# Supplementary material for: Fmp30p is a mitochondrial phosphatidylinositol hydrolase that modulates CoQ biosynthesis
Source: Nat Commun. 2026 May 30;17:7013. doi: 10.1038/s41467-026-73766-x (PMC13392021; doi:10.1038/s41467-026-73766-x)
Supplement: Supplementary file 4 — Source Data [file 41467_2026_73766_MOESM4_ESM.zip]

Archive with 22 entries (22 files):
- 2026_Baker_Guerra_Nat_Comm_Unprocessed_Immunoblots.pdf
- __MACOSX/._2026_Baker_Guerra_Nat_Comm_Unprocessed_Immunoblots.pdf
- 2026_Baker_Guerra_Source_Data_Figure_1.xlsx
- __MACOSX/._2026_Baker_Guerra_Source_Data_Figure_1.xlsx
- 2026_Baker_Guerra_Source_Data_Figure_2.xlsx
- __MACOSX/._2026_Baker_Guerra_Source_Data_Figure_2.xlsx
- 2026_Baker_Guerra_Source_Data_Figure_3.xlsx
- __MACOSX/._2026_Baker_Guerra_Source_Data_Figure_3.xlsx
- 2026_Baker_Guerra_Source_Data_Figure_4.xlsx
- __MACOSX/._2026_Baker_Guerra_Source_Data_Figure_4.xlsx
- 2026_Baker_Guerra_Source_Data_Figure_5.xlsx
- __MACOSX/._2026_Baker_Guerra_Source_Data_Figure_5.xlsx
- 2026_Baker_Guerra_Source_Data_Supp_Figure_1.xlsx
- __MACOSX/._2026_Baker_Guerra_Source_Data_Supp_Figure_1.xlsx
- 2026_Baker_Guerra_Source_Data_Supp_Figure_2.xlsx
- __MACOSX/._2026_Baker_Guerra_Source_Data_Supp_Figure_2.xlsx
- 2026_Baker_Guerra_Source_Data_Supp_Figure_3.xlsx
- __MACOSX/._2026_Baker_Guerra_Source_Data_Supp_Figure_3.xlsx
- 2026_Baker_Guerra_Source_Data_Supp_Figure_4.xlsx
- __MACOSX/._2026_Baker_Guerra_Source_Data_Supp_Figure_4.xlsx
- 2026_Baker_Guerra_Source_Data_Supp_Figure_5.xlsx
- __MACOSX/._2026_Baker_Guerra_Source_Data_Supp_Figure_5.xlsx
