# Supplementary material for: Fmp30p is a mitochondrial phosphatidylinositol hydrolase that modulates CoQ biosynthesis
Source: Nat Commun. 2026 May 30;17:7013. doi: 10.1038/s41467-026-73766-x (PMC13392021; doi:10.1038/s41467-026-73766-x)
Supplement: Supplementary file 4 — Source Data [file 41467_2026_73766_MOESM4_ESM.zip › 2026_Baker_Guerra_Source_Data_Figure_1.xlsx]

## Sheet: Fig 1b
Knockout	Log2 FC (CoQ6)	P-Value
UPS2	1.64255	0.00262469
MDM32	1.58218	0.00738695
MDM38	1.31553	0.0399402
FMP30	1.18754	0.00326906
AIM25	1.08963	0.0397544
COQ11	1.02263	0.00500668
FDC1	1.01965	9.96e-05
MPM1	0.995742	0.226927
MDM35	0.981878	0.0480219
TAZ1	0.975153	0.151403
FMP41	0.974779	0.00840732
YDR282C	0.941374	0.240114
SSQ1	0.813783	0.121873
KGD2	0.782662	0.204382
MIC26	0.747529	0.00362137
ISU1	0.734608	0.424995
YNL200C	0.731854	0.0358632
MIX17	0.722734	0.00822018
ACO1	0.666884	0.214333
ARO10	0.616873	0.462177
PHB2	0.614403	0.00920227
BNA4	0.613751	0.0825576
EMC1	0.59569	0.0924578
FMP21	0.578407	0.364228
KGD1	0.57738	0.26039
GRX5	0.571626	0.371972
YLF2	0.564504	0.197525
SYM1	0.549395	0.286749
FMP52	0.535647	0.00261911
GEP4	0.534844	0.371838
ICP55	0.531426	0.0417095
MDV1	0.512688	0.254184
RCR1	0.50674	0.328144
FMP10	0.496375	0.0954196
FMP40	0.486559	0.434189
UPS3	0.486352	0.148056
DNM1	0.465288	0.035483
PHB1	0.461398	0.041769
YHM2	0.456139	0.580623
EMC2	0.443534	0.181983
MRP10	0.438367	0.253442
CLD1	0.419058	0.624056
EMC5	0.409639	0.233592
GEM1	0.362131	0.428446
HFD1	0.340272	0.186987
ESBP6	0.327261	0.319789
FMP25	0.306304	0.581565
CHA1	0.298189	0.440772
COX10	0.288544	0.381046
YBR242W	0.284341	0.407655
EMC3	0.262355	0.422786
IDH1	0.256451	0.655733
MPC2	0.251821	0.372048
RDL2	0.246947	0.666
PUF2	0.239335	0.589685
MIX23	0.233076	0.581895
MRX3	0.222728	0.679106
CIR1	0.20377	0.703601
NIF3	0.192302	0.711868
TOR1	0.181899	0.56983
EMC4	0.169812	0.56533
MEF2	0.162166	0.764089
ACO2	0.151705	0.765193
MRP7	0.13769	0.539119
LIP2	0.135544	0.815266
SCH9	0.132089	0.722543
TOM70	0.131504	0.835165
OM45	0.121941	0.724077
PLB2	0.0986951	0.861372
MPC1	0.0768263	0.785698
CIR2	0.0719575	0.867232
AFG1	0.0542278	0.899729
YPR098C	0.0537596	0.9121
SDH1	0.0526717	0.927541
AIM45	0.0516172	0.907418
FAT3	0.0425711	0.969815
YNK1	0.0395745	0.839614
IMO32	0.0365003	0.92957
FIS1	0.0341089	0.942404
MRX4	0.0330696	0.896601
OM14	0.026662	0.948598
YAL044W-A	0.0233834	0.951764
YKR070W	0.0176932	0.965432
EMC6	0.0143214	0.976006
PTH1	0.0129692	0.975141
ATG1	0.00965124	0.979359
YFR045W	-0.00200125	0.656166
YJL045W	-0.0229898	0.979139
PUF1	-0.0251989	0.966602
YME2	-0.0403889	0.92385
YLR253W	-0.0589626	0.905993
MPA43	-0.0712326	0.860082
MIX14	-0.0740696	0.826992
SUR7	-0.0760901	0.905117
AIM1	-0.091178	0.825702
ATP3	-0.0958244	0.576633
MCR1	-0.097135	0.867891
FMP16	-0.101653	0.814898
PHO5	-0.103047	0.785689
CAF4	-0.103816	0.831432
YME1	-0.122754	0.587985
MRPL11	-0.131189	0.627996
YDR109C	-0.134491	0.560357
TIM13	-0.135091	0.549807
ARG5	-0.139479	0.746421
MDM30	-0.150956	0.388166
ISU2	-0.151927	0.690114
FMP42	-0.154311	0.708699
MRP1	-0.1616	0.650187
ISC1	-0.165544	0.840316
YDL157C	-0.167197	0.728947
COX23	-0.167376	0.466638
PTC5	-0.188296	0.776564
IML2	-0.19323	0.673823
YBR230W-A	-0.209474	0.221791
ATG5	-0.226364	0.337876
SHE9	-0.243387	0.692232
FRA2	-0.277638	0.515063
PTC7	-0.291191	0.378433
YGR015C	-0.294448	0.687834
FSF1	-0.295562	0.487088
SOD2	-0.296805	0.673024
QCR7	-0.315563	0.0543327
YLH47	-0.338893	0.234351
DIC1	-0.361268	0.504815
PIL1	-0.382294	0.512637
MMM1	-0.384315	0.140539
YPR011C	-0.406548	0.194476
SCO2	-0.419314	0.389061
YKR018C	-0.426799	0.326141
PUF3	-0.450684	0.42245
TIM8	-0.490939	0.178757
FMP27	-0.513154	0.25519
YPL109C	-0.535105	0.089239
ERG3	-0.553025	0.271399
YMC1	-0.555924	0.175579
SHY1	-0.579087	0.147873
MDM36	-0.623953	0.291511
MDM10	-0.658887	0.00840875
RDL1	-0.69375	0.294534
LMO1	-0.708396	0.217325
MPC3	-0.717954	0.133591
MZM1	-0.768415	0.141179
AFG3	-0.78069	0.135538
MET3	-0.824526	0.0377749
COX12	-0.84524	0.0503073
NUM1	-0.854178	0.167974
POR1	-0.855105	0.189392
MDM12	-0.891977	0.125803
RIP1	-1.02303	0.176585
MEF1	-1.12224	0.0890785
IDH2	-1.17203	0.167709
ERG5	-1.22747	0.167938
PTC6	-1.2562	0.00740471
MGM1	-1.36239	0.0162053
VPS39	-1.89425	0.00136757
HEM25	-2.05461	9.24e-05
ATP1	-2.25524	0.00585447
YJR120W	-2.52777	0.000619309
YTA12	-3.00982	0.124076
ATP12	-3.31703	0.0219768
FZO1	-3.80141	0.00037018
ATP2	-3.96211	7.12e-05
COQ10	-3.99323	0.000637264
2026-10-01	-5.41504	0.018328
COQ1	-8.40233	0.000972447
COQ4	-8.57154	0.000113462
COQ6	-8.62388	0.000345752
COQ5	-8.64612	0.00021353
COQ9	-8.88798	2.55e-05
COQ8	-8.92227	7.13e-05
COQ7	-9.0345	0.000238735
COQ2	-9.23772	0.000131113
COQ3	-9.31667	9.24e-06

## Sheet: Fig 1d
Strain	CoQ6 (normalized peak area)				pvalue
WT	78234849	4.71484e+07	7.67275e+07		0.00291968
fmp30D	220795543	324722752	303248490

## Sheet: Fig 1e
Strain	PPHB6 (normalized peak area)				pvalue
WT	2445725	1.70188e+06	2.77758e+06		0.00228631
fmp30D	154142	45878.6	88941.7

## Sheet: Fig 1f
Strain	Log2(CoQ6:PPHB6 Ratio)
WT	0.136266	-0.0712065	-0.0753661
fmp30D	5.62102	7.92589	6.87214

## Sheet: Fig 1g
Strain	DMQ6 (normalized peak area)				pvalue
WT	6447407	4.46424e+06	6.41095e+06		0.0004386
fmp30D	1.30864e+07	1.42096e+07	1.42412e+07

## Sheet: Fig 1h
Strain	replicate	Time (h)	Normalized heavy CoQ6	Relative normalized abundance		pvalue
WT	1	2	4.42255e+06	0.944474		2hr	0.0161299
WT	2	2	5.09667e+06	1.08844		4hr	0.0251755
WT	3	2	4.52845e+06	0.967089		6hr	0.021489
WT	1	4	8.44532e+06	1.80357
WT	2	4	8.04194e+06	1.71742
WT	3	4	8.13995e+06	1.73835
WT	1	6	1.27638e+07	2.72582
WT	2	6	1.36015e+07	2.90472
WT	3	6	1.41291e+07	3.01739
fmp30D	1	2	5.86883e+06	1.25334
fmp30D	2	2	7.40135e+06	1.58062
fmp30D	3	2	6.6508e+06	1.42033
fmp30D	1	4	9.54974e+06	2.03943
fmp30D	2	4	1.04886e+07	2.23994
fmp30D	3	4	9.08681e+06	1.94057
fmp30D	1	6	1.52111e+07	3.24846
fmp30D	2	6	1.78052e+07	3.80244
fmp30D	3	6	1.69216e+07	3.61375

## Sheet: Fig 1i
Strain	replicate	Time (h)	Normalized heavy PPHB	Normalized relative abundance
coq7D	1	2	1.91834e+07	0.773703
coq7D	2	2	2.74711e+07	1.10796
coq7D	3	2	2.77283e+07	1.11833
coq7D	1	4	2.21906e+07	0.894988
coq7D	2	4	2.55112e+07	1.02891
coq7D	3	4	2.10926e+07	0.850702
coq7D	1	6	2.42135e+07	0.976575
coq7D	2	6	2.60583e+07	1.05098
coq7D	3	6	2.32976e+07	0.939635
coq7Dfmp30D	1	2	2.01293e+07	0.81185
coq7Dfmp30D	2	2	2.67172e+07	1.07755
coq7Dfmp30D	3	2	2.24131e+07	0.903961
coq7Dfmp30D	1	4	2.44562e+07	0.986364
coq7Dfmp30D	2	4	2.17152e+07	0.875813
coq7Dfmp30D	3	4	2.24452e+07	0.905257
coq7Dfmp30D	1	6	2.49927e+07	1.008
coq7Dfmp30D	2	6	2.55393e+07	1.03005
coq7Dfmp30D	3	6	2.29504e+07	0.92563

## Sheet: Fig 1j
Protein abundance (normalized to WT)
Protein	WT			fmp30D				pvalue
Coq1p	0.994131	0.921306	1.08456	0.980145	1.00833	0.941741		0.672026
Coq2p	1.02405	1.11545	0.860494	1.10894	0.740656	1.03269		0.78539
Coq3p	0.784694	1.08764	1.12766	1.20552	1.33167	1.07202		0.197925
Coq4p	1.02221	0.9825	0.995292	1.38643	1.85158	1.73944		0.00939921
Coq5p	0.975589	0.951322	1.07309	1.3927	1.1535	1.22579		0.0323958
Coq6p	0.850463	1.0127	1.13684	1.44002	1.56923	1.5572		0.00486676
Coq7p	0.925665	0.880612	1.19372	2.17042	1.81438	2.00095		0.00217351
Coq8p	1.219	0.711607	1.0694	1.13007	1.03939	1.01268		0.714667
Coq9p	0.910359	1.05589	1.03375	1.97807	1.7981	1.91215		0.000207229
Coq10p	1.17946	0.783005	1.03753	1.30874	1.28027	1.29108		0.0651427
Coq11p	1.05552	0.886022	1.05845	1.18704	0.984474	1.00713		0.525685
