# Supplementary material for: Fmp30p is a mitochondrial phosphatidylinositol hydrolase that modulates CoQ biosynthesis
Source: Nat Commun. 2026 May 30;17:7013. doi: 10.1038/s41467-026-73766-x (PMC13392021; doi:10.1038/s41467-026-73766-x)
Supplement: Supplementary file 4 — Source Data [file 41467_2026_73766_MOESM4_ESM.zip › 2026_Baker_Guerra_Source_Data_Figure_2.xlsx]

## Sheet: Fig 2b
18:1 PE-N-18:1 (Relative Abundance)
Protein (ug)	NAPE-PLD			Fmp30 WT
0	0.720088	0.756911	1.06724	0.734567	0.549981	1.2062
10	0.00889598	0.00378926	0.00585493	0.802629	0.526288	0.870479

## Sheet: Fig 2c
18:1 NAE (Relative Abundance)
Protein (ug)	NAPE-PLD			Fmp30 WT
0	0.00067593	0.0008244	0.00123706	0.00100977	0.00100136	0.00136129
10	1.03955	1.09135	1.17727	0.00336526	0.00312537	0.00287108

## Sheet: Fig 2d
Strain	replicate	Normalized CoQ6	Normalized PPHB	CoQ:PPHB Ratio	Log2 CoQ:PPHB (Relative to WT)
WT	1	6.51116e+06	7.8871e+06	0.825546	-0.27658
WT	2	7.20194e+06	7.37458e+06	0.97659	-0.0341748
WT	3	8.1819e+06	7.98503e+06	1.02466	0.0351383
fmp30D+EP:EV	1	1.93304e+07	352011	54.9142	5.77911
fmp30D+EP:EV	2	2.07323e+07	328366	63.1379	5.98043
fmp30D+EP:EV	3	1.70075e+07	395136	43.0421	5.42768
fmp30D+EP:FMP30	1	1.00429e+07	5.80349e+06	1.7305	0.791188
fmp30D+EP:FMP30	2	1.12491e+07	5.31387e+06	2.11694	1.08198
fmp30D+EP:FMP30	3	1.14986e+07	4.82756e+06	2.38187	1.25209
fmp30D+EP:fmp30H265N	1	1.86214e+07	890317	20.9155	4.3865
fmp30D+EP:fmp30H265N	2	2.44874e+07	998972	24.5126	4.61545
fmp30D+EP:fmp30H265N	3	2.04165e+07	699392	29.1918	4.86749
fmp30D+EP:NAPE	1	2.45056e+07	359951	68.0804	6.08917
fmp30D+EP:NAPE	2	1.83695e+07	444022	41.3708	5.37054
fmp30D+EP:NAPE	3	2.65863e+07	371473	71.5699	6.16128
fmp30D+EP:MLS-NAPE	1	2.20164e+07	407971	53.9657	5.75397
fmp30D+EP:MLS-NAPE	2	2.41086e+07	347347	69.4076	6.11702
fmp30D+EP:MLS-NAPE	3	1.97703e+07	430405	45.9342	5.5215

## Sheet: Fig 2e
	Relative 18:1 PA Abundance (minus No Protein Control)
Replicate	PC	PE	CL	PI
1	96840.6	59397.5	19805.8	4.4356e+06
2	-40766.2	-84580.4	54190.4	5.11366e+06
3	-13597.7	-463732	23200.3	6.21455e+06

## Sheet: Fig 2f
18:1 PA (Relative Abundance Minus No Protein Control)
NAPE-PLD			Fmp30 WT			Fmp30 H265N
171763	262635	238767	2.81692e+06	2.61015e+06	2.62258e+06	2948.67	4583.49	1060.38

## Sheet: Fig 2g
Strain	replicate	Normalized CoQ6	Normalized PPHB	Log2 CoQ:PPHB (Normalized to WT)
WT+GPD:EV	1	1.30834e+06	24424.5	4.81322
WT+GPD:EV	2	1.43416e+06	22248.2	3.83521
WT+GPD:EV	3	1.35367e+06	6719.65	5.00293
WT+GPD:EV	4	1.14782e+06	5670.04	5.21108
fmp30D+GPD:EV	1	1.96657e+06	536.1	-1.52397
fmp30D+GPD:EV	2	1.7433e+06	936.1	-2.58655
fmp30D+GPD:EV	3	1.27173e+06	303.965	-2.70163
fmp30D+GPD:EV	4	1.63611e+06	338.519	-0.968672
WT+GPD:FMP30	1	1.51585e+06	33410.3	-1.2844
WT+GPD:FMP30	2	1.07579e+06	49524.3	-1.01729
WT+GPD:FMP30	3	747240	37255.6	0.626608
WT+GPD:FMP30	4	1.07624e+06	16142.4	0.63365

## Sheet: Fig 2h
Identification	LipidClass	log2FC pure mitochondria (fmp30D+EV / WT+EV)	-log10 pvalue
PI 10:0_16:0	PI	1.91573	4.2264
PE-NMe 36:2	PE-NMe	1.73317	0.386356
PI 12:0_16:0	PI	1.60697	4.71436
PI 12:0_16:1	PI	1.48839	4.6544
PC[OH] OH-41:11	PC[OH]	1.45781	0.963091
PI 30:0	PI	1.3705	5.38996
PI 31:1	PI	1.36778	2.99439
PI 33:1	PI	1.05767	2.87406
PI 35:1	PI	1.02126	2.31404
PI 30:1	PI	0.921135	4.90728
PI 16:1_16:1	PI	0.726289	3.94668
PC[OH] OH-32:2	PC[OH]	0.704994	2.06417
PI 16:1_18:1	PI	0.654123	6.29365
PI 16:0_18:1	PI	0.580674	4.74014
PI 32:1	PI	0.572284	4.77607
PI 18:1_18:1	PI	0.567202	2.71987
PE[OH] OH-34:2	PE[OH]	0.551228	2.01384
PE 16:1_18:2	PE	0.523396	1.89566
PE 10:0_16:0	PE	0.445775	2.94524
PE 33:2	PE	0.440761	3.4936
PC 12:0_14:1	PC	0.44047	1.08911
PC 28:2	PC	0.430389	0.562057
PE 12:0_16:0	PE	0.425558	1.25924
PE 31:1	PE	0.382484	2.14479
PE 33:1	PE	0.365436	2.35477
PI 18:1_18:0	PI	0.345318	4.83472
PC 36:3	PC	0.334469	0.223297
PC 26:0	PC	0.310785	0.719492
Cer[ADS] d18:0_26:0	Cer[ADS]	0.309105	0.220824
PE 12:0_16:1	PE	0.291117	1.67483
PC[OH] OH-34:1	PC[OH]	0.288825	0.608121
Cer[NP] t18:0_26:0	Cer[NP]	0.288445	0.19692
PC 31:1	PC	0.285609	0.386268
PC 35:1	PC	0.219602	0.52515
Cer[NP] t20:0_26:0	Cer[NP]	0.198339	0.147737
PE 16:1_16:1	PE	0.195733	2.5159
PC 12:0_16:1	PC	0.195384	1.64572
PE 16:1_18:1	PE	0.191453	1.4633
PC 33:1	PC	0.174843	0.556012
PE 16:0_18:1	PE	0.121643	1.25059
PE 18:2_18:1	PE	0.0956237	0.22028
PC 35:2	PC	0.0913784	0.290172
PC 28:0	PC	0.0893963	0.392956
PE 34:5	PE	0.0746678	0.379577
PC 15:1_16:1	PC	0.0672528	0.455722
PC 33:2	PC	0.0609072	0.256467
PA 34:2	PA	0.0520225	0.0266647
PE 17:1_18:1	PE	0.0438643	0.187128
PC 34:3	PC	0.0360208	0.0728508
PC 32:3	PC	0.0324149	0.0777939
PE-NMe 16:1_18:1	PE-NMe	0.0222317	0.0709976
GlcCer[AP] t35:2	GlcCer[AP]	0.000929151	0.00200649
CL 68:2	CL	-0.00450494	0.00789871
PE 30:2	PE	-0.00652775	0.0168457
PC 32:1	PC	-0.00656975	0.0550408
PC 16:0_18:1	PC	-0.00868118	0.10299
PS 16:0_18:1	PS	-0.0126037	0.0121202
PE 32:1	PE	-0.0506739	0.114597
PC 36:2	PC	-0.055974	0.555154
PC 16:1_16:1	PC	-0.0736368	0.489912
PE 32:0	PE	-0.0781527	0.132061
GlcCer[AP] t37:1	GlcCer[AP]	-0.0835445	0.962956
PC 16:1_18:1	PC	-0.0914146	0.804508
PE 30:1	PE	-0.106279	1.02139
CL 68:5	CL	-0.107786	0.350973
PC 29:1	PC	-0.118487	0.303416
PE 18:1_18:1	PE	-0.139002	1.29816
Cer[NDS] d18:0_26:0	Cer[NDS]	-0.148335	0.118777
PC 14:1_16:1	PC	-0.165849	1.34645
PC 30:1	PC	-0.183103	2.00135
CL 70:5	CL	-0.183482	0.474945
PE-NMe2 34:1	PE-NMe2	-0.184945	1.24328
PE-NMe2 18:1_18:1	PE-NMe2	-0.186065	1.41479
PE-NMe 16:1_16:1	PE-NMe	-0.19132	0.591685
PC 30:0	PC	-0.193115	0.881538
PE-NMe2 28:1	PE-NMe2	-0.193954	0.291173
CL 68:4	CL	-0.2118	2.72238
PE-NMe2 32:2	PE-NMe2	-0.215428	0.425793
Cer[AP] t44:0	Cer[AP]	-0.227864	0.276379
CL 70:3	CL	-0.23327	1.53256
CL 66:3	CL	-0.235848	2.25019
TG 44:0	TG	-0.236831	0.376583
Cer[AP] t20:0_25:0	Cer[AP]	-0.261642	0.281732
CL 68:3	CL	-0.263193	0.736553
PE 30:0	PE	-0.276692	0.292448
TG 46:0	TG	-0.279939	0.682758
TG 42:1	TG	-0.281154	0.340966
Cer[AP] t42:0	Cer[AP]	-0.289363	0.335361
PG 16:1_18:1	PG	-0.292758	0.755385
CL 16:1_18:1_16:1_16:1	CL	-0.300511	2.63247
PS 32:1	PS	-0.301092	0.275959
Cer[AP] t46:0	Cer[AP]	-0.30326	0.402287
TG 48:0	TG	-0.316708	1.22995
CL 18:1_18:1_16:1_18:1	CL	-0.323531	2.88837
TG 44:1	TG	-0.335806	0.411427
CL 66:2	CL	-0.355456	1.27865
Cer[AP] t43:0	Cer[AP]	-0.357728	0.609983
DG 16:1_18:1	DG	-0.377792	1.65984
GlcCer[AP] t33:1	GlcCer[AP]	-0.396616	0.495023
PC 32:0	PC	-0.41587	1.75144
CL 60:2	CL	-0.430122	2.23541
CL 18:1_18:1_18:1_18:1	CL	-0.442199	3.25226
LysoPC 18:0	LysoPC	-0.455087	1.01719
CL 16:1_16:1_16:1_16:1	CL	-0.455594	2.39705
PE-NMe2 32:1	PE-NMe2	-0.46772	1.15815
PS 16:1_18:1	PS	-0.481238	0.400708
TG 48:1	TG	-0.48145	0.688008
TG 46:1	TG	-0.510975	0.820144
TG 50:1	TG	-0.524195	0.712135
PG 16:1_16:1	PG	-0.535499	1.4797
DG 16:1_16:1	DG	-0.560031	1.61567
CL 18:1_18:0_18:1_18:1	CL	-0.564983	2.48464
TG 12:0_16:1_16:1	TG	-0.568671	0.42568
CL 67:4	CL	-0.588971	0.754302
TG 50:2	TG	-0.598572	0.569675
TG 48:2	TG	-0.622602	0.644165
TG 52:1	TG	-0.639892	0.835185
CL 64:3	CL	-0.651775	4.46756
PG 16:0_18:1	PG	-0.653677	1.88504
DG 18:1_18:1	DG	-0.670422	2.33233
PC 36:4	PC	-0.686443	0.260982
PG 16:1_16:0	PG	-0.688064	2.35834
TG 52:2	TG	-0.707511	0.7336
TG 54:1	TG	-0.7169	0.887008
TG 46:2	TG	-0.750463	0.889365
TG 16:1_16:1_18:1	TG	-0.767961	0.605009
CL 62:2	CL	-0.771556	4.50941
TG 54:3	TG	-0.779984	1.28916
TG 16:1_18:1_18:1	TG	-0.80266	0.632166
TG 60:2	TG	-0.841125	0.457497
PC[OH] OH-34:2	PC[OH]	-0.843205	0.61726
TG 54:2	TG	-0.846035	0.916568
TG 16:1_16:1_16:1	TG	-0.866728	0.728619
TG 14:1_16:1_16:1	TG	-0.934667	0.874923
TG 56:1	TG	-0.943261	0.839952
PE 36:5	PE	-1.04122	0.959445
CL 64:2	CL	-1.08131	5.01025
PC[OH] OH-32:1	PC[OH]	-1.33172	0.509535
TG 58:1	TG	-1.43242	0.669623
PA 34:1	PA	-1.63697	2.43249
DG 18:1_18:0	DG	-1.66218	4.59702
DG 32:1	DG	-2.1787	6.30787
TG 58:2	TG	-2.23461	0.428315
DG 16:0_18:1	DG	-2.65476	5.61448

## Sheet: Fig 2i
Identification	LipidClass	log2FC pure mitochondria (WT+FMP30 / WT+EV)	-log10 pvalue
PI 12:0_16:1	PI	-1.43057	3.46985
PI 10:0_16:0	PI	-1.15417	2.44907
PI 30:1	PI	-0.763872	3.01943
TG 54:3	TG	-0.516049	0.522417
PC[OH] OH-32:1	PC[OH]	-0.512848	0.360433
PI 18:1_18:1	PI	-0.509929	3.25838
PI 12:0_16:0	PI	-0.487485	1.8203
PE 30:1	PE	-0.399768	1.41445
PI 30:0	PI	-0.387022	2.34714
PI 16:1_16:1	PI	-0.386428	1.98721
PE[OH] OH-34:2	PE[OH]	-0.362678	0.638234
PE 30:2	PE	-0.343328	1.10326
CL 18:1_18:0_18:1_18:1	CL	-0.320983	0.738802
PE 12:0_16:1	PE	-0.313087	1.03193
PC[OH] OH-34:1	PC[OH]	-0.295964	0.404308
CL 68:3	CL	-0.247103	0.526141
PI 18:1_18:0	PI	-0.233011	3.19622
PE-NMe2 28:1	PE-NMe2	-0.227878	0.207979
PI 16:1_18:1	PI	-0.218459	2.57701
CL 67:4	CL	-0.212927	1.05532
CL 70:3	CL	-0.191113	0.476661
PI 16:0_18:1	PI	-0.179574	2.11035
PI 32:1	PI	-0.172612	2.3009
Cer[AP] t46:0	Cer[AP]	-0.171963	0.179699
PC 29:1	PC	-0.164571	0.742044
PI 31:1	PI	-0.159529	0.231801
PE 32:1	PE	-0.154858	0.410084
Cer[NDS] d18:0_26:0	Cer[NDS]	-0.152158	0.12654
PE-NMe2 18:1_18:1	PE-NMe2	-0.147766	0.436343
CL 18:1_18:1_18:1_18:1	CL	-0.146421	0.649888
PE 33:2	PE	-0.140089	1.05751
PE 30:0	PE	-0.136148	0.19129
PE 34:5	PE	-0.135973	0.501079
PC 15:1_16:1	PC	-0.123767	0.897073
PE-NMe 36:2	PE-NMe	-0.121325	0.12104
TG 46:1	TG	-0.111203	0.087093
PC 14:1_16:1	PC	-0.0997194	0.319154
CL 18:1_18:1_16:1_18:1	CL	-0.0994049	0.498207
PE-NMe 16:1_16:1	PE-NMe	-0.09308	0.21363
PE 16:1_18:1	PE	-0.0901155	0.466392
TG 54:2	TG	-0.0900165	0.0538038
CL 64:2	CL	-0.0804879	0.281123
PE 12:0_16:0	PE	-0.0725459	0.266901
PC 30:1	PC	-0.0656419	0.481007
PC 36:2	PC	-0.0571689	0.609501
TG 46:2	TG	-0.0398449	0.0227665
PC 16:1_16:1	PC	-0.0360582	0.158962
TG 48:0	TG	-0.0353933	0.0892757
CL 68:4	CL	-0.0320764	0.191313
PC 16:1_18:1	PC	-0.0295102	0.194476
PE 16:1_16:1	PE	-0.0287214	0.262104
GlcCer[AP] t35:2	GlcCer[AP]	-0.0244653	0.0586504
CL 66:3	CL	-0.0209449	0.0878499
PE-NMe 16:1_18:1	PE-NMe	-0.0199784	0.0366324
TG 46:0	TG	-0.0102609	0.0123799
PE-NMe2 32:1	PE-NMe2	-0.00637506	0.0102645
PC 12:0_16:1	PC	0.00256043	0.0166514
PG 16:0_18:1	PG	0.00463014	0.0151897
PE 31:1	PE	0.0050236	0.0157831
PE 33:1	PE	0.00541413	0.0508565
PE-NMe2 34:1	PE-NMe2	0.00778736	0.0103373
PE 17:1_18:1	PE	0.00822939	0.047612
CL 62:2	CL	0.0100618	0.0235174
PI 33:1	PI	0.0103024	0.017723
PE 36:5	PE	0.019188	0.0265575
DG 16:1_18:1	DG	0.0261268	0.0494095
GlcCer[AP] t37:1	GlcCer[AP]	0.0284865	0.237962
PE 18:1_18:1	PE	0.0306144	0.197954
TG 54:1	TG	0.0316702	0.0228451
PC[OH] OH-32:2	PC[OH]	0.0334008	0.0513888
Cer[AP] t43:0	Cer[AP]	0.0337578	0.0416561
PE-NMe2 32:2	PE-NMe2	0.0400078	0.0422596
DG 18:1_18:1	DG	0.0418703	0.0758404
TG 52:1	TG	0.0502976	0.0378878
CL 16:1_18:1_16:1_16:1	CL	0.0511469	0.49184
TG 52:2	TG	0.0576449	0.0333148
PC 16:0_18:1	PC	0.0605724	0.936557
TG 44:0	TG	0.0688791	0.0710224
Cer[AP] t44:0	Cer[AP]	0.0756246	0.0856415
PC 32:1	PC	0.0864463	0.844991
TG 44:1	TG	0.0883705	0.0583936
PC 31:1	PC	0.0953353	0.461614
CL 64:3	CL	0.0956229	1.26366
PE 32:0	PE	0.101318	0.274496
PG 16:1_18:1	PG	0.106732	0.397114
TG 48:1	TG	0.107448	0.0938846
TG 12:0_16:1_16:1	TG	0.120108	0.0506397
PA 34:2	PA	0.120554	0.0627742
CL 60:2	CL	0.131124	0.308009
CL 16:1_16:1_16:1_16:1	CL	0.133023	1.00189
CL 66:2	CL	0.133722	0.418846
TG 14:1_16:1_16:1	TG	0.135015	0.0723076
PC 33:2	PC	0.13612	0.690477
TG 16:1_18:1_18:1	TG	0.150234	0.0714951
Cer[AP] t20:0_25:0	Cer[AP]	0.150265	0.150703
TG 50:1	TG	0.152269	0.133911
TG 56:1	TG	0.160904	0.0980839
DG 16:1_16:1	DG	0.166772	0.285383
PC 30:0	PC	0.16775	1.05683
TG 50:2	TG	0.171773	0.101515
CL 68:2	CL	0.181458	0.462647
TG 42:1	TG	0.194412	0.129078
TG 48:2	TG	0.194694	0.120572
DG 32:1	DG	0.196238	1.18573
DG 16:0_18:1	DG	0.209796	1.34899
PG 16:1_16:0	PG	0.211265	1.04493
PI 35:1	PI	0.231433	0.32971
Cer[AP] t42:0	Cer[AP]	0.23206	0.312476
TG 16:1_16:1_18:1	TG	0.241407	0.120504
GlcCer[AP] t33:1	GlcCer[AP]	0.242238	0.396741
TG 16:1_16:1_16:1	TG	0.257871	0.138954
PC 32:0	PC	0.266418	1.53041
PC 33:1	PC	0.267202	0.764258
CL 68:5	CL	0.268948	0.563568
PC 32:3	PC	0.268957	0.765548
PC 28:0	PC	0.269644	1.12871
PC 35:2	PC	0.274438	0.853658
PE 16:0_18:1	PE	0.278921	0.865535
PG 16:1_16:1	PG	0.288798	1.13
PE 16:1_18:2	PE	0.2888	0.678671
CL 70:5	CL	0.311988	1.09198
PC[OH] OH-34:2	PC[OH]	0.359781	0.757967
PC 12:0_14:1	PC	0.387873	1.27008
PC 35:1	PC	0.409226	0.855115
PE 10:0_16:0	PE	0.434264	1.94107
LysoPC 18:0	LysoPC	0.441118	2.72589
PC 26:0	PC	0.444375	1.04504
Cer[NP] t20:0_26:0	Cer[NP]	0.468417	0.403938
PC 34:3	PC	0.470037	0.980846
DG 18:1_18:0	DG	0.480945	2.38705
PE 18:2_18:1	PE	0.496436	1.24894
Cer[ADS] d18:0_26:0	Cer[ADS]	0.514879	0.432129
Cer[NP] t18:0_26:0	Cer[NP]	0.520103	0.436892
PC 28:2	PC	0.558299	1.05911
PS 16:1_18:1	PS	0.696666	0.60787
PC 36:3	PC	0.861699	0.749368
PS 16:0_18:1	PS	0.930624	1.13855
TG 58:1	TG	0.949896	0.55755
TG 60:2	TG	0.967429	0.497921
PS 32:1	PS	1.03646	1.04269
PC[OH] OH-41:11	PC[OH]	1.46772	2.87388
PA 34:1	PA	1.57278	2.3367
PC 36:4	PC	1.76103	1.26456
TG 58:2	TG	2.16298	0.545106

## Sheet: Fig 2j
Normalized Abundances
Strain	replicate	32:0 PA	32:1 PA	32:2 PA	34:1 PA	34:2 PA	36:1 PA	36:2 PA
WT+GPD:EV	1	1.52347e+06	1.19168e+07	4.5264e+07	2.32798e+07	1.75987e+07	3.01168e+06	6.79193e+06
WT+GPD:EV	2	1.6299e+06	1.03139e+07	3.65065e+07	1.94273e+07	1.48998e+07	2.60809e+06	5.50292e+06
WT+GPD:EV	3	1.43127e+06	9.00614e+06	1.81974e+07	1.77022e+07	7.90306e+06	2.33798e+06	3.37921e+06
WT+GPD:EV	4	1.36348e+06	8.17782e+06	1.40077e+07	1.62222e+07	6.56217e+06	2.05405e+06	2.74468e+06
fmp30D+GPD:EV	1	1.82925e+06	6.73088e+06	2.47854e+07	1.31927e+07	1.14187e+07	1.92488e+06	3.65188e+06
fmp30D+GPD:EV	2	1.36286e+06	9.16726e+06	3.53549e+07	1.72284e+07	1.49577e+07	2.2459e+06	4.6086e+06
fmp30D+GPD:EV	3	1.01038e+06	2.74728e+06	9.03788e+06	5.78816e+06	4.94678e+06	964801	1.78037e+06
fmp30D+GPD:EV	4	1.56298e+06	3.78244e+06	1.18947e+07	7.66961e+06	6.12206e+06	1.34635e+06	2.27831e+06
WT+GPD:FMP30	1	3.4228e+06	2.62522e+07	6.33675e+07	4.55319e+07	2.46048e+07	5.08905e+06	8.07086e+06
WT+GPD:FMP30	2	3.52702e+06	3.17525e+07	7.60468e+07	5.21958e+07	2.8303e+07	5.52481e+06	9.12946e+06
WT+GPD:FMP30	3	3.19645e+06	2.61624e+07	4.66689e+07	4.73613e+07	1.91292e+07	5.30463e+06	6.66698e+06
WT+GPD:FMP30	4	2.56917e+06	1.63059e+07	2.27021e+07	3.06352e+07	1.02069e+07	3.99722e+06	4.36174e+06
Relative to WT (EV)
Strain	replicate	32:0 PA	32:1 PA	32:2 PA	34:1 PA	34:2 PA	36:1 PA	36:2 PA
WT+GPD:EV	1	1.0245	1.20938	1.58855	1.21516	1.49892	1.20325	1.475
WT+GPD:EV	2	1.09608	1.04671	1.2812	1.01406	1.26905	1.04201	1.19507
WT+GPD:EV	3	0.962502	0.913987	0.638641	0.924018	0.67312	0.93409	0.733863
WT+GPD:EV	4	0.916918	0.829926	0.491604	0.846765	0.558913	0.820651	0.596063
fmp30D+GPD:EV	1	1.23014	0.683083	0.86985	0.688632	0.972552	0.769042	0.793079
fmp30D+GPD:EV	2	0.916496	0.930339	1.24079	0.899283	1.27398	0.897301	1.00085
fmp30D+GPD:EV	3	0.67946	0.278808	0.317187	0.302129	0.421327	0.385465	0.386643
fmp30D+GPD:EV	4	1.05108	0.383861	0.417448	0.400337	0.521428	0.537904	0.494781
WT+GPD:FMP30	1	2.30177	2.6642	2.2239	2.37667	2.09564	2.03322	1.75275
WT+GPD:FMP30	2	2.37186	3.2224	2.66888	2.72451	2.41062	2.20732	1.98265
WT+GPD:FMP30	3	2.14956	2.65509	1.63786	2.47216	1.62927	2.11935	1.44787
WT+GPD:FMP30	4	1.72772	1.6548	0.796736	1.59909	0.869346	1.597	0.94724
p value	Dfmp30 to WT	0.810212	0.0438479	0.424356	0.0351642	0.527785	0.0461209	0.228861
	FMP30 to WT	0.000267916	0.00368542	0.134558	0.00230226	0.113057	0.000772562	0.128824

## Sheet: Fig 2k
PA Abundance (Relative to No Protein Control)											pvalue
Lipid	No protein			Fmp30 WT			Fmp30 H265N				WT to no protein	H265N to no protein
32:0 PA	0.895439	0.987976	1.11659	3.61272	3.70728	3.70124	1.49713	1.27728	1.75782		2.97499e-06	0.0288689
32:1 PA	1.0105	0.979291	1.01021	2.37027	2.16384	2.24613	0.912426	0.862448	0.883163		3.22e-05	0.00306413
32:2 PA	1.02406	0.96991	1.00603	1.08069	1.04554	1.0379	0.854184	0.815517	0.823287		0.0571366	0.00103826
34:1 PA	1.01654	0.963603	1.01985	1.72247	1.62764	1.67328	1.00469	0.926967	0.943535		3.33982e-05	0.235773
34:2 PA	1.01221	0.966217	1.02158	1.80699	1.6629	1.66079	0.871341	0.823001	0.845999		0.000158048	0.00226473
36:1 PA	0.961702	0.983256	1.05504	3.81646	3.92693	3.92143	1.28543	1.33755	1.06124		3.75228e-07	0.0631032
36:2 PA	0.973979	0.962613	1.06341	4.01332	3.97266	3.89413	1.06769	0.981897	0.986519		3.91336e-07	0.790268
