# Supplementary material for: Fmp30p is a mitochondrial phosphatidylinositol hydrolase that modulates CoQ biosynthesis
Source: Nat Commun. 2026 May 30;17:7013. doi: 10.1038/s41467-026-73766-x (PMC13392021; doi:10.1038/s41467-026-73766-x)
Supplement: Supplementary file 4 — Source Data [file 41467_2026_73766_MOESM4_ESM.zip › 2026_Baker_Guerra_Source_Data_Figure_3.xlsx]

## Sheet: Fig 3b
Number of CoQ domains per cell
WT	fmp30D		t-Test: Two-Sample Assuming Unequal Variances
32	38
28	38			32	38
26	36		Mean	9.85816	14.6822
25	33		Variance	44.194	84.0466
25	33		Observations	141	129
25	33		Hypothesized Mean Difference	0
25	33		df	232
23	28		t Stat	-4.91083
23	28		P(T<=t) one-tail	8.55744e-07
23	28		t Critical one-tail	1.65145
23	25		P(T<=t) two-tail	1.71149e-06
20	25		t Critical two-tail	1.97024
20	25
20	25
20	25
20	25
20	25
20	25
20	25
18	25
18	25
18	25
18	22
15	22
15	22
15	22
15	22
15	22
15	22
15	22
15	22
15	22
15	22
15	22
15	22
15	22
13	22
13	20
13	20
13	20
13	20
13	20
13	20
13	20
13	20
13	20
13	20
13	20
13	20
13	18
13	18
13	18
11	18
10	18
10	18
10	17
10	17
10	17
10	17
10	17
10	17
9	17
9	17
9	17
9	17
8	17
8	17
8	16
8	16
8	16
8	16
8	15
8	14
8	11
8	11
8	11
8	11
8	12
8	12
8	12
8	12
8	12
8	12
8	12
8	12
8	12
8	8
8	8
8	8
8	8
8	8
8	6
8	6
8	6
8	6
6	6
6	6
6	6
5	6
5	6
5	6
5	5
5	5
4	5
4	4
4	4
4	4
4	3
4	3
4	3
4	3
3	3
3	3
3	3
3	2
3	2
3	2
3	2
3	2
3	2
3	2
3	2
3	2
2	2
2	2
2	2
2	2
2	1
2	1
2	1
2
2
2
2
2
1
1
1
1
1
1
1

## Sheet: Fig 3c
Partitioning of Coq9 in domains (domain intensity / total intensity)
WT	fmp30D
0.99	0.99		t-Test: Two-Sample Assuming Unequal Variances
0.96	0.98
0.96	0.98			0.99	0.99
0.89	0.98		Mean	0.487447	0.668217
0.87	0.98		Variance	0.061042	0.0377195
0.87	0.98		Observations	141	129
0.87	0.96		Hypothesized Mean Difference	0
0.87	0.96		df	262
0.85	0.96		t Stat	-6.71215
0.85	0.95		P(T<=t) one-tail	5.90905e-11
0.85	0.91		t Critical one-tail	1.65069
0.83	0.9		P(T<=t) two-tail	1.18181e-10
0.83	0.9		t Critical two-tail	1.96906
0.83	0.9
0.81	0.9
0.8	0.89
0.8	0.88
0.8	0.88
0.8	0.87
0.78	0.86
0.77	0.86
0.76	0.86
0.76	0.86
0.75	0.86
0.75	0.85
0.75	0.85
0.75	0.84
0.74	0.8
0.74	0.8
0.73	0.8
0.73	0.8
0.72	0.8
0.72	0.8
0.71	0.8
0.71	0.79
0.7	0.79
0.7	0.79
0.69	0.78
0.68	0.78
0.68	0.78
0.68	0.77
0.68	0.77
0.68	0.77
0.67	0.77
0.67	0.77
0.67	0.76
0.64	0.76
0.64	0.76
0.64	0.76
0.63	0.74
0.62	0.74
0.62	0.73
0.62	0.73
0.62	0.73
0.59	0.73
0.58	0.72
0.57	0.72
0.55	0.72
0.54	0.72
0.54	0.71
0.54	0.71
0.54	0.69
0.53	0.69
0.53	0.68
0.53	0.68
0.53	0.68
0.52	0.68
0.52	0.68
0.52	0.68
0.52	0.67
0.52	0.66
0.52	0.66
0.52	0.66
0.51	0.66
0.51	0.66
0.51	0.66
0.51	0.66
0.5	0.66
0.5	0.65
0.5	0.65
0.5	0.65
0.5	0.65
0.5	0.64
0.44	0.64
0.43	0.63
0.43	0.63
0.43	0.63
0.42	0.62
0.4	0.62
0.39	0.62
0.38	0.62
0.35	0.61
0.35	0.61
0.34	0.61
0.33	0.6
0.32	0.6
0.32	0.6
0.29	0.59
0.27	0.59
0.27	0.59
0.26	0.58
0.25	0.53
0.25	0.52
0.25	0.52
0.25	0.51
0.25	0.51
0.25	0.51
0.25	0.5
0.24	0.5
0.24	0.5
0.23	0.49
0.23	0.49
0.23	0.42
0.23	0.42
0.22	0.41
0.22	0.41
0.21	0.41
0.21	0.4
0.21	0.4
0.2	0.35
0.2	0.35
0.2	0.28
0.2	0.28
0.2	0.27
0.2	0.26
0.18	0.25
0.15	0.24
0.15	0.13
0.12	0.11
0.12	0.09
0.11
0.1
0.1
0.1
0.1
0.1
0.1
0.1
0.1
0.1
0.09
0.08

## Sheet: Fig 3e
CoQ6 (Normalized Peak Area)
Strain	EV			PI-PLC				pvalue
WT	52233239	4.55569e+07	4.59798e+07	4.58294e+06	6.5825e+06	7.75543e+06		5.96017e-05
fmp30D	1.43503e+08	1.13722e+08	1.22544e+08	2.93369e+06	2.2555e+06	2.72239e+06		0.000149697

## Sheet: Fig 3f
Log2(CoQ6:PPHB6 Ratio)
Strain	EV			PI-PLC
WT	0.188727	-0.195668	-0.0187707	-0.896426	-0.0164396	-1.11406
fmp30D	6.1333	6.54603	6.60199	0.815648	0.840046	0.119969

## Sheet: Fig 3g
CoQ6 (Normalized Peak Area)
Strain	EV			PIS1				pvalue
WT	25729256	2.39534e+07	2.13527e+07	7.30202e+07	6.25868e+07	6.36759e+07		0.0002717
fmp30D	7.3802e+07	8.30121e+07	7.95326e+07	1.1454e+08	1.1289e+08	1.14199e+08		0.000211659

## Sheet: Fig 3h
Log2(CoQ6:PPHB6 Ratio)
Strain	EV			PIS1
WT	0.0310049	0.132817	-0.181405	2.81661	2.62448	2.5479
fmp30D	5.86002	6.26267	5.63708	9.05061	9.1226	8.86705

## Sheet: Fig 3j
Number of CoQ domains per cell
EV	FMP30	PI-PLC	PIS1
30	22	18	42
28	20	18	36
25	20	18	30
25	18	18	30
25	18	18	28
23	17	18	28
23	17	17	25
20	17	17	25
20	17	16	25
20	15	15	25
20	15	15	24
20	15	15	24
20	15	14	24
20	15	13	23
18	15	13	23
18	14	13	23
18	14	13	20
18	14	13	20
18	13	13	20
18	13	12	20
18	13	12	20
17	13	12	20
17	13	11	20
17	12	11	19
15	12	10	18
15	11	10	18
15	11	10	18
15	10	10	18
15	10	10	18
15	10	10	18
14	10	10	18
14	10	10	18
14	10	10	18
14	10	10	18
14	10	9	18
14	10	9	18
14	10	9	18
14	10	8	17
14	10	8	17
14	10	8	17
14	10	8	16
14	10	8	16
13	9	8	15
13	9	8	15
13	8	8	15
13	8	8	14
13	8	8	14
13	8	7	14
13	8	7	14
13	8	7	14
13	8	7	14
13	8	6	13
13	8	6	13
13	8	5	13
13	8	5	13
13	8	5	13
13	8	5	12
13	8	5	12
13	8	5	12
12	8	5	12
10	8	5	12
10	8	5	12
10	8	5	11
10	8	4	11
10	8	4	11
10	8	4	11
10	8	3	11
10	8	3	11
10	8	3	11
10	7	3	11
10	7	3	11
10	7	3	10
10	7	3	10
10	6	3	10
10	6	3	10
10	6	3	10
10	6	3	10
9	6	3	10
9	5	3	9
9	5	3	9
9	5	3	9
8	5	3	9
8	5	3	8
8	5	3	8
8	5	2	8
8	5	2	8
8	5	2	8
8	5	2	8
8	5	2	8
8	5	2	8
8	5	2	8
8	5	2	8
8	5	1	8
8	5	1	8
8	5	1	8
8	5	1	7
8	5	1	7
8	5	1	7
7	5	1	7
7	4	1	7
7	4	1	6
7	4	1	6
7	4	0	6
7	4	0	6
7	3	0	5
7	3	0	5
7	3	0	5
7	3	0	5
7	3	0	5
7	3	0	5
7	3	0	5
7	3	0	5
6	3	0	4
6	3	0	4
6	3	0	4
6	3	0	4
6	3	0	4
5	3	0	4
5	3	0	3
5	3		3
5	3		2
5	3		2
5	3		2
5	3		2
5	3		2
5	3		2
4	3		2
4	3		2
4	3		1
4	3		1
3	3
3	3
3	3
3	2
3	2
3	2
3	2
2	2
2	1
2	1
2	1
2	0
2	0
2	0
1	0
1	0
1
1
0

## Sheet: Fig 3k
Partitioning of Coq9 in domains (domain intensity / total intensity)
EV	FMP30	PI-PLC	PIS1
0.96	0.9	0.88	0.98
0.91	0.85	0.82	0.98
0.91	0.85	0.82	0.97
0.9	0.84	0.78	0.96
0.9	0.84	0.74	0.96
0.89	0.84	0.74	0.96
0.89	0.84	0.74	0.96
0.87	0.84	0.73	0.96
0.86	0.84	0.73	0.96
0.86	0.83	0.73	0.95
0.85	0.82	0.72	0.95
0.85	0.8	0.71	0.95
0.85	0.79	0.71	0.95
0.85	0.79	0.71	0.95
0.84	0.79	0.71	0.95
0.84	0.78	0.7	0.95
0.84	0.78	0.7	0.94
0.81	0.78	0.69	0.94
0.81	0.77	0.69	0.94
0.81	0.77	0.68	0.93
0.81	0.76	0.65	0.93
0.81	0.76	0.65	0.93
0.81	0.76	0.65	0.93
0.8	0.76	0.62	0.93
0.8	0.75	0.62	0.92
0.8	0.74	0.61	0.92
0.8	0.74	0.61	0.92
0.79	0.73	0.59	0.92
0.79	0.73	0.59	0.92
0.78	0.72	0.58	0.91
0.76	0.72	0.58	0.91
0.75	0.72	0.58	0.91
0.75	0.72	0.58	0.91
0.74	0.71	0.58	0.91
0.74	0.71	0.57	0.91
0.74	0.71	0.57	0.91
0.73	0.71	0.52	0.9
0.73	0.7	0.52	0.9
0.73	0.7	0.52	0.9
0.73	0.68	0.52	0.9
0.72	0.67	0.52	0.9
0.71	0.67	0.51	0.9
0.71	0.67	0.51	0.9
0.71	0.66	0.51	0.89
0.71	0.66	0.51	0.89
0.7	0.66	0.5	0.89
0.68	0.66	0.5	0.89
0.68	0.65	0.5	0.89
0.68	0.65	0.5	0.89
0.68	0.64	0.5	0.89
0.67	0.62	0.48	0.88
0.67	0.6	0.48	0.88
0.67	0.59	0.46	0.88
0.67	0.59	0.46	0.88
0.67	0.59	0.46	0.88
0.66	0.58	0.45	0.87
0.65	0.58	0.45	0.87
0.65	0.58	0.45	0.87
0.65	0.57	0.46	0.86
0.65	0.56	0.44	0.86
0.64	0.55	0.43	0.86
0.64	0.55	0.4	0.86
0.62	0.54	0.39	0.85
0.61	0.54	0.39	0.85
0.61	0.54	0.38	0.85
0.61	0.54	0.37	0.85
0.61	0.53	0.37	0.85
0.61	0.52	0.35	0.84
0.6	0.52	0.35	0.84
0.6	0.51	0.35	0.84
0.59	0.5	0.32	0.84
0.58	0.49	0.31	0.84
0.58	0.49	0.3	0.84
0.56	0.49	0.3	0.84
0.56	0.47	0.3	0.83
0.56	0.45	0.3	0.83
0.56	0.45	0.27	0.83
0.55	0.44	0.26	0.83
0.55	0.44	0.26	0.83
0.55	0.43	0.26	0.83
0.51	0.42	0.26	0.82
0.51	0.4	0.25	0.82
0.51	0.4	0.25	0.82
0.51	0.4	0.24	0.82
0.51	0.39	0.22	0.82
0.51	0.39	0.22	0.82
0.5	0.34	0.22	0.81
0.5	0.34	0.22	0.81
0.49	0.34	0.21	0.81
0.49	0.34	0.2	0.81
0.49	0.34	0.2	0.8
0.49	0.34	0.18	0.8
0.48	0.33	0.18	0.8
0.48	0.33	0.18	0.8
0.47	0.3	0.18	0.8
0.45	0.28	0.17	0.8
0.45	0.25	0.17	0.8
0.45	0.25	0.17	0.79
0.43	0.24	0.16	0.78
0.43	0.24	0.15	0.78
0.43	0.22	0.15	0.78
0.43	0.22	0.13	0.78
0.42	0.21	0.11	0.77
0.41	0.21	0.1	0.77
0.41	0.21	0.09	0.77
0.41	0.21	0.09	0.77
0.41	0.21	0.09	0.77
0.4	0.21	0.08	0.77
0.38	0.21	0.08	0.75
0.38	0.21	0.08	0.75
0.37	0.21	0.07	0.75
0.37	0.2	0.05	0.75
0.37	0.2	0.03	0.75
0.36	0.2	0.02	0.74
0.34	0.2	0.02	0.74
0.34	0.2	0.02	0.73
0.34	0.2	0.02	0.73
0.34	0.2	0.02	0.72
0.33	0.2		0.72
0.33	0.2		0.71
0.33	0.2		0.7
0.3	0.19		0.7
0.3	0.19		0.7
0.29	0.19		0.7
0.26	0.19		0.69
0.25	0.18		0.69
0.25	0.16		0.69
0.25	0.16		0.68
0.24	0.16		0.68
0.22	0.15		0.68
0.21	0.15		0.67
0.21	0.13		0.67
0.21	0.13		0.66
0.18	0.12		0.66
0.18	0.11		0.66
0.15	0.1		0.66
0.13	0.04		0.66
0.11	0.04		0.64
0.1	0.04		0.63
0.1	0.04		0.63
0.09	0.04		0.62
0.08	0.04		0.61
0.08	0.04		0.61
0.08	0.02		0.61
0.07	0.02		0.61
0.07	0.02		0.61
0.07			0.6
0.06			0.6
0.05			0.6
			0.6
			0.58
			0.58
			0.58
			0.57
			0.57
			0.57
			0.56
			0.56
			0.55
			0.54
			0.54
			0.54
			0.54
			0.54
			0.52
			0.51
			0.51
			0.49
			0.48
			0.48
			0.47
			0.44
			0.43
			0.4
			0.4
			0.39
			0.38
			0.37
			0.35
			0.34
			0.34
			0.32
			0.32
			0.32
			0.31
			0.27
			0.27
			0.18

## Sheet: Fig 3l
Lipid	Log2FC (Coq5-Flag/EV)	-log 10pvalue
Cer[AP] t44:0	-0.0923715	0.234205
DG 16:0_18:1	-3.39391	0.417329
PC 32:1	1.69243	1.3051
PC 34:1	1.45902	1.31086
PC 32:2	1.86315	1.25019
PC 34:2	2.05178	1.47544
PE 32:2	2.38779	1.63251
PE 16:1_18:1	1.99548	1.59584
PI 34:1	1.75129	1.21625
DG 16:1_18:1	0.86234	0.883616
DG 18:1_18:1	-4.11593	0.40555
PC 36:1	1.9673	1.16397
PC 36:2	1.66584	1.18764
PE 36:5	1.54183	1.60516
PI 16:1_16:0	1.89024	1.1519
PI 18:1_18:0	1.67479	1.13087
PI 16:1_18:1	2.02361	1.93474
TG 18:1_18:1_18:1	-2.87762	0.364648
TG 18:2_18:2_18:1	1.60174	0.28952
PE 32:1	1.61659	1.39328
PE 16:0_18:1	1.64265	1.46323
Cer[ADS] d19:0_25:0	0.528728	0.314211
TG 50:2	2.44675	1.3665
TG 52:2	-2.57225	0.361226
TG 16:1_16:1_16:1	1.03133	0.486784
TG 52:3	-0.499038	0.110652
TG 18:2_18:2_18:2	1.8744	0.32198
Cer[AP] t20:0_26:0	0.336636	0.360082
TG 16:0_18:1_18:1	-2.32601	0.344064
TG 16:1_16:1_18:1	1.1309	0.390373
Cer[NP] t20:0_26:0	0.462364	0.200655
TG 18:2_18:1_18:1	-0.901268	0.16604
CoQ6	1.69497	2.08192
DMQ6	2.65033	4.00282
PPAB6	-0.369665	0.138214

## Sheet: Fig 3m
Lipid	Log2FC (Coq9-Flag/EV)	-log 10pvalue
Cer[AP] t44:0	1.11311	1.35809
DG 16:0_18:1	-0.36488	0.0712625
PC 32:1	1.68644	2.51108
PC 34:1	1.44765	2.37247
PC 32:2	1.91029	2.48347
PC 34:2	2.0086	2.68857
PE 32:2	2.76704	2.20068
PE 16:1_18:1	2.63041	1.72198
PI 34:1	1.37953	1.99537
DG 16:1_18:1	1.18011	1.30276
DG 18:1_18:1	-0.502368	0.0900519
PC 36:1	1.57485	2.22609
PC 36:2	1.73819	2.32262
PE 36:5	2.34699	1.7314
PI 16:1_16:0	1.39691	1.87686
PI 18:1_18:0	1.37225	1.72415
PI 16:1_18:1	2.0303	4.18983
TG 18:1_18:1_18:1	-0.062386	0.0109586
TG 18:2_18:2_18:1	-0.291132	0.123801
PE 32:1	2.69867	1.7479
PE 16:0_18:1	2.57519	1.72125
Cer[ADS] d19:0_25:0	1.25127	0.415059
TG 50:2	2.91549	1.96869
TG 52:2	0.0214183	0.00396455
TG 16:1_16:1_16:1	1.23071	1.05081
TG 52:3	0.627744	0.181602
TG 18:2_18:2_18:2	0.176229	0.078508
Cer[AP] t20:0_26:0	1.36734	0.771852
TG 16:0_18:1_18:1	-0.0771528	0.014195
TG 16:1_16:1_18:1	2.28411	0.917686
Cer[NP] t20:0_26:0	0.902997	0.372782
TG 18:2_18:1_18:1	-0.0437945	0.0082297
CoQ6	3.60877	2.17439
DMQ6	1.9505	1.02191
PPAB6	3.33758	3.71443
