# Supplementary material for: Fmp30p is a mitochondrial phosphatidylinositol hydrolase that modulates CoQ biosynthesis
Source: Nat Commun. 2026 May 30;17:7013. doi: 10.1038/s41467-026-73766-x (PMC13392021; doi:10.1038/s41467-026-73766-x)
Supplement: Supplementary file 4 — Source Data [file 41467_2026_73766_MOESM4_ESM.zip › 2026_Baker_Guerra_Source_Data_Figure_4.xlsx]

## Sheet: Fig 4a
Strain	WT	WT	WT	WT	WT	WT	fmp30D	fmp30D	fmp30D	fmp30D	fmp30D	fmp30D
Replicate	1	2	3	4	5	6	1	2	3	4	5	6
Time (h)
0	0.14	0.139	0.137	0.147	0.14	0.137	0.139	0.141	0.142	0.134	0.137	0.141
0.166667	0.14	0.14	0.138	0.148	0.14	0.137	0.139	0.139	0.143	0.134	0.14	0.142
0.333333	0.141	0.14	0.138	0.149	0.14	0.138	0.14	0.14	0.143	0.134	0.138	0.141
0.5	0.142	0.14	0.139	0.15	0.139	0.139	0.141	0.139	0.143	0.136	0.138	0.142
0.666667	0.142	0.141	0.139	0.15	0.141	0.14	0.142	0.142	0.144	0.137	0.14	0.142
0.833333	0.144	0.141	0.14	0.15	0.142	0.141	0.143	0.142	0.145	0.138	0.141	0.145
1	0.144	0.143	0.142	0.151	0.144	0.142	0.144	0.144	0.146	0.139	0.143	0.146
1.16667	0.145	0.144	0.143	0.152	0.144	0.142	0.146	0.145	0.148	0.142	0.143	0.149
1.33333	0.147	0.147	0.145	0.153	0.146	0.144	0.147	0.148	0.149	0.144	0.147	0.149
1.5	0.149	0.149	0.148	0.155	0.148	0.146	0.15	0.15	0.151	0.146	0.148	0.151
1.66667	0.151	0.151	0.15	0.156	0.15	0.149	0.152	0.152	0.153	0.149	0.151	0.154
1.83333	0.153	0.154	0.152	0.159	0.154	0.152	0.155	0.155	0.155	0.152	0.154	0.159
2	0.157	0.157	0.156	0.163	0.158	0.155	0.158	0.159	0.159	0.157	0.157	0.161
2.16667	0.16	0.161	0.159	0.165	0.16	0.158	0.161	0.164	0.162	0.159	0.16	0.165
2.33333	0.164	0.164	0.162	0.169	0.165	0.162	0.165	0.167	0.164	0.164	0.165	0.169
2.5	0.168	0.169	0.167	0.172	0.168	0.164	0.169	0.171	0.167	0.168	0.169	0.172
2.66667	0.172	0.173	0.171	0.177	0.172	0.17	0.174	0.176	0.17	0.175	0.174	0.179
2.83333	0.178	0.177	0.176	0.183	0.176	0.174	0.18	0.18	0.176	0.181	0.18	0.183
3	0.182	0.182	0.182	0.186	0.181	0.179	0.184	0.184	0.179	0.185	0.185	0.19
3.16667	0.189	0.188	0.188	0.193	0.186	0.184	0.19	0.19	0.182	0.192	0.191	0.194
3.33333	0.193	0.193	0.193	0.198	0.192	0.189	0.196	0.197	0.188	0.197	0.195	0.201
3.5	0.197	0.198	0.198	0.202	0.198	0.196	0.201	0.203	0.191	0.203	0.204	0.206
3.66667	0.203	0.204	0.203	0.205	0.203	0.2	0.208	0.206	0.196	0.208	0.21	0.211
3.83333	0.206	0.205	0.207	0.209	0.206	0.203	0.211	0.212	0.201	0.211	0.214	0.216
4	0.208	0.209	0.209	0.214	0.21	0.207	0.216	0.215	0.203	0.216	0.217	0.221
4.16667	0.211	0.211	0.213	0.214	0.212	0.21	0.221	0.219	0.206	0.217	0.222	0.225
4.33333	0.212	0.212	0.215	0.217	0.216	0.214	0.226	0.221	0.208	0.222	0.226	0.227
4.5	0.213	0.214	0.217	0.219	0.218	0.216	0.226	0.224	0.21	0.223	0.229	0.232
4.66667	0.218	0.218	0.22	0.223	0.219	0.218	0.23	0.229	0.211	0.227	0.233	0.234
4.83333	0.217	0.218	0.224	0.224	0.221	0.222	0.233	0.233	0.214	0.229	0.238	0.238
5	0.218	0.22	0.224	0.225	0.222	0.222	0.236	0.233	0.215	0.233	0.24	0.238
5.16667	0.22	0.224	0.226	0.226	0.225	0.224	0.238	0.235	0.216	0.235	0.241	0.242
5.33333	0.22	0.222	0.228	0.228	0.226	0.226	0.24	0.239	0.216	0.237	0.246	0.242
5.5	0.222	0.226	0.229	0.23	0.226	0.228	0.244	0.241	0.217	0.238	0.248	0.247
5.66667	0.223	0.228	0.232	0.231	0.227	0.23	0.247	0.245	0.218	0.242	0.249	0.252
5.83333	0.225	0.228	0.234	0.231	0.23	0.231	0.249	0.246	0.218	0.245	0.254	0.252
6	0.226	0.23	0.236	0.233	0.232	0.233	0.253	0.246	0.219	0.25	0.256	0.255
6.16667	0.229	0.233	0.238	0.234	0.235	0.236	0.252	0.252	0.22	0.252	0.26	0.259
6.33333	0.228	0.233	0.24	0.236	0.236	0.236	0.256	0.254	0.221	0.255	0.262	0.259
6.5	0.23	0.233	0.241	0.237	0.238	0.239	0.261	0.257	0.222	0.261	0.266	0.263
6.66667	0.231	0.237	0.243	0.238	0.24	0.242	0.264	0.26	0.223	0.264	0.268	0.267
6.83333	0.233	0.239	0.244	0.24	0.24	0.243	0.265	0.261	0.223	0.268	0.27	0.27
7	0.234	0.24	0.245	0.242	0.244	0.244	0.268	0.266	0.226	0.272	0.273	0.274
7.16667	0.236	0.241	0.249	0.245	0.245	0.248	0.274	0.27	0.225	0.278	0.279	0.276
7.33333	0.236	0.244	0.252	0.246	0.248	0.249	0.276	0.273	0.227	0.283	0.281	0.28
7.5	0.238	0.245	0.254	0.248	0.25	0.252	0.278	0.276	0.228	0.289	0.285	0.283
7.66667	0.24	0.246	0.258	0.25	0.251	0.255	0.284	0.279	0.228	0.297	0.289	0.288
7.83333	0.243	0.25	0.259	0.252	0.255	0.259	0.291	0.285	0.231	0.3	0.294	0.292
8	0.244	0.253	0.262	0.254	0.256	0.261	0.292	0.288	0.231	0.305	0.297	0.296
8.16667	0.248	0.256	0.266	0.257	0.262	0.266	0.299	0.291	0.232	0.314	0.304	0.298
8.33333	0.248	0.257	0.269	0.259	0.262	0.266	0.305	0.297	0.234	0.321	0.307	0.306
8.5	0.251	0.261	0.272	0.262	0.265	0.269	0.306	0.302	0.237	0.328	0.313	0.31
8.66667	0.254	0.266	0.278	0.265	0.267	0.273	0.314	0.308	0.238	0.337	0.318	0.318
8.83333	0.257	0.267	0.28	0.267	0.274	0.277	0.316	0.313	0.237	0.343	0.323	0.318
9	0.259	0.271	0.283	0.27	0.275	0.28	0.324	0.316	0.239	0.35	0.328	0.328
9.16667	0.263	0.276	0.288	0.272	0.279	0.283	0.33	0.324	0.242	0.359	0.333	0.332
9.33333	0.265	0.279	0.292	0.277	0.282	0.29	0.337	0.328	0.243	0.369	0.34	0.339
9.5	0.269	0.283	0.296	0.279	0.286	0.293	0.342	0.334	0.243	0.378	0.346	0.346
9.66667	0.272	0.286	0.301	0.283	0.291	0.298	0.347	0.341	0.245	0.386	0.353	0.351
9.83333	0.275	0.29	0.302	0.285	0.294	0.302	0.354	0.347	0.248	0.396	0.359	0.355
10	0.279	0.296	0.309	0.288	0.299	0.307	0.363	0.354	0.249	0.408	0.369	0.361
10.1667	0.282	0.299	0.312	0.291	0.303	0.31	0.368	0.36	0.251	0.418	0.375	0.371
10.3333	0.288	0.304	0.32	0.296	0.306	0.317	0.377	0.367	0.254	0.428	0.383	0.376
10.5	0.29	0.31	0.322	0.298	0.312	0.321	0.384	0.373	0.255	0.439	0.39	0.383
10.6667	0.292	0.312	0.328	0.302	0.318	0.327	0.391	0.383	0.257	0.451	0.396	0.393
10.8333	0.296	0.317	0.333	0.309	0.321	0.33	0.398	0.389	0.258	0.46	0.402	0.401
11	0.301	0.324	0.338	0.313	0.327	0.334	0.406	0.397	0.262	0.47	0.409	0.407
11.1667	0.306	0.33	0.347	0.316	0.332	0.341	0.416	0.405	0.263	0.483	0.419	0.418
11.3333	0.308	0.334	0.35	0.321	0.339	0.348	0.422	0.412	0.265	0.487	0.427	0.425
11.5	0.316	0.338	0.357	0.325	0.343	0.352	0.432	0.42	0.267	0.499	0.436	0.433
11.6667	0.319	0.343	0.362	0.33	0.348	0.358	0.44	0.432	0.271	0.504	0.445	0.442
11.8333	0.321	0.349	0.369	0.334	0.356	0.367	0.452	0.438	0.273	0.516	0.457	0.45
12	0.329	0.358	0.377	0.341	0.359	0.373	0.462	0.451	0.275	0.517	0.466	0.46
12.1667	0.334	0.362	0.384	0.347	0.367	0.379	0.47	0.457	0.277	0.525	0.472	0.469
12.3333	0.338	0.371	0.392	0.349	0.373	0.385	0.482	0.468	0.281	0.529	0.484	0.478
12.5	0.344	0.379	0.401	0.357	0.382	0.395	0.49	0.48	0.284	0.535	0.496	0.488
12.6667	0.351	0.386	0.406	0.363	0.387	0.4	0.502	0.488	0.285	0.544	0.505	0.498
12.8333	0.356	0.391	0.416	0.368	0.396	0.407	0.51	0.497	0.289	0.546	0.514	0.509
13	0.362	0.398	0.424	0.374	0.402	0.416	0.521	0.509	0.292	0.549	0.525	0.519
13.1667	0.371	0.408	0.434	0.381	0.411	0.425	0.529	0.518	0.296	0.556	0.537	0.527
13.3333	0.378	0.417	0.44	0.389	0.419	0.432	0.54	0.526	0.298	0.56	0.544	0.539
13.5	0.384	0.424	0.45	0.397	0.427	0.443	0.548	0.537	0.302	0.563	0.552	0.548
13.6667	0.39	0.432	0.459	0.4	0.436	0.455	0.555	0.545	0.303	0.564	0.559	0.553
13.8333	0.398	0.441	0.47	0.409	0.449	0.462	0.564	0.553	0.308	0.567	0.571	0.561
14	0.405	0.45	0.48	0.417	0.457	0.471	0.571	0.561	0.313	0.572	0.575	0.57
14.1667	0.414	0.463	0.49	0.426	0.465	0.477	0.578	0.568	0.315	0.574	0.583	0.573
14.3333	0.424	0.472	0.502	0.433	0.474	0.492	0.581	0.576	0.32	0.579	0.588	0.58
14.5	0.43	0.482	0.512	0.443	0.486	0.505	0.588	0.582	0.325	0.579	0.595	0.586
14.6667	0.44	0.493	0.522	0.453	0.495	0.512	0.594	0.587	0.326	0.586	0.599	0.59
14.8333	0.451	0.502	0.532	0.461	0.504	0.522	0.598	0.594	0.334	0.588	0.605	0.597
15	0.461	0.514	0.54	0.472	0.517	0.532	0.604	0.599	0.339	0.592	0.61	0.602
15.1667	0.472	0.522	0.549	0.481	0.523	0.539	0.612	0.604	0.343	0.596	0.616	0.605
15.3333	0.479	0.53	0.558	0.491	0.529	0.546	0.617	0.608	0.348	0.598	0.62	0.613
15.5	0.491	0.537	0.563	0.499	0.54	0.554	0.622	0.614	0.353	0.6	0.623	0.617
15.6667	0.5	0.544	0.57	0.512	0.549	0.56	0.625	0.615	0.357	0.606	0.63	0.621
15.8333	0.509	0.552	0.579	0.523	0.556	0.57	0.632	0.622	0.364	0.611	0.635	0.626
16	0.517	0.559	0.584	0.529	0.563	0.57	0.634	0.627	0.368	0.611	0.638	0.63
16.1667	0.527	0.564	0.589	0.537	0.568	0.58	0.64	0.63	0.375	0.614	0.64	0.633
16.3333	0.533	0.57	0.596	0.548	0.57	0.584	0.644	0.633	0.381	0.617	0.648	0.639
16.5	0.546	0.576	0.602	0.557	0.581	0.591	0.65	0.64	0.39	0.622	0.65	0.644
16.6667	0.551	0.583	0.606	0.561	0.587	0.596	0.651	0.641	0.394	0.622	0.655	0.644
16.8333	0.555	0.585	0.607	0.568	0.589	0.603	0.656	0.647	0.401	0.627	0.656	0.651
17	0.563	0.594	0.615	0.575	0.596	0.605	0.659	0.648	0.405	0.631	0.661	0.653
17.1667	0.571	0.594	0.619	0.581	0.6	0.611	0.663	0.653	0.413	0.634	0.665	0.656
17.3333	0.572	0.601	0.626	0.587	0.606	0.616	0.665	0.657	0.417	0.639	0.67	0.661
17.5	0.58	0.608	0.63	0.592	0.61	0.619	0.67	0.661	0.428	0.639	0.673	0.665
17.6667	0.585	0.612	0.632	0.597	0.615	0.624	0.673	0.663	0.439	0.643	0.677	0.669
17.8333	0.591	0.614	0.638	0.603	0.619	0.625	0.677	0.665	0.441	0.645	0.683	0.67
18	0.596	0.619	0.642	0.61	0.624	0.629	0.68	0.673	0.45	0.649	0.684	0.674
18.1667	0.6	0.625	0.645	0.617	0.63	0.634	0.684	0.676	0.459	0.651	0.69	0.678
18.3333	0.609	0.627	0.651	0.62	0.638	0.639	0.689	0.677	0.467	0.655	0.693	0.681
18.5	0.61	0.632	0.652	0.623	0.636	0.644	0.693	0.683	0.477	0.658	0.696	0.686
18.6667	0.617	0.635	0.657	0.63	0.644	0.648	0.697	0.685	0.487	0.664	0.699	0.687
18.8333	0.617	0.639	0.661	0.631	0.641	0.65	0.698	0.69	0.493	0.661	0.701	0.693
19	0.623	0.645	0.663	0.634	0.648	0.651	0.698	0.688	0.497	0.665	0.705	0.697
19.1667	0.628	0.647	0.668	0.64	0.65	0.657	0.707	0.695	0.508	0.67	0.706	0.699
19.3333	0.632	0.652	0.673	0.647	0.658	0.662	0.71	0.699	0.52	0.672	0.714	0.705
19.5	0.636	0.655	0.677	0.649	0.659	0.666	0.714	0.703	0.526	0.676	0.714	0.706
19.6667	0.638	0.658	0.675	0.652	0.662	0.667	0.713	0.703	0.533	0.674	0.717	0.708
19.8333	0.643	0.663	0.683	0.655	0.667	0.669	0.718	0.708	0.539	0.68	0.722	0.715
20	0.647	0.667	0.684	0.657	0.671	0.678	0.721	0.714	0.548	0.682	0.725	0.717
20.1667	0.648	0.667	0.692	0.662	0.675	0.675	0.724	0.713	0.555	0.683	0.728	0.721
20.3333	0.655	0.674	0.694	0.663	0.676	0.683	0.728	0.717	0.561	0.691	0.733	0.723
20.5	0.66	0.678	0.698	0.669	0.684	0.687	0.734	0.72	0.567	0.691	0.736	0.727
20.6667	0.663	0.679	0.701	0.674	0.685	0.689	0.733	0.724	0.572	0.692	0.738	0.729
20.8333	0.669	0.682	0.707	0.677	0.688	0.693	0.74	0.728	0.579	0.694	0.742	0.732
21	0.671	0.687	0.707	0.68	0.694	0.694	0.739	0.73	0.583	0.698	0.746	0.736
21.1667	0.673	0.693	0.713	0.686	0.696	0.697	0.744	0.735	0.588	0.703	0.746	0.738
21.3333	0.677	0.695	0.715	0.688	0.7	0.708	0.749	0.735	0.595	0.706	0.752	0.742
21.5	0.678	0.699	0.72	0.692	0.704	0.706	0.749	0.741	0.597	0.709	0.755	0.745
21.6667	0.685	0.702	0.722	0.7	0.711	0.714	0.752	0.742	0.606	0.709	0.761	0.749
21.8333	0.687	0.707	0.73	0.699	0.713	0.715	0.757	0.747	0.609	0.713	0.762	0.751
22	0.694	0.712	0.73	0.705	0.714	0.72	0.76	0.75	0.615	0.716	0.765	0.754
22.1667	0.695	0.713	0.736	0.707	0.717	0.721	0.763	0.752	0.615	0.718	0.768	0.755
22.3333	0.7	0.713	0.735	0.709	0.719	0.724	0.764	0.753	0.618	0.718	0.768	0.761
22.5	0.703	0.718	0.74	0.713	0.723	0.726	0.768	0.757	0.622	0.723	0.773	0.765
22.6667	0.705	0.722	0.741	0.718	0.726	0.728	0.769	0.759	0.627	0.723	0.777	0.766
22.8333	0.708	0.724	0.745	0.72	0.729	0.732	0.773	0.761	0.629	0.727	0.775	0.768
23	0.711	0.73	0.748	0.725	0.734	0.738	0.776	0.767	0.636	0.731	0.78	0.773
23.1667	0.716	0.732	0.754	0.729	0.737	0.74	0.777	0.767	0.639	0.733	0.782	0.775
23.3333	0.721	0.735	0.757	0.731	0.739	0.742	0.782	0.772	0.644	0.736	0.786	0.777
23.5	0.72	0.739	0.761	0.736	0.741	0.746	0.783	0.774	0.646	0.736	0.787	0.779
23.6667	0.725	0.742	0.761	0.737	0.746	0.746	0.789	0.777	0.653	0.739	0.792	0.784
23.8333	0.731	0.742	0.764	0.743	0.746	0.751	0.788	0.776	0.652	0.743	0.793	0.787
24	0.733	0.75	0.768	0.745	0.754	0.753	0.794	0.78	0.658	0.744	0.797	0.789
24.1667	0.735	0.75	0.768	0.748	0.752	0.757	0.791	0.78	0.66	0.748	0.8	0.792
24.3333	0.741	0.755	0.771	0.749	0.757	0.761	0.798	0.786	0.664	0.749	0.802	0.795
24.5	0.743	0.756	0.776	0.753	0.758	0.761	0.8	0.786	0.667	0.753	0.804	0.797
24.6667	0.745	0.762	0.778	0.757	0.763	0.768	0.804	0.789	0.672	0.753	0.805	0.799
24.8333	0.75	0.764	0.781	0.761	0.768	0.771	0.806	0.794	0.677	0.758	0.809	0.801
25	0.752	0.767	0.785	0.762	0.768	0.769	0.807	0.796	0.679	0.757	0.811	0.803
25.1667	0.756	0.769	0.789	0.765	0.77	0.77	0.809	0.798	0.68	0.761	0.814	0.807
25.3333	0.76	0.771	0.791	0.771	0.773	0.773	0.812	0.798	0.684	0.764	0.814	0.809
25.5	0.761	0.773	0.793	0.772	0.777	0.778	0.814	0.803	0.687	0.763	0.819	0.813
25.6667	0.765	0.777	0.796	0.775	0.779	0.78	0.817	0.807	0.69	0.766	0.822	0.816
25.8333	0.767	0.782	0.795	0.777	0.781	0.781	0.818	0.806	0.691	0.77	0.823	0.815
26	0.773	0.787	0.799	0.783	0.786	0.787	0.824	0.812	0.699	0.772	0.828	0.819
26.1667	0.771	0.788	0.8	0.785	0.788	0.79	0.824	0.814	0.702	0.772	0.826	0.821
26.3333	0.777	0.788	0.804	0.79	0.79	0.792	0.826	0.815	0.705	0.776	0.83	0.823
26.5	0.778	0.792	0.809	0.79	0.794	0.792	0.829	0.82	0.707	0.778	0.832	0.826
26.6667	0.782	0.793	0.811	0.794	0.796	0.796	0.833	0.822	0.713	0.778	0.837	0.829
26.8333	0.784	0.796	0.81	0.796	0.795	0.795	0.834	0.819	0.711	0.78	0.84	0.83
27	0.788	0.798	0.815	0.799	0.801	0.798	0.836	0.826	0.715	0.784	0.84	0.832
27.1667	0.79	0.802	0.813	0.8	0.805	0.803	0.838	0.824	0.72	0.785	0.842	0.836
27.3333	0.792	0.803	0.819	0.804	0.807	0.804	0.843	0.829	0.723	0.784	0.843	0.836
27.5	0.794	0.807	0.819	0.805	0.809	0.809	0.846	0.828	0.725	0.788	0.849	0.84
27.6667	0.795	0.811	0.824	0.808	0.813	0.811	0.848	0.833	0.73	0.788	0.849	0.843
27.8333	0.797	0.809	0.825	0.812	0.813	0.812	0.848	0.835	0.732	0.793	0.851	0.846
28	0.806	0.814	0.82	0.816	0.815	0.816	0.852	0.835	0.734	0.798	0.856	0.847
28.1667	0.803	0.816	0.829	0.817	0.816	0.817	0.856	0.839	0.739	0.795	0.856	0.849
28.3333	0.809	0.819	0.828	0.818	0.818	0.82	0.857	0.837	0.74	0.802	0.861	0.855
28.5	0.808	0.824	0.834	0.824	0.823	0.821	0.858	0.843	0.745	0.798	0.859	0.852
28.6667	0.81	0.826	0.837	0.825	0.827	0.826	0.862	0.846	0.747	0.805	0.863	0.856
28.8333	0.814	0.825	0.838	0.828	0.829	0.825	0.863	0.85	0.748	0.806	0.867	0.858
29	0.819	0.825	0.834	0.829	0.832	0.827	0.868	0.846	0.751	0.811	0.869	0.86
29.1667	0.822	0.828	0.84	0.831	0.831	0.827	0.872	0.851	0.755	0.813	0.871	0.861
29.3333	0.821	0.832	0.844	0.833	0.833	0.832	0.873	0.855	0.759	0.816	0.875	0.863
29.5	0.825	0.834	0.849	0.835	0.837	0.836	0.874	0.86	0.764	0.812	0.875	0.868
29.6667	0.827	0.839	0.849	0.837	0.839	0.839	0.876	0.862	0.762	0.816	0.879	0.87
29.8333	0.831	0.841	0.85	0.839	0.84	0.838	0.877	0.861	0.765	0.819	0.882	0.871
30	0.831	0.84	0.854	0.842	0.844	0.844	0.878	0.866	0.771	0.817	0.885	0.875
30.1667	0.831	0.844	0.857	0.842	0.843	0.846	0.879	0.866	0.771	0.82	0.886	0.879
30.3333	0.835	0.848	0.859	0.845	0.847	0.846	0.882	0.869	0.773	0.825	0.888	0.88
30.5	0.841	0.852	0.86	0.85	0.85	0.846	0.885	0.871	0.778	0.824	0.889	0.882
30.6667	0.842	0.85	0.862	0.85	0.853	0.85	0.886	0.872	0.778	0.824	0.888	0.884
30.8333	0.844	0.853	0.867	0.853	0.855	0.849	0.889	0.875	0.782	0.826	0.892	0.887
31	0.848	0.856	0.864	0.856	0.858	0.856	0.887	0.876	0.785	0.829	0.893	0.888
31.1667	0.848	0.855	0.868	0.857	0.859	0.853	0.888	0.877	0.783	0.829	0.895	0.887
31.3333	0.849	0.86	0.869	0.858	0.861	0.857	0.894	0.879	0.789	0.83	0.897	0.888
31.5	0.85	0.862	0.874	0.86	0.866	0.86	0.889	0.88	0.79	0.832	0.898	0.89
31.6667	0.854	0.867	0.875	0.864	0.865	0.864	0.895	0.88	0.792	0.834	0.9	0.892
31.8333	0.854	0.867	0.875	0.865	0.87	0.866	0.896	0.884	0.795	0.834	0.902	0.896
32	0.859	0.871	0.878	0.87	0.873	0.867	0.897	0.884	0.797	0.838	0.904	0.897
32.1667	0.863	0.871	0.881	0.871	0.876	0.87	0.896	0.885	0.799	0.837	0.905	0.899
32.3333	0.862	0.873	0.88	0.875	0.876	0.874	0.9	0.887	0.8	0.838	0.904	0.898
32.5	0.868	0.877	0.884	0.876	0.879	0.873	0.902	0.886	0.805	0.839	0.908	0.9
32.6667	0.869	0.879	0.885	0.877	0.881	0.877	0.901	0.888	0.805	0.842	0.912	0.902
32.8333	0.869	0.879	0.887	0.882	0.883	0.879	0.905	0.89	0.81	0.84	0.911	0.903
33	0.873	0.882	0.889	0.882	0.885	0.881	0.905	0.894	0.813	0.843	0.911	0.905
33.1667	0.876	0.881	0.89	0.883	0.886	0.882	0.907	0.893	0.816	0.845	0.913	0.906
33.3333	0.877	0.886	0.893	0.885	0.886	0.882	0.911	0.895	0.82	0.848	0.912	0.908
33.5	0.881	0.887	0.893	0.887	0.888	0.883	0.909	0.898	0.822	0.846	0.914	0.907
33.6667	0.882	0.887	0.896	0.89	0.888	0.883	0.911	0.899	0.824	0.846	0.914	0.909
33.8333	0.885	0.888	0.894	0.891	0.89	0.886	0.915	0.9	0.823	0.85	0.918	0.908
34	0.886	0.891	0.9	0.894	0.892	0.885	0.918	0.899	0.829	0.85	0.92	0.911
34.1667	0.885	0.89	0.896	0.896	0.893	0.888	0.918	0.901	0.827	0.85	0.92	0.91
34.3333	0.888	0.891	0.901	0.894	0.893	0.89	0.919	0.906	0.833	0.851	0.922	0.913
34.5	0.888	0.892	0.899	0.899	0.895	0.893	0.919	0.905	0.831	0.852	0.922	0.913
34.6667	0.889	0.895	0.902	0.904	0.896	0.894	0.922	0.908	0.832	0.851	0.923	0.915
34.8333	0.889	0.899	0.903	0.901	0.901	0.895	0.921	0.908	0.835	0.855	0.925	0.917
35	0.89	0.897	0.905	0.902	0.899	0.898	0.923	0.909	0.835	0.853	0.924	0.92
35.1667	0.892	0.9	0.907	0.903	0.901	0.899	0.921	0.911	0.838	0.855	0.926	0.92
35.3333	0.894	0.903	0.907	0.904	0.901	0.898	0.924	0.912	0.843	0.858	0.926	0.919
35.5	0.895	0.901	0.906	0.907	0.902	0.899	0.923	0.911	0.838	0.854	0.93	0.919
35.6667	0.897	0.905	0.911	0.907	0.903	0.901	0.925	0.914	0.841	0.856	0.931	0.924
35.8333	0.9	0.905	0.911	0.908	0.903	0.9	0.926	0.915	0.844	0.858	0.932	0.924
36	0.901	0.907	0.911	0.909	0.904	0.906	0.926	0.916	0.846	0.855	0.931	0.924
36.1667	0.901	0.907	0.913	0.911	0.907	0.903	0.927	0.918	0.846	0.858	0.935	0.925
36.3333	0.904	0.91	0.915	0.912	0.908	0.906	0.929	0.919	0.847	0.86	0.937	0.926
36.5	0.903	0.906	0.914	0.912	0.908	0.907	0.931	0.917	0.85	0.862	0.938	0.926
36.6667	0.903	0.908	0.918	0.913	0.909	0.909	0.933	0.92	0.851	0.86	0.935	0.927
36.8333	0.906	0.914	0.918	0.914	0.911	0.909	0.932	0.92	0.852	0.862	0.938	0.93
37	0.906	0.912	0.917	0.916	0.912	0.908	0.931	0.922	0.851	0.861	0.94	0.929
37.1667	0.907	0.914	0.921	0.918	0.912	0.912	0.934	0.922	0.852	0.862	0.94	0.932
37.3333	0.91	0.913	0.92	0.917	0.914	0.913	0.934	0.922	0.854	0.863	0.943	0.931
37.5	0.911	0.916	0.922	0.919	0.916	0.915	0.935	0.927	0.856	0.864	0.942	0.93
37.6667	0.91	0.913	0.916	0.919	0.915	0.912	0.933	0.924	0.856	0.865	0.942	0.932
37.8333	0.913	0.918	0.924	0.921	0.915	0.916	0.937	0.927	0.859	0.862	0.945	0.937
38	0.915	0.918	0.925	0.921	0.917	0.917	0.939	0.928	0.857	0.864	0.946	0.936
38.1667	0.915	0.918	0.925	0.924	0.92	0.917	0.94	0.93	0.859	0.865	0.945	0.936
38.3333	0.916	0.92	0.927	0.92	0.918	0.921	0.939	0.932	0.86	0.864	0.947	0.937
38.5	0.916	0.921	0.927	0.925	0.919	0.923	0.939	0.931	0.859	0.864	0.948	0.937
38.6667	0.916	0.924	0.929	0.925	0.921	0.922	0.939	0.932	0.862	0.866	0.95	0.94
38.8333	0.917	0.923	0.93	0.926	0.922	0.923	0.939	0.933	0.865	0.868	0.952	0.943
39	0.922	0.926	0.931	0.925	0.923	0.925	0.942	0.934	0.863	0.866	0.949	0.944
39.1667	0.92	0.924	0.933	0.926	0.925	0.927	0.942	0.935	0.865	0.869	0.951	0.945
39.3333	0.919	0.925	0.933	0.928	0.925	0.923	0.943	0.935	0.866	0.87	0.95	0.946
39.5	0.924	0.925	0.936	0.93	0.926	0.928	0.943	0.938	0.87	0.868	0.952	0.946
39.6667	0.926	0.93	0.937	0.932	0.927	0.929	0.944	0.939	0.868	0.867	0.952	0.947
39.8333	0.926	0.932	0.937	0.933	0.928	0.93	0.946	0.94	0.871	0.867	0.955	0.949
40	0.926	0.928	0.94	0.933	0.93	0.93	0.945	0.94	0.87	0.87	0.956	0.949
40.1667	0.929	0.928	0.94	0.935	0.931	0.927	0.946	0.941	0.874	0.869	0.956	0.95
40.3333	0.929	0.931	0.94	0.935	0.929	0.93	0.949	0.94	0.874	0.872	0.956	0.951
40.5	0.931	0.933	0.942	0.934	0.932	0.93	0.948	0.94	0.873	0.872	0.957	0.952
40.6667	0.929	0.934	0.939	0.935	0.933	0.933	0.949	0.943	0.876	0.867	0.959	0.951
40.8333	0.93	0.935	0.944	0.938	0.934	0.932	0.948	0.942	0.876	0.871	0.957	0.953
41	0.933	0.937	0.945	0.938	0.934	0.934	0.949	0.939	0.878	0.876	0.959	0.952
41.1667	0.935	0.935	0.944	0.937	0.936	0.935	0.95	0.945	0.876	0.871	0.96	0.954
41.3333	0.934	0.938	0.944	0.942	0.939	0.934	0.951	0.945	0.881	0.878	0.96	0.954
41.5	0.936	0.939	0.948	0.942	0.936	0.937	0.952	0.945	0.881	0.874	0.961	0.957
41.6667	0.937	0.939	0.946	0.942	0.938	0.935	0.952	0.946	0.88	0.876	0.962	0.957
41.8333	0.937	0.941	0.949	0.943	0.941	0.936	0.954	0.946	0.882	0.882	0.961	0.958
42	0.938	0.941	0.947	0.944	0.939	0.938	0.953	0.945	0.882	0.875	0.963	0.955
42.1667	0.938	0.94	0.95	0.947	0.943	0.938	0.953	0.948	0.884	0.882	0.963	0.957
42.3333	0.938	0.942	0.949	0.947	0.943	0.938	0.953	0.95	0.886	0.881	0.965	0.956
42.5	0.94	0.945	0.949	0.948	0.941	0.938	0.956	0.95	0.887	0.882	0.963	0.959
42.6667	0.941	0.946	0.949	0.947	0.943	0.937	0.955	0.952	0.887	0.884	0.964	0.96
42.8333	0.94	0.944	0.952	0.948	0.945	0.939	0.956	0.951	0.888	0.887	0.965	0.961
43	0.94	0.946	0.953	0.951	0.949	0.942	0.958	0.956	0.891	0.887	0.966	0.963
43.1667	0.943	0.945	0.954	0.951	0.947	0.94	0.959	0.953	0.89	0.88	0.967	0.963
43.3333	0.944	0.946	0.953	0.954	0.948	0.941	0.959	0.955	0.89	0.89	0.967	0.964
43.5	0.944	0.945	0.955	0.952	0.948	0.942	0.958	0.954	0.891	0.882	0.968	0.963
43.6667	0.946	0.95	0.953	0.955	0.95	0.946	0.964	0.955	0.893	0.887	0.969	0.961
43.8333	0.947	0.95	0.961	0.954	0.951	0.943	0.958	0.956	0.89	0.884	0.967	0.965
44	0.95	0.954	0.958	0.959	0.951	0.942	0.966	0.956	0.893	0.885	0.97	0.967
44.1667	0.947	0.951	0.962	0.957	0.952	0.943	0.962	0.959	0.892	0.888	0.969	0.969
44.3333	0.951	0.956	0.96	0.961	0.952	0.945	0.965	0.956	0.896	0.886	0.97	0.965
44.5	0.95	0.954	0.962	0.959	0.954	0.943	0.963	0.961	0.895	0.889	0.97	0.969
44.6667	0.953	0.958	0.958	0.963	0.953	0.946	0.968	0.961	0.896	0.893	0.972	0.967
44.8333	0.951	0.956	0.963	0.96	0.957	0.943	0.968	0.96	0.897	0.893	0.972	0.969
45	0.948	0.955	0.963	0.962	0.955	0.947	0.967	0.96	0.903	0.895	0.973	0.972
45.1667	0.949	0.956	0.965	0.962	0.957	0.945	0.968	0.964	0.899	0.899	0.973	0.97
45.3333	0.956	0.958	0.965	0.963	0.957	0.951	0.974	0.962	0.897	0.899	0.978	0.972
45.5	0.952	0.958	0.963	0.965	0.96	0.949	0.971	0.964	0.902	0.898	0.971	0.974
45.6667	0.954	0.959	0.969	0.967	0.96	0.947	0.971	0.965	0.901	0.9	0.973	0.972
45.8333	0.954	0.957	0.969	0.966	0.959	0.949	0.972	0.966	0.903	0.903	0.976	0.974
46	0.957	0.962	0.969	0.964	0.959	0.95	0.973	0.964	0.903	0.901	0.974	0.972
46.1667	0.955	0.96	0.969	0.968	0.961	0.949	0.972	0.965	0.906	0.903	0.973	0.975
46.3333	0.956	0.96	0.968	0.969	0.961	0.955	0.974	0.969	0.908	0.905	0.973	0.977
46.5	0.96	0.963	0.971	0.968	0.962	0.955	0.975	0.966	0.907	0.903	0.977	0.975
46.6667	0.958	0.967	0.971	0.969	0.961	0.956	0.976	0.966	0.908	0.901	0.976	0.974
46.8333	0.96	0.966	0.972	0.969	0.963	0.957	0.975	0.968	0.907	0.901	0.978	0.975
47	0.961	0.965	0.974	0.968	0.961	0.955	0.977	0.971	0.909	0.903	0.978	0.977
47.1667	0.961	0.965	0.976	0.97	0.961	0.956	0.975	0.969	0.909	0.903	0.974	0.975
47.3333	0.964	0.965	0.973	0.97	0.962	0.96	0.977	0.971	0.91	0.904	0.978	0.979
47.5	0.963	0.969	0.975	0.972	0.965	0.96	0.978	0.97	0.912	0.901	0.98	0.978
47.6667	0.963	0.97	0.976	0.976	0.964	0.959	0.978	0.972	0.908	0.908	0.979	0.979
47.8333	0.965	0.969	0.976	0.976	0.965	0.959	0.978	0.972	0.91	0.908	0.981	0.98
48	0.962	0.965	0.974	0.975	0.967	0.96	0.98	0.974	0.912	0.909	0.977	0.983

## Sheet: Fig 4b
Strain	WT	WT	WT	WT	WT	WT	WT	WT	WT	WT	WT	WT	WT	WT	WT	WT	WT	WT	WT	WT	WT	WT	WT	WT
Vector	+EV	+EV	+EV	+EV	+EV	+EV	+GPD:FMP30	+GPD:FMP30	+GPD:FMP30	+GPD:FMP30	+GPD:FMP30	+GPD:FMP30	+GPD:PIPLC	+GPD:PIPLC	+GPD:PIPLC	+GPD:PIPLC	+GPD:PIPLC	+GPD:PIPLC	+GPD:PIS1	+GPD:PIS2	+GPD:PIS3	+GPD:PIS4	+GPD:PIS5	+GPD:PIS6
Replicate	1	2	3	4	5	6	1	2	3	4	5	6	1	2	3	4	5	6	1	2	3	4	5	6
Time (h)
0	0.14	0.139	0.137	0.147	0.14	0.137	0.138	0.139	0.137	0.144	0.138	0.145	0.141	0.138	0.132	0.142	0.14	0.129	0.141	0.138	0.138	0.144	0.14	0.137
0.166667	0.14	0.14	0.138	0.148	0.14	0.137	0.138	0.138	0.138	0.145	0.139	0.145	0.142	0.139	0.133	0.143	0.141	0.131	0.141	0.139	0.138	0.146	0.141	0.138
0.333333	0.141	0.14	0.138	0.149	0.14	0.138	0.14	0.138	0.138	0.147	0.139	0.147	0.142	0.14	0.134	0.144	0.142	0.131	0.142	0.139	0.139	0.146	0.142	0.138
0.5	0.142	0.14	0.139	0.15	0.139	0.139	0.144	0.139	0.14	0.147	0.141	0.147	0.144	0.141	0.135	0.145	0.143	0.132	0.143	0.139	0.139	0.146	0.143	0.138
0.666667	0.142	0.141	0.139	0.15	0.141	0.14	0.142	0.14	0.141	0.147	0.141	0.152	0.145	0.142	0.136	0.146	0.144	0.133	0.144	0.141	0.14	0.147	0.143	0.139
0.833333	0.144	0.141	0.14	0.15	0.142	0.141	0.143	0.141	0.141	0.149	0.141	0.149	0.145	0.143	0.136	0.146	0.146	0.134	0.144	0.143	0.141	0.149	0.143	0.14
1	0.144	0.143	0.142	0.151	0.144	0.142	0.142	0.142	0.143	0.149	0.142	0.15	0.146	0.144	0.137	0.147	0.147	0.134	0.146	0.144	0.143	0.149	0.145	0.142
1.16667	0.145	0.144	0.143	0.152	0.144	0.142	0.144	0.143	0.143	0.151	0.144	0.151	0.147	0.145	0.139	0.148	0.148	0.135	0.148	0.146	0.144	0.151	0.147	0.143
1.33333	0.147	0.147	0.145	0.153	0.146	0.144	0.145	0.145	0.146	0.151	0.145	0.153	0.148	0.146	0.139	0.148	0.148	0.137	0.149	0.147	0.146	0.153	0.15	0.144
1.5	0.149	0.149	0.148	0.155	0.148	0.146	0.146	0.146	0.148	0.151	0.147	0.156	0.148	0.145	0.14	0.15	0.15	0.137	0.152	0.149	0.147	0.155	0.151	0.147
1.66667	0.151	0.151	0.15	0.156	0.15	0.149	0.147	0.147	0.15	0.155	0.15	0.158	0.149	0.147	0.141	0.151	0.15	0.138	0.155	0.152	0.149	0.157	0.153	0.148
1.83333	0.153	0.154	0.152	0.159	0.154	0.152	0.148	0.15	0.153	0.156	0.152	0.16	0.149	0.149	0.141	0.151	0.152	0.14	0.157	0.155	0.152	0.161	0.157	0.15
2	0.157	0.157	0.156	0.163	0.158	0.155	0.151	0.152	0.156	0.158	0.154	0.162	0.151	0.149	0.142	0.152	0.152	0.14	0.161	0.158	0.155	0.163	0.159	0.152
2.16667	0.16	0.161	0.159	0.165	0.16	0.158	0.154	0.156	0.158	0.161	0.16	0.167	0.152	0.151	0.143	0.153	0.154	0.141	0.165	0.161	0.158	0.168	0.161	0.157
2.33333	0.164	0.164	0.162	0.169	0.165	0.162	0.157	0.159	0.162	0.162	0.162	0.17	0.152	0.151	0.145	0.154	0.155	0.142	0.168	0.167	0.162	0.171	0.164	0.16
2.5	0.168	0.169	0.167	0.172	0.168	0.164	0.158	0.162	0.165	0.165	0.166	0.172	0.154	0.153	0.146	0.154	0.156	0.142	0.172	0.169	0.165	0.176	0.167	0.165
2.66667	0.172	0.173	0.171	0.177	0.172	0.17	0.16	0.164	0.169	0.168	0.169	0.189	0.154	0.155	0.147	0.155	0.158	0.145	0.177	0.173	0.169	0.18	0.172	0.168
2.83333	0.178	0.177	0.176	0.183	0.176	0.174	0.164	0.171	0.173	0.173	0.174	0.181	0.157	0.156	0.148	0.157	0.159	0.146	0.182	0.178	0.174	0.185	0.176	0.172
3	0.182	0.182	0.182	0.186	0.181	0.179	0.168	0.174	0.177	0.174	0.177	0.186	0.159	0.156	0.15	0.158	0.161	0.147	0.188	0.183	0.176	0.189	0.181	0.175
3.16667	0.189	0.188	0.188	0.193	0.186	0.184	0.17	0.178	0.181	0.178	0.181	0.193	0.159	0.158	0.152	0.16	0.163	0.148	0.194	0.188	0.183	0.196	0.185	0.18
3.33333	0.193	0.193	0.193	0.198	0.192	0.189	0.175	0.183	0.186	0.182	0.188	0.196	0.161	0.16	0.151	0.162	0.165	0.15	0.198	0.195	0.186	0.201	0.191	0.186
3.5	0.197	0.198	0.198	0.202	0.198	0.196	0.179	0.186	0.19	0.187	0.19	0.201	0.162	0.161	0.154	0.162	0.167	0.151	0.204	0.199	0.192	0.205	0.198	0.191
3.66667	0.203	0.204	0.203	0.205	0.203	0.2	0.184	0.193	0.196	0.191	0.197	0.205	0.164	0.163	0.157	0.164	0.17	0.154	0.206	0.205	0.198	0.21	0.202	0.195
3.83333	0.206	0.205	0.207	0.209	0.206	0.203	0.188	0.195	0.2	0.197	0.202	0.208	0.165	0.166	0.158	0.167	0.171	0.155	0.212	0.21	0.202	0.214	0.205	0.2
4	0.208	0.209	0.209	0.214	0.21	0.207	0.193	0.2	0.203	0.202	0.204	0.213	0.168	0.168	0.159	0.168	0.173	0.158	0.214	0.215	0.207	0.216	0.212	0.205
4.16667	0.211	0.211	0.213	0.214	0.212	0.21	0.196	0.201	0.206	0.204	0.206	0.215	0.171	0.169	0.162	0.17	0.175	0.16	0.218	0.217	0.21	0.221	0.213	0.208
4.33333	0.212	0.212	0.215	0.217	0.216	0.214	0.2	0.206	0.208	0.206	0.21	0.219	0.171	0.171	0.164	0.171	0.177	0.161	0.22	0.222	0.214	0.223	0.214	0.211
4.5	0.213	0.214	0.217	0.219	0.218	0.216	0.201	0.206	0.211	0.21	0.212	0.218	0.172	0.173	0.166	0.173	0.179	0.164	0.223	0.225	0.217	0.225	0.221	0.215
4.66667	0.218	0.218	0.22	0.223	0.219	0.218	0.202	0.206	0.212	0.211	0.212	0.22	0.176	0.175	0.168	0.175	0.181	0.164	0.224	0.226	0.218	0.227	0.223	0.218
4.83333	0.217	0.218	0.224	0.224	0.221	0.222	0.205	0.209	0.212	0.214	0.216	0.223	0.177	0.175	0.173	0.177	0.186	0.168	0.227	0.229	0.222	0.23	0.225	0.218
5	0.218	0.22	0.224	0.225	0.222	0.222	0.206	0.211	0.214	0.214	0.217	0.225	0.179	0.178	0.172	0.179	0.187	0.169	0.23	0.231	0.224	0.232	0.226	0.223
5.16667	0.22	0.224	0.226	0.226	0.225	0.224	0.205	0.212	0.217	0.217	0.217	0.224	0.182	0.18	0.175	0.181	0.19	0.174	0.233	0.235	0.226	0.233	0.228	0.224
5.33333	0.22	0.222	0.228	0.228	0.226	0.226	0.207	0.213	0.216	0.216	0.218	0.226	0.184	0.183	0.177	0.183	0.193	0.174	0.234	0.237	0.229	0.235	0.23	0.226
5.5	0.222	0.226	0.229	0.23	0.226	0.228	0.207	0.215	0.219	0.217	0.218	0.228	0.186	0.186	0.18	0.187	0.194	0.178	0.238	0.239	0.23	0.238	0.232	0.227
5.66667	0.223	0.228	0.232	0.231	0.227	0.23	0.208	0.215	0.219	0.219	0.22	0.23	0.188	0.189	0.183	0.188	0.196	0.18	0.238	0.241	0.232	0.241	0.235	0.23
5.83333	0.225	0.228	0.234	0.231	0.23	0.231	0.208	0.218	0.219	0.219	0.222	0.231	0.191	0.19	0.189	0.19	0.2	0.183	0.241	0.241	0.232	0.24	0.237	0.233
6	0.226	0.23	0.236	0.233	0.232	0.233	0.212	0.218	0.222	0.221	0.221	0.23	0.193	0.192	0.189	0.193	0.203	0.185	0.243	0.243	0.236	0.247	0.238	0.236
6.16667	0.229	0.233	0.238	0.234	0.235	0.236	0.211	0.218	0.221	0.22	0.223	0.232	0.195	0.195	0.192	0.196	0.204	0.186	0.246	0.244	0.238	0.246	0.241	0.237
6.33333	0.228	0.233	0.24	0.236	0.236	0.236	0.212	0.22	0.223	0.22	0.223	0.232	0.197	0.197	0.194	0.2	0.208	0.19	0.249	0.248	0.24	0.249	0.241	0.239
6.5	0.23	0.233	0.241	0.237	0.238	0.239	0.213	0.219	0.225	0.223	0.227	0.233	0.199	0.199	0.196	0.201	0.21	0.192	0.25	0.248	0.241	0.25	0.246	0.242
6.66667	0.231	0.237	0.243	0.238	0.24	0.242	0.212	0.222	0.226	0.223	0.228	0.236	0.203	0.2	0.199	0.202	0.212	0.195	0.251	0.253	0.245	0.252	0.246	0.244
6.83333	0.233	0.239	0.244	0.24	0.24	0.243	0.215	0.223	0.227	0.224	0.228	0.237	0.203	0.203	0.199	0.203	0.213	0.199	0.256	0.254	0.245	0.255	0.249	0.246
7	0.234	0.24	0.245	0.242	0.244	0.244	0.215	0.225	0.229	0.224	0.229	0.239	0.204	0.203	0.203	0.205	0.214	0.199	0.256	0.257	0.248	0.258	0.25	0.249
7.16667	0.236	0.241	0.249	0.245	0.245	0.248	0.217	0.225	0.23	0.225	0.23	0.24	0.206	0.206	0.205	0.205	0.216	0.202	0.259	0.258	0.25	0.262	0.254	0.252
7.33333	0.236	0.244	0.252	0.246	0.248	0.249	0.227	0.227	0.231	0.227	0.231	0.24	0.207	0.207	0.204	0.208	0.216	0.203	0.263	0.261	0.254	0.266	0.255	0.255
7.5	0.238	0.245	0.254	0.248	0.25	0.252	0.22	0.228	0.233	0.226	0.233	0.241	0.207	0.206	0.205	0.207	0.218	0.203	0.267	0.264	0.256	0.268	0.257	0.255
7.66667	0.24	0.246	0.258	0.25	0.251	0.255	0.219	0.231	0.232	0.227	0.234	0.244	0.207	0.208	0.205	0.208	0.218	0.204	0.271	0.266	0.257	0.269	0.261	0.259
7.83333	0.243	0.25	0.259	0.252	0.255	0.259	0.219	0.231	0.235	0.229	0.236	0.246	0.208	0.207	0.208	0.209	0.218	0.204	0.273	0.271	0.262	0.274	0.264	0.262
8	0.244	0.253	0.262	0.254	0.256	0.261	0.222	0.23	0.235	0.23	0.235	0.247	0.21	0.208	0.207	0.211	0.219	0.206	0.277	0.272	0.264	0.277	0.267	0.263
8.16667	0.248	0.256	0.266	0.257	0.262	0.266	0.223	0.235	0.238	0.232	0.238	0.248	0.209	0.208	0.208	0.211	0.22	0.206	0.286	0.276	0.267	0.282	0.27	0.27
8.33333	0.248	0.257	0.269	0.259	0.262	0.266	0.221	0.235	0.239	0.233	0.24	0.25	0.209	0.209	0.209	0.211	0.221	0.206	0.282	0.28	0.269	0.285	0.272	0.269
8.5	0.251	0.261	0.272	0.262	0.265	0.269	0.223	0.237	0.241	0.235	0.242	0.251	0.209	0.21	0.209	0.213	0.221	0.206	0.285	0.282	0.273	0.289	0.277	0.273
8.66667	0.254	0.266	0.278	0.265	0.267	0.273	0.226	0.238	0.243	0.234	0.243	0.253	0.21	0.21	0.209	0.211	0.22	0.206	0.293	0.286	0.273	0.291	0.278	0.279
8.83333	0.257	0.267	0.28	0.267	0.274	0.277	0.226	0.241	0.244	0.235	0.247	0.255	0.21	0.209	0.209	0.211	0.222	0.206	0.297	0.289	0.28	0.296	0.284	0.281
9	0.259	0.271	0.283	0.27	0.275	0.28	0.228	0.243	0.245	0.239	0.248	0.257	0.21	0.209	0.209	0.212	0.221	0.208	0.297	0.29	0.282	0.299	0.286	0.283
9.16667	0.263	0.276	0.288	0.272	0.279	0.283	0.23	0.243	0.247	0.239	0.248	0.258	0.21	0.209	0.21	0.213	0.222	0.208	0.303	0.296	0.287	0.305	0.291	0.287
9.33333	0.265	0.279	0.292	0.277	0.282	0.29	0.231	0.246	0.25	0.242	0.25	0.261	0.212	0.21	0.21	0.213	0.221	0.207	0.312	0.3	0.29	0.309	0.295	0.291
9.5	0.269	0.283	0.296	0.279	0.286	0.293	0.233	0.248	0.251	0.242	0.253	0.264	0.211	0.212	0.21	0.213	0.224	0.209	0.316	0.305	0.294	0.315	0.299	0.293
9.66667	0.272	0.286	0.301	0.283	0.291	0.298	0.234	0.248	0.254	0.243	0.255	0.266	0.212	0.212	0.209	0.214	0.222	0.209	0.32	0.308	0.3	0.32	0.303	0.296
9.83333	0.275	0.29	0.302	0.285	0.294	0.302	0.234	0.251	0.256	0.246	0.255	0.267	0.211	0.211	0.21	0.214	0.222	0.206	0.321	0.312	0.3	0.323	0.306	0.302
10	0.279	0.296	0.309	0.288	0.299	0.307	0.238	0.256	0.258	0.247	0.259	0.268	0.211	0.211	0.209	0.212	0.223	0.207	0.333	0.318	0.305	0.33	0.309	0.312
10.1667	0.282	0.299	0.312	0.291	0.303	0.31	0.239	0.255	0.259	0.249	0.261	0.272	0.212	0.21	0.209	0.214	0.222	0.208	0.335	0.322	0.31	0.332	0.314	0.309
10.3333	0.288	0.304	0.32	0.296	0.306	0.317	0.241	0.259	0.263	0.251	0.265	0.274	0.213	0.211	0.21	0.214	0.223	0.207	0.347	0.326	0.316	0.34	0.32	0.318
10.5	0.29	0.31	0.322	0.298	0.312	0.321	0.243	0.261	0.266	0.252	0.266	0.278	0.213	0.213	0.208	0.214	0.224	0.208	0.349	0.334	0.319	0.345	0.324	0.324
10.6667	0.292	0.312	0.328	0.302	0.318	0.327	0.245	0.264	0.269	0.256	0.269	0.28	0.212	0.211	0.21	0.215	0.224	0.208	0.353	0.335	0.327	0.351	0.328	0.326
10.8333	0.296	0.317	0.333	0.309	0.321	0.33	0.244	0.264	0.269	0.256	0.269	0.282	0.213	0.212	0.21	0.214	0.224	0.209	0.355	0.341	0.328	0.357	0.332	0.329
11	0.301	0.324	0.338	0.313	0.327	0.334	0.246	0.267	0.27	0.257	0.274	0.285	0.213	0.21	0.21	0.215	0.225	0.208	0.366	0.346	0.333	0.362	0.337	0.336
11.1667	0.306	0.33	0.347	0.316	0.332	0.341	0.251	0.27	0.275	0.259	0.276	0.287	0.213	0.212	0.209	0.216	0.225	0.208	0.373	0.355	0.341	0.37	0.344	0.345
11.3333	0.308	0.334	0.35	0.321	0.339	0.348	0.254	0.275	0.278	0.261	0.28	0.289	0.215	0.213	0.21	0.215	0.224	0.209	0.378	0.359	0.345	0.377	0.351	0.347
11.5	0.316	0.338	0.357	0.325	0.343	0.352	0.253	0.276	0.28	0.265	0.281	0.292	0.213	0.213	0.211	0.216	0.224	0.209	0.383	0.365	0.352	0.382	0.355	0.35
11.6667	0.319	0.343	0.362	0.33	0.348	0.358	0.257	0.28	0.284	0.267	0.284	0.294	0.213	0.211	0.21	0.216	0.223	0.209	0.391	0.369	0.358	0.39	0.36	0.358
11.8333	0.321	0.349	0.369	0.334	0.356	0.367	0.257	0.282	0.284	0.27	0.288	0.298	0.216	0.212	0.212	0.216	0.224	0.208	0.399	0.377	0.363	0.396	0.367	0.364
12	0.329	0.358	0.377	0.341	0.359	0.373	0.26	0.287	0.29	0.272	0.291	0.303	0.215	0.213	0.211	0.216	0.226	0.208	0.412	0.383	0.37	0.403	0.375	0.375
12.1667	0.334	0.362	0.384	0.347	0.367	0.379	0.263	0.288	0.29	0.274	0.291	0.307	0.215	0.214	0.212	0.215	0.226	0.209	0.416	0.392	0.375	0.412	0.377	0.379
12.3333	0.338	0.371	0.392	0.349	0.373	0.385	0.266	0.293	0.297	0.278	0.298	0.309	0.216	0.213	0.211	0.217	0.225	0.21	0.425	0.398	0.385	0.417	0.387	0.386
12.5	0.344	0.379	0.401	0.357	0.382	0.395	0.269	0.297	0.297	0.281	0.299	0.313	0.216	0.212	0.212	0.218	0.225	0.21	0.439	0.404	0.392	0.429	0.395	0.394
12.6667	0.351	0.386	0.406	0.363	0.387	0.4	0.272	0.3	0.302	0.284	0.304	0.316	0.216	0.213	0.21	0.219	0.225	0.21	0.447	0.412	0.396	0.437	0.401	0.404
12.8333	0.356	0.391	0.416	0.368	0.396	0.407	0.273	0.301	0.304	0.286	0.309	0.32	0.216	0.214	0.212	0.217	0.225	0.209	0.451	0.416	0.405	0.443	0.409	0.406
13	0.362	0.398	0.424	0.374	0.402	0.416	0.278	0.303	0.308	0.29	0.311	0.324	0.215	0.214	0.213	0.218	0.227	0.209	0.46	0.424	0.408	0.452	0.416	0.413
13.1667	0.371	0.408	0.434	0.381	0.411	0.425	0.278	0.31	0.311	0.292	0.314	0.327	0.217	0.216	0.212	0.218	0.228	0.211	0.473	0.433	0.42	0.464	0.424	0.421
13.3333	0.378	0.417	0.44	0.389	0.419	0.432	0.283	0.315	0.318	0.295	0.321	0.333	0.217	0.216	0.214	0.219	0.225	0.21	0.482	0.444	0.431	0.475	0.433	0.434
13.5	0.384	0.424	0.45	0.397	0.427	0.443	0.286	0.319	0.321	0.301	0.323	0.337	0.217	0.216	0.213	0.218	0.226	0.21	0.493	0.451	0.437	0.483	0.441	0.439
13.6667	0.39	0.432	0.459	0.4	0.436	0.455	0.29	0.323	0.325	0.303	0.33	0.341	0.219	0.217	0.214	0.219	0.227	0.212	0.505	0.463	0.45	0.492	0.451	0.446
13.8333	0.398	0.441	0.47	0.409	0.449	0.462	0.294	0.324	0.33	0.306	0.334	0.345	0.219	0.215	0.213	0.22	0.226	0.211	0.515	0.472	0.459	0.502	0.459	0.455
14	0.405	0.45	0.48	0.417	0.457	0.471	0.298	0.332	0.335	0.308	0.337	0.352	0.219	0.217	0.214	0.222	0.226	0.211	0.524	0.481	0.468	0.512	0.465	0.465
14.1667	0.414	0.463	0.49	0.426	0.465	0.477	0.3	0.337	0.339	0.313	0.344	0.354	0.22	0.216	0.214	0.22	0.228	0.212	0.537	0.49	0.477	0.524	0.477	0.474
14.3333	0.424	0.472	0.502	0.433	0.474	0.492	0.304	0.342	0.343	0.317	0.348	0.361	0.221	0.217	0.214	0.221	0.228	0.211	0.544	0.5	0.486	0.528	0.489	0.484
14.5	0.43	0.482	0.512	0.443	0.486	0.505	0.311	0.347	0.348	0.319	0.353	0.368	0.221	0.217	0.214	0.221	0.227	0.211	0.555	0.511	0.497	0.542	0.498	0.496
14.6667	0.44	0.493	0.522	0.453	0.495	0.512	0.316	0.353	0.356	0.324	0.357	0.373	0.22	0.217	0.215	0.222	0.227	0.212	0.563	0.521	0.51	0.547	0.507	0.505
14.8333	0.451	0.502	0.532	0.461	0.504	0.522	0.316	0.357	0.359	0.329	0.365	0.378	0.221	0.22	0.215	0.222	0.227	0.213	0.571	0.529	0.518	0.556	0.517	0.517
15	0.461	0.514	0.54	0.472	0.517	0.532	0.325	0.366	0.365	0.334	0.372	0.387	0.222	0.22	0.216	0.224	0.229	0.213	0.585	0.541	0.53	0.566	0.526	0.53
15.1667	0.472	0.522	0.549	0.481	0.523	0.539	0.325	0.368	0.373	0.339	0.374	0.391	0.222	0.218	0.216	0.223	0.228	0.213	0.588	0.546	0.537	0.569	0.534	0.531
15.3333	0.479	0.53	0.558	0.491	0.529	0.546	0.339	0.374	0.378	0.345	0.384	0.397	0.221	0.219	0.216	0.224	0.228	0.214	0.59	0.555	0.545	0.576	0.542	0.546
15.5	0.491	0.537	0.563	0.499	0.54	0.554	0.34	0.381	0.387	0.35	0.392	0.407	0.222	0.22	0.217	0.225	0.228	0.214	0.6	0.561	0.558	0.584	0.55	0.556
15.6667	0.5	0.544	0.57	0.512	0.549	0.56	0.342	0.389	0.39	0.357	0.398	0.413	0.223	0.221	0.215	0.226	0.23	0.214	0.608	0.567	0.563	0.588	0.554	0.559
15.8333	0.509	0.552	0.579	0.523	0.556	0.57	0.347	0.397	0.394	0.362	0.405	0.418	0.223	0.22	0.216	0.226	0.23	0.214	0.614	0.576	0.574	0.592	0.564	0.568
16	0.517	0.559	0.584	0.529	0.563	0.57	0.352	0.402	0.403	0.367	0.411	0.428	0.224	0.221	0.216	0.225	0.229	0.213	0.62	0.58	0.578	0.599	0.57	0.575
16.1667	0.527	0.564	0.589	0.537	0.568	0.58	0.358	0.407	0.409	0.372	0.422	0.435	0.226	0.222	0.217	0.225	0.229	0.214	0.622	0.587	0.585	0.606	0.575	0.582
16.3333	0.533	0.57	0.596	0.548	0.57	0.584	0.363	0.419	0.417	0.379	0.425	0.44	0.224	0.221	0.217	0.227	0.23	0.215	0.627	0.593	0.591	0.61	0.58	0.588
16.5	0.546	0.576	0.602	0.557	0.581	0.591	0.372	0.426	0.428	0.386	0.437	0.455	0.224	0.222	0.217	0.226	0.232	0.216	0.636	0.598	0.6	0.615	0.586	0.6
16.6667	0.551	0.583	0.606	0.561	0.587	0.596	0.378	0.432	0.431	0.394	0.441	0.455	0.226	0.222	0.218	0.227	0.23	0.214	0.64	0.606	0.603	0.616	0.592	0.596
16.8333	0.555	0.585	0.607	0.568	0.589	0.603	0.389	0.442	0.442	0.4	0.456	0.47	0.226	0.223	0.218	0.228	0.231	0.215	0.645	0.608	0.607	0.626	0.598	0.609
17	0.563	0.594	0.615	0.575	0.596	0.605	0.39	0.449	0.447	0.407	0.462	0.476	0.227	0.222	0.219	0.228	0.233	0.216	0.65	0.613	0.614	0.63	0.601	0.609
17.1667	0.571	0.594	0.619	0.581	0.6	0.611	0.405	0.46	0.459	0.412	0.47	0.482	0.228	0.225	0.219	0.228	0.232	0.217	0.653	0.616	0.62	0.632	0.606	0.612
17.3333	0.572	0.601	0.626	0.587	0.606	0.616	0.403	0.467	0.467	0.421	0.478	0.493	0.228	0.223	0.218	0.229	0.232	0.216	0.66	0.626	0.623	0.636	0.611	0.622
17.5	0.58	0.608	0.63	0.592	0.61	0.619	0.409	0.474	0.473	0.428	0.486	0.503	0.229	0.226	0.218	0.229	0.232	0.216	0.663	0.627	0.628	0.642	0.614	0.624
17.6667	0.585	0.612	0.632	0.597	0.615	0.624	0.423	0.483	0.486	0.437	0.498	0.513	0.228	0.226	0.221	0.23	0.235	0.216	0.668	0.633	0.637	0.648	0.621	0.633
17.8333	0.591	0.614	0.638	0.603	0.619	0.625	0.427	0.492	0.492	0.443	0.504	0.516	0.229	0.225	0.221	0.229	0.234	0.217	0.672	0.637	0.638	0.65	0.622	0.634
18	0.596	0.619	0.642	0.61	0.624	0.629	0.434	0.5	0.5	0.452	0.513	0.529	0.229	0.226	0.22	0.231	0.235	0.217	0.669	0.638	0.644	0.654	0.627	0.635
18.1667	0.6	0.625	0.645	0.617	0.63	0.634	0.44	0.507	0.51	0.461	0.522	0.537	0.23	0.226	0.222	0.232	0.234	0.219	0.682	0.647	0.649	0.656	0.631	0.65
18.3333	0.609	0.627	0.651	0.62	0.638	0.639	0.456	0.521	0.52	0.47	0.534	0.548	0.231	0.227	0.222	0.233	0.236	0.218	0.689	0.65	0.651	0.66	0.635	0.658
18.5	0.61	0.632	0.652	0.623	0.636	0.644	0.458	0.529	0.528	0.479	0.538	0.554	0.232	0.228	0.222	0.233	0.235	0.219	0.689	0.655	0.66	0.664	0.641	0.66
18.6667	0.617	0.635	0.657	0.63	0.644	0.648	0.468	0.54	0.538	0.492	0.55	0.563	0.232	0.228	0.223	0.235	0.235	0.218	0.695	0.656	0.666	0.671	0.646	0.664
18.8333	0.617	0.639	0.661	0.631	0.641	0.65	0.474	0.545	0.543	0.497	0.553	0.566	0.232	0.228	0.22	0.234	0.235	0.22	0.697	0.664	0.667	0.673	0.651	0.664
19	0.623	0.645	0.663	0.634	0.648	0.651	0.483	0.549	0.55	0.5	0.558	0.572	0.232	0.231	0.224	0.234	0.236	0.221	0.7	0.664	0.668	0.677	0.65	0.667
19.1667	0.628	0.647	0.668	0.64	0.65	0.657	0.491	0.559	0.558	0.514	0.568	0.58	0.233	0.23	0.224	0.235	0.237	0.219	0.703	0.672	0.675	0.684	0.658	0.673
19.3333	0.632	0.652	0.673	0.647	0.658	0.662	0.507	0.568	0.565	0.527	0.572	0.587	0.235	0.23	0.224	0.238	0.238	0.221	0.712	0.676	0.682	0.686	0.661	0.68
19.5	0.636	0.655	0.677	0.649	0.659	0.666	0.513	0.574	0.57	0.532	0.579	0.596	0.235	0.231	0.225	0.237	0.24	0.221	0.717	0.677	0.685	0.692	0.663	0.682
19.6667	0.638	0.658	0.675	0.652	0.662	0.667	0.518	0.575	0.574	0.534	0.583	0.594	0.234	0.231	0.223	0.238	0.238	0.222	0.715	0.683	0.682	0.692	0.67	0.682
19.8333	0.643	0.663	0.683	0.655	0.667	0.669	0.526	0.582	0.581	0.542	0.592	0.605	0.235	0.233	0.226	0.237	0.238	0.222	0.718	0.684	0.689	0.697	0.672	0.688
20	0.647	0.667	0.684	0.657	0.671	0.678	0.538	0.587	0.587	0.55	0.598	0.608	0.236	0.233	0.226	0.239	0.239	0.223	0.721	0.691	0.695	0.706	0.677	0.691
20.1667	0.648	0.667	0.692	0.662	0.675	0.675	0.542	0.589	0.594	0.556	0.599	0.612	0.237	0.233	0.226	0.24	0.24	0.223	0.727	0.695	0.696	0.704	0.679	0.696
20.3333	0.655	0.674	0.694	0.663	0.676	0.683	0.555	0.597	0.6	0.565	0.606	0.62	0.237	0.235	0.227	0.242	0.24	0.223	0.729	0.698	0.701	0.712	0.683	0.702
20.5	0.66	0.678	0.698	0.669	0.684	0.687	0.563	0.607	0.603	0.573	0.614	0.629	0.241	0.236	0.228	0.241	0.241	0.225	0.734	0.703	0.706	0.719	0.689	0.714
20.6667	0.663	0.679	0.701	0.674	0.685	0.689	0.562	0.605	0.607	0.573	0.615	0.628	0.238	0.237	0.228	0.24	0.243	0.224	0.735	0.707	0.71	0.716	0.692	0.706
20.8333	0.669	0.682	0.707	0.677	0.688	0.693	0.571	0.608	0.609	0.58	0.619	0.631	0.241	0.236	0.231	0.243	0.242	0.225	0.74	0.709	0.712	0.72	0.697	0.712
21	0.671	0.687	0.707	0.68	0.694	0.694	0.579	0.615	0.615	0.586	0.626	0.639	0.241	0.238	0.228	0.243	0.246	0.225	0.742	0.714	0.718	0.723	0.699	0.719
21.1667	0.673	0.693	0.713	0.686	0.696	0.697	0.58	0.62	0.623	0.591	0.628	0.64	0.242	0.237	0.23	0.243	0.242	0.226	0.746	0.717	0.72	0.728	0.699	0.722
21.3333	0.677	0.695	0.715	0.688	0.7	0.708	0.588	0.628	0.626	0.597	0.633	0.645	0.243	0.238	0.231	0.244	0.245	0.227	0.751	0.721	0.727	0.732	0.706	0.731
21.5	0.678	0.699	0.72	0.692	0.704	0.706	0.592	0.63	0.63	0.602	0.637	0.649	0.243	0.238	0.233	0.246	0.246	0.227	0.749	0.725	0.732	0.737	0.71	0.732
21.6667	0.685	0.702	0.722	0.7	0.711	0.714	0.601	0.638	0.635	0.609	0.645	0.657	0.245	0.24	0.232	0.248	0.247	0.228	0.757	0.727	0.736	0.745	0.714	0.739
21.8333	0.687	0.707	0.73	0.699	0.713	0.715	0.606	0.637	0.638	0.609	0.646	0.658	0.245	0.24	0.232	0.25	0.248	0.228	0.759	0.732	0.737	0.745	0.719	0.738
22	0.694	0.712	0.73	0.705	0.714	0.72	0.61	0.643	0.644	0.616	0.652	0.665	0.245	0.241	0.234	0.249	0.249	0.227	0.762	0.734	0.741	0.75	0.721	0.747
22.1667	0.695	0.713	0.736	0.707	0.717	0.721	0.613	0.645	0.646	0.619	0.653	0.666	0.247	0.241	0.233	0.248	0.248	0.23	0.763	0.737	0.742	0.753	0.723	0.748
22.3333	0.7	0.713	0.735	0.709	0.719	0.724	0.612	0.645	0.649	0.622	0.656	0.666	0.247	0.242	0.234	0.251	0.249	0.229	0.774	0.739	0.744	0.751	0.725	0.749
22.5	0.703	0.718	0.74	0.713	0.723	0.726	0.618	0.653	0.654	0.626	0.658	0.673	0.248	0.241	0.235	0.252	0.248	0.231	0.772	0.745	0.746	0.756	0.73	0.748
22.6667	0.705	0.722	0.741	0.718	0.726	0.728	0.62	0.654	0.657	0.631	0.661	0.673	0.248	0.243	0.234	0.252	0.25	0.23	0.778	0.748	0.749	0.756	0.732	0.755
22.8333	0.708	0.724	0.745	0.72	0.729	0.732	0.623	0.657	0.659	0.633	0.669	0.679	0.247	0.244	0.235	0.254	0.25	0.232	0.781	0.747	0.753	0.758	0.737	0.759
23	0.711	0.73	0.748	0.725	0.734	0.738	0.63	0.665	0.666	0.637	0.671	0.682	0.251	0.244	0.235	0.257	0.25	0.232	0.782	0.757	0.756	0.764	0.739	0.758
23.1667	0.716	0.732	0.754	0.729	0.737	0.74	0.632	0.668	0.668	0.64	0.677	0.686	0.251	0.244	0.237	0.254	0.251	0.234	0.785	0.759	0.76	0.767	0.74	0.765
23.3333	0.721	0.735	0.757	0.731	0.739	0.742	0.646	0.669	0.673	0.644	0.678	0.691	0.251	0.245	0.237	0.256	0.252	0.233	0.787	0.759	0.765	0.769	0.745	0.768
23.5	0.72	0.739	0.761	0.736	0.741	0.746	0.637	0.672	0.678	0.648	0.681	0.695	0.253	0.247	0.239	0.256	0.254	0.235	0.789	0.763	0.766	0.772	0.746	0.772
23.6667	0.725	0.742	0.761	0.737	0.746	0.746	0.646	0.676	0.681	0.649	0.685	0.697	0.255	0.248	0.239	0.258	0.253	0.234	0.79	0.767	0.768	0.778	0.751	0.773
23.8333	0.731	0.742	0.764	0.743	0.746	0.751	0.645	0.677	0.682	0.653	0.687	0.701	0.256	0.25	0.24	0.259	0.255	0.236	0.798	0.772	0.77	0.779	0.753	0.781
24	0.733	0.75	0.768	0.745	0.754	0.753	0.653	0.687	0.685	0.661	0.691	0.709	0.256	0.251	0.24	0.261	0.256	0.238	0.797	0.772	0.775	0.787	0.757	0.786
24.1667	0.735	0.75	0.768	0.748	0.752	0.757	0.652	0.682	0.69	0.659	0.691	0.706	0.257	0.25	0.241	0.262	0.258	0.237	0.801	0.774	0.778	0.783	0.758	0.788
24.3333	0.741	0.755	0.771	0.749	0.757	0.761	0.659	0.69	0.696	0.664	0.695	0.711	0.259	0.251	0.242	0.263	0.256	0.238	0.803	0.777	0.782	0.789	0.764	0.788
24.5	0.743	0.756	0.776	0.753	0.758	0.761	0.66	0.694	0.697	0.669	0.698	0.714	0.259	0.251	0.242	0.263	0.257	0.24	0.806	0.782	0.784	0.789	0.767	0.792
24.6667	0.745	0.762	0.778	0.757	0.763	0.768	0.672	0.701	0.7	0.672	0.704	0.724	0.259	0.255	0.244	0.265	0.26	0.239	0.81	0.784	0.788	0.794	0.77	0.8
24.8333	0.75	0.764	0.781	0.761	0.768	0.771	0.672	0.701	0.705	0.675	0.707	0.728	0.261	0.255	0.248	0.267	0.261	0.241	0.814	0.791	0.792	0.796	0.775	0.801
25	0.752	0.767	0.785	0.762	0.768	0.769	0.669	0.702	0.709	0.677	0.706	0.724	0.263	0.254	0.247	0.266	0.26	0.242	0.815	0.79	0.794	0.796	0.775	0.802
25.1667	0.756	0.769	0.789	0.765	0.77	0.77	0.673	0.703	0.709	0.683	0.711	0.727	0.264	0.254	0.248	0.268	0.261	0.243	0.816	0.794	0.798	0.801	0.776	0.804
25.3333	0.76	0.771	0.791	0.771	0.773	0.773	0.676	0.709	0.714	0.688	0.715	0.731	0.263	0.255	0.249	0.269	0.26	0.243	0.818	0.793	0.797	0.804	0.781	0.806
25.5	0.761	0.773	0.793	0.772	0.777	0.778	0.68	0.71	0.718	0.687	0.719	0.735	0.266	0.255	0.25	0.271	0.262	0.245	0.819	0.799	0.805	0.804	0.783	0.811
25.6667	0.765	0.777	0.796	0.775	0.779	0.78	0.688	0.714	0.724	0.689	0.72	0.738	0.268	0.257	0.252	0.272	0.263	0.245	0.825	0.799	0.806	0.809	0.788	0.811
25.8333	0.767	0.782	0.795	0.777	0.781	0.781	0.688	0.717	0.724	0.691	0.727	0.741	0.267	0.259	0.252	0.27	0.265	0.248	0.827	0.804	0.807	0.813	0.787	0.819
26	0.773	0.787	0.799	0.783	0.786	0.787	0.696	0.721	0.728	0.7	0.73	0.745	0.27	0.26	0.254	0.276	0.267	0.248	0.831	0.808	0.813	0.813	0.79	0.82
26.1667	0.771	0.788	0.8	0.785	0.788	0.79	0.698	0.726	0.73	0.701	0.732	0.749	0.271	0.262	0.256	0.277	0.267	0.249	0.832	0.811	0.816	0.818	0.797	0.824
26.3333	0.777	0.788	0.804	0.79	0.79	0.792	0.701	0.729	0.736	0.705	0.734	0.754	0.272	0.264	0.256	0.277	0.268	0.25	0.837	0.81	0.822	0.821	0.796	0.827
26.5	0.778	0.792	0.809	0.79	0.794	0.792	0.705	0.73	0.738	0.705	0.739	0.755	0.273	0.262	0.257	0.279	0.27	0.252	0.837	0.814	0.822	0.822	0.799	0.826
26.6667	0.782	0.793	0.811	0.794	0.796	0.796	0.71	0.734	0.744	0.711	0.741	0.756	0.274	0.263	0.258	0.28	0.272	0.252	0.839	0.82	0.826	0.824	0.804	0.829
26.8333	0.784	0.796	0.81	0.796	0.795	0.795	0.708	0.736	0.744	0.712	0.744	0.759	0.276	0.265	0.259	0.279	0.27	0.255	0.84	0.821	0.83	0.825	0.803	0.834
27	0.788	0.798	0.815	0.799	0.801	0.798	0.711	0.737	0.748	0.717	0.749	0.763	0.276	0.266	0.261	0.281	0.273	0.255	0.843	0.821	0.831	0.828	0.807	0.835
27.1667	0.79	0.802	0.813	0.8	0.805	0.803	0.715	0.741	0.749	0.717	0.749	0.764	0.276	0.266	0.261	0.282	0.272	0.255	0.848	0.825	0.836	0.833	0.808	0.84
27.3333	0.792	0.803	0.819	0.804	0.807	0.804	0.719	0.744	0.754	0.722	0.757	0.768	0.279	0.269	0.263	0.283	0.275	0.257	0.851	0.828	0.843	0.835	0.812	0.84
27.5	0.794	0.807	0.819	0.805	0.809	0.809	0.727	0.751	0.757	0.727	0.762	0.775	0.281	0.273	0.265	0.289	0.277	0.258	0.856	0.833	0.845	0.837	0.813	0.844
27.6667	0.795	0.811	0.824	0.808	0.813	0.811	0.727	0.751	0.758	0.727	0.765	0.776	0.282	0.271	0.267	0.29	0.277	0.261	0.855	0.833	0.846	0.841	0.816	0.848
27.8333	0.797	0.809	0.825	0.812	0.813	0.812	0.73	0.754	0.763	0.73	0.766	0.779	0.284	0.272	0.267	0.289	0.278	0.261	0.858	0.833	0.852	0.84	0.817	0.85
28	0.806	0.814	0.82	0.816	0.815	0.816	0.73	0.756	0.766	0.733	0.765	0.779	0.285	0.271	0.267	0.29	0.28	0.263	0.86	0.839	0.851	0.841	0.819	0.852
28.1667	0.803	0.816	0.829	0.817	0.816	0.817	0.735	0.759	0.771	0.739	0.77	0.783	0.286	0.276	0.271	0.293	0.279	0.266	0.861	0.841	0.856	0.847	0.823	0.855
28.3333	0.809	0.819	0.828	0.818	0.818	0.82	0.735	0.763	0.772	0.739	0.77	0.783	0.285	0.273	0.272	0.291	0.282	0.264	0.864	0.842	0.858	0.849	0.826	0.858
28.5	0.808	0.824	0.834	0.824	0.823	0.821	0.742	0.769	0.777	0.745	0.776	0.79	0.288	0.278	0.275	0.297	0.283	0.265	0.869	0.848	0.861	0.851	0.824	0.862
28.6667	0.81	0.826	0.837	0.825	0.827	0.826	0.744	0.769	0.776	0.746	0.779	0.788	0.288	0.279	0.273	0.299	0.285	0.269	0.871	0.849	0.865	0.854	0.828	0.865
28.8333	0.814	0.825	0.838	0.828	0.829	0.825	0.748	0.772	0.779	0.749	0.779	0.793	0.293	0.279	0.276	0.3	0.287	0.27	0.874	0.85	0.866	0.86	0.83	0.868
29	0.819	0.825	0.834	0.829	0.832	0.827	0.747	0.772	0.78	0.75	0.779	0.795	0.291	0.279	0.278	0.296	0.287	0.269	0.876	0.852	0.866	0.859	0.831	0.87
29.1667	0.822	0.828	0.84	0.831	0.831	0.827	0.75	0.776	0.784	0.753	0.784	0.798	0.295	0.28	0.279	0.298	0.29	0.272	0.878	0.856	0.867	0.863	0.837	0.874
29.3333	0.821	0.832	0.844	0.833	0.833	0.832	0.754	0.779	0.786	0.755	0.788	0.799	0.296	0.282	0.281	0.3	0.289	0.274	0.879	0.856	0.87	0.864	0.838	0.876
29.5	0.825	0.834	0.849	0.835	0.837	0.836	0.758	0.782	0.79	0.76	0.79	0.801	0.296	0.284	0.283	0.305	0.291	0.275	0.882	0.86	0.871	0.872	0.84	0.876
29.6667	0.827	0.839	0.849	0.837	0.839	0.839	0.76	0.783	0.789	0.762	0.793	0.808	0.297	0.286	0.284	0.307	0.294	0.277	0.885	0.862	0.873	0.873	0.843	0.878
29.8333	0.831	0.841	0.85	0.839	0.84	0.838	0.762	0.786	0.796	0.764	0.793	0.805	0.3	0.286	0.286	0.307	0.293	0.278	0.885	0.865	0.875	0.872	0.845	0.88
30	0.831	0.84	0.854	0.842	0.844	0.844	0.766	0.79	0.795	0.768	0.797	0.811	0.301	0.286	0.288	0.309	0.294	0.281	0.889	0.868	0.879	0.878	0.848	0.882
30.1667	0.831	0.844	0.857	0.842	0.843	0.846	0.769	0.79	0.799	0.769	0.799	0.813	0.302	0.289	0.29	0.312	0.296	0.28	0.89	0.874	0.878	0.882	0.851	0.882
30.3333	0.835	0.848	0.859	0.845	0.847	0.846	0.772	0.794	0.801	0.774	0.799	0.816	0.303	0.29	0.292	0.311	0.297	0.283	0.892	0.875	0.882	0.88	0.855	0.888
30.5	0.841	0.852	0.86	0.85	0.85	0.846	0.774	0.796	0.806	0.777	0.803	0.817	0.306	0.292	0.292	0.312	0.299	0.286	0.893	0.879	0.881	0.882	0.859	0.886
30.6667	0.842	0.85	0.862	0.85	0.853	0.85	0.777	0.798	0.802	0.777	0.805	0.82	0.308	0.294	0.295	0.317	0.301	0.287	0.894	0.88	0.884	0.882	0.861	0.891
30.8333	0.844	0.853	0.867	0.853	0.855	0.849	0.778	0.798	0.806	0.78	0.809	0.823	0.309	0.293	0.297	0.317	0.299	0.294	0.895	0.883	0.886	0.883	0.863	0.891
31	0.848	0.856	0.864	0.856	0.858	0.856	0.783	0.8	0.809	0.784	0.812	0.823	0.312	0.297	0.299	0.318	0.303	0.292	0.896	0.885	0.886	0.888	0.865	0.893
31.1667	0.848	0.855	0.868	0.857	0.859	0.853	0.782	0.805	0.813	0.785	0.812	0.825	0.313	0.297	0.301	0.322	0.305	0.292	0.898	0.881	0.887	0.885	0.868	0.893
31.3333	0.849	0.86	0.869	0.858	0.861	0.857	0.787	0.808	0.814	0.784	0.815	0.827	0.316	0.3	0.304	0.32	0.306	0.295	0.901	0.891	0.892	0.89	0.87	0.893
31.5	0.85	0.862	0.874	0.86	0.866	0.86	0.788	0.81	0.818	0.788	0.819	0.828	0.318	0.299	0.304	0.322	0.308	0.296	0.902	0.891	0.893	0.89	0.872	0.899
31.6667	0.854	0.867	0.875	0.864	0.865	0.864	0.792	0.809	0.821	0.792	0.818	0.832	0.316	0.302	0.306	0.326	0.308	0.301	0.904	0.892	0.893	0.891	0.876	0.899
31.8333	0.854	0.867	0.875	0.865	0.87	0.866	0.794	0.812	0.824	0.795	0.82	0.834	0.319	0.301	0.31	0.326	0.311	0.3	0.904	0.894	0.897	0.892	0.878	0.902
32	0.859	0.871	0.878	0.87	0.873	0.867	0.795	0.817	0.825	0.794	0.823	0.838	0.32	0.304	0.314	0.33	0.311	0.302	0.905	0.895	0.896	0.894	0.876	0.9
32.1667	0.863	0.871	0.881	0.871	0.876	0.87	0.796	0.816	0.826	0.799	0.826	0.842	0.322	0.308	0.316	0.332	0.314	0.305	0.906	0.895	0.899	0.894	0.88	0.905
32.3333	0.862	0.873	0.88	0.875	0.876	0.874	0.801	0.82	0.831	0.799	0.829	0.842	0.325	0.307	0.318	0.332	0.314	0.305	0.909	0.899	0.901	0.898	0.883	0.906
32.5	0.868	0.877	0.884	0.876	0.879	0.873	0.802	0.822	0.835	0.803	0.831	0.845	0.327	0.309	0.319	0.336	0.318	0.309	0.91	0.899	0.902	0.898	0.886	0.909
32.6667	0.869	0.879	0.885	0.877	0.881	0.877	0.804	0.826	0.835	0.804	0.834	0.848	0.326	0.31	0.321	0.336	0.318	0.312	0.91	0.902	0.904	0.902	0.886	0.907
32.8333	0.869	0.879	0.887	0.882	0.883	0.879	0.805	0.829	0.839	0.806	0.834	0.851	0.329	0.311	0.324	0.337	0.32	0.312	0.91	0.904	0.905	0.902	0.884	0.908
33	0.873	0.882	0.889	0.882	0.885	0.881	0.81	0.83	0.843	0.809	0.838	0.855	0.33	0.314	0.326	0.341	0.32	0.317	0.912	0.906	0.907	0.902	0.888	0.909
33.1667	0.876	0.881	0.89	0.883	0.886	0.882	0.811	0.837	0.842	0.813	0.842	0.856	0.331	0.316	0.326	0.342	0.325	0.319	0.915	0.905	0.907	0.901	0.893	0.913
33.3333	0.877	0.886	0.893	0.885	0.886	0.882	0.815	0.835	0.846	0.814	0.844	0.859	0.335	0.315	0.332	0.346	0.326	0.319	0.915	0.905	0.909	0.905	0.891	0.917
33.5	0.881	0.887	0.893	0.887	0.888	0.883	0.819	0.837	0.849	0.818	0.844	0.86	0.336	0.317	0.334	0.347	0.328	0.322	0.917	0.909	0.909	0.9	0.895	0.916
33.6667	0.882	0.887	0.896	0.89	0.888	0.883	0.82	0.841	0.85	0.82	0.85	0.862	0.338	0.321	0.336	0.349	0.33	0.325	0.918	0.911	0.91	0.903	0.894	0.917
33.8333	0.885	0.888	0.894	0.891	0.89	0.886	0.822	0.844	0.851	0.822	0.847	0.866	0.34	0.319	0.338	0.351	0.329	0.33	0.919	0.908	0.913	0.906	0.896	0.915
34	0.886	0.891	0.9	0.894	0.892	0.885	0.829	0.845	0.852	0.822	0.851	0.866	0.341	0.324	0.341	0.352	0.33	0.33	0.92	0.914	0.916	0.908	0.896	0.922
34.1667	0.885	0.89	0.896	0.896	0.893	0.888	0.827	0.844	0.854	0.824	0.852	0.866	0.343	0.324	0.342	0.355	0.333	0.333	0.92	0.911	0.916	0.91	0.895	0.919
34.3333	0.888	0.891	0.901	0.894	0.893	0.89	0.833	0.848	0.857	0.827	0.854	0.872	0.346	0.327	0.348	0.355	0.337	0.334	0.922	0.916	0.92	0.911	0.901	0.922
34.5	0.888	0.892	0.899	0.899	0.895	0.893	0.83	0.847	0.859	0.83	0.853	0.872	0.346	0.325	0.348	0.355	0.337	0.341	0.924	0.914	0.92	0.91	0.899	0.923
34.6667	0.889	0.895	0.902	0.904	0.896	0.894	0.839	0.849	0.858	0.833	0.856	0.873	0.349	0.329	0.35	0.359	0.337	0.341	0.921	0.918	0.92	0.912	0.902	0.922
34.8333	0.889	0.899	0.903	0.901	0.901	0.895	0.837	0.854	0.859	0.834	0.858	0.877	0.354	0.333	0.354	0.361	0.343	0.344	0.925	0.919	0.921	0.912	0.905	0.928
35	0.89	0.897	0.905	0.902	0.899	0.898	0.84	0.855	0.86	0.837	0.859	0.879	0.353	0.333	0.357	0.364	0.344	0.347	0.929	0.919	0.922	0.916	0.902	0.927
35.1667	0.892	0.9	0.907	0.903	0.901	0.899	0.839	0.856	0.863	0.839	0.862	0.88	0.355	0.335	0.361	0.364	0.344	0.346	0.929	0.921	0.923	0.915	0.903	0.93
35.3333	0.894	0.903	0.907	0.904	0.901	0.898	0.843	0.856	0.866	0.845	0.862	0.882	0.357	0.337	0.366	0.367	0.345	0.352	0.931	0.922	0.925	0.918	0.905	0.928
35.5	0.895	0.901	0.906	0.907	0.902	0.899	0.841	0.858	0.866	0.844	0.865	0.879	0.36	0.338	0.366	0.371	0.347	0.354	0.933	0.921	0.925	0.92	0.905	0.929
35.6667	0.897	0.905	0.911	0.907	0.903	0.901	0.846	0.861	0.869	0.845	0.864	0.883	0.362	0.34	0.372	0.374	0.348	0.358	0.933	0.925	0.925	0.92	0.911	0.935
35.8333	0.9	0.905	0.911	0.908	0.903	0.9	0.845	0.863	0.869	0.848	0.866	0.884	0.364	0.339	0.376	0.373	0.348	0.36	0.935	0.926	0.928	0.923	0.908	0.935
36	0.901	0.907	0.911	0.909	0.904	0.906	0.849	0.864	0.872	0.85	0.868	0.885	0.367	0.344	0.376	0.376	0.352	0.362	0.937	0.928	0.931	0.921	0.912	0.935
36.1667	0.901	0.907	0.913	0.911	0.907	0.903	0.848	0.864	0.872	0.851	0.869	0.886	0.367	0.346	0.379	0.38	0.352	0.365	0.94	0.927	0.931	0.923	0.912	0.937
36.3333	0.904	0.91	0.915	0.912	0.908	0.906	0.85	0.867	0.873	0.854	0.87	0.888	0.371	0.348	0.384	0.379	0.355	0.369	0.941	0.932	0.933	0.925	0.915	0.937
36.5	0.903	0.906	0.914	0.912	0.908	0.907	0.85	0.869	0.872	0.856	0.871	0.887	0.374	0.351	0.387	0.385	0.359	0.373	0.94	0.931	0.932	0.923	0.914	0.939
36.6667	0.903	0.908	0.918	0.913	0.909	0.909	0.853	0.872	0.874	0.856	0.873	0.889	0.377	0.353	0.388	0.386	0.36	0.376	0.942	0.931	0.932	0.928	0.916	0.94
36.8333	0.906	0.914	0.918	0.914	0.911	0.909	0.854	0.872	0.879	0.858	0.873	0.89	0.377	0.355	0.394	0.388	0.362	0.379	0.943	0.932	0.936	0.928	0.916	0.941
37	0.906	0.912	0.917	0.916	0.912	0.908	0.855	0.873	0.876	0.858	0.877	0.891	0.38	0.355	0.397	0.389	0.363	0.381	0.944	0.932	0.934	0.93	0.917	0.941
37.1667	0.907	0.914	0.921	0.918	0.912	0.912	0.856	0.875	0.878	0.86	0.876	0.892	0.382	0.358	0.4	0.393	0.368	0.384	0.944	0.933	0.937	0.931	0.918	0.943
37.3333	0.91	0.913	0.92	0.917	0.914	0.913	0.855	0.878	0.878	0.861	0.875	0.897	0.383	0.358	0.404	0.393	0.368	0.389	0.944	0.936	0.938	0.932	0.918	0.944
37.5	0.911	0.916	0.922	0.919	0.916	0.915	0.857	0.877	0.88	0.862	0.876	0.894	0.387	0.361	0.408	0.397	0.369	0.391	0.946	0.935	0.938	0.931	0.922	0.944
37.6667	0.91	0.913	0.916	0.919	0.915	0.912	0.856	0.875	0.878	0.863	0.879	0.892	0.383	0.363	0.41	0.397	0.373	0.395	0.946	0.935	0.94	0.932	0.918	0.94
37.8333	0.913	0.918	0.924	0.921	0.915	0.916	0.86	0.878	0.882	0.864	0.88	0.897	0.39	0.367	0.416	0.399	0.373	0.4	0.949	0.939	0.941	0.934	0.922	0.945
38	0.915	0.918	0.925	0.921	0.917	0.917	0.858	0.88	0.885	0.864	0.88	0.898	0.391	0.368	0.418	0.404	0.379	0.404	0.95	0.941	0.943	0.933	0.926	0.948
38.1667	0.915	0.918	0.925	0.924	0.92	0.917	0.858	0.878	0.883	0.866	0.879	0.901	0.394	0.372	0.423	0.406	0.379	0.407	0.948	0.94	0.942	0.936	0.925	0.948
38.3333	0.916	0.92	0.927	0.92	0.918	0.921	0.859	0.878	0.884	0.868	0.883	0.9	0.396	0.374	0.427	0.409	0.379	0.41	0.953	0.943	0.946	0.94	0.927	0.95
38.5	0.916	0.921	0.927	0.925	0.919	0.923	0.86	0.879	0.884	0.869	0.883	0.9	0.397	0.375	0.428	0.41	0.383	0.414	0.95	0.943	0.945	0.94	0.926	0.953
38.6667	0.916	0.924	0.929	0.925	0.921	0.922	0.863	0.876	0.887	0.865	0.884	0.9	0.4	0.378	0.433	0.413	0.385	0.417	0.951	0.943	0.944	0.94	0.925	0.954
38.8333	0.917	0.923	0.93	0.926	0.922	0.923	0.861	0.881	0.887	0.869	0.888	0.9	0.4	0.381	0.435	0.416	0.389	0.419	0.95	0.944	0.946	0.941	0.926	0.951
39	0.922	0.926	0.931	0.925	0.923	0.925	0.866	0.881	0.889	0.871	0.888	0.902	0.402	0.383	0.44	0.417	0.391	0.425	0.951	0.947	0.948	0.942	0.927	0.954
39.1667	0.92	0.924	0.933	0.926	0.925	0.927	0.867	0.883	0.89	0.872	0.889	0.903	0.405	0.384	0.442	0.42	0.393	0.426	0.953	0.947	0.947	0.943	0.928	0.954
39.3333	0.919	0.925	0.933	0.928	0.925	0.923	0.868	0.883	0.891	0.873	0.889	0.902	0.408	0.389	0.445	0.417	0.394	0.428	0.953	0.947	0.948	0.942	0.928	0.958
39.5	0.924	0.925	0.936	0.93	0.926	0.928	0.871	0.886	0.891	0.874	0.891	0.901	0.409	0.389	0.449	0.422	0.398	0.435	0.953	0.949	0.952	0.946	0.934	0.956
39.6667	0.926	0.93	0.937	0.932	0.927	0.929	0.87	0.887	0.892	0.876	0.892	0.903	0.409	0.392	0.456	0.425	0.399	0.436	0.952	0.951	0.952	0.945	0.933	0.958
39.8333	0.926	0.932	0.937	0.933	0.928	0.93	0.872	0.886	0.895	0.878	0.894	0.905	0.416	0.395	0.457	0.428	0.402	0.441	0.956	0.952	0.951	0.947	0.933	0.961
40	0.926	0.928	0.94	0.933	0.93	0.93	0.872	0.887	0.897	0.875	0.893	0.905	0.416	0.394	0.462	0.43	0.402	0.445	0.959	0.953	0.954	0.944	0.933	0.96
40.1667	0.929	0.928	0.94	0.935	0.931	0.927	0.874	0.888	0.895	0.877	0.893	0.905	0.417	0.399	0.464	0.433	0.404	0.449	0.957	0.951	0.952	0.947	0.935	0.961
40.3333	0.929	0.931	0.94	0.935	0.929	0.93	0.873	0.89	0.895	0.877	0.897	0.906	0.421	0.4	0.468	0.434	0.411	0.449	0.957	0.954	0.956	0.948	0.935	0.963
40.5	0.931	0.933	0.942	0.934	0.932	0.93	0.88	0.892	0.897	0.879	0.899	0.91	0.421	0.402	0.471	0.436	0.408	0.453	0.959	0.955	0.956	0.95	0.938	0.964
40.6667	0.929	0.934	0.939	0.935	0.933	0.933	0.876	0.893	0.895	0.881	0.897	0.91	0.423	0.406	0.473	0.438	0.409	0.455	0.957	0.96	0.96	0.951	0.939	0.964
40.8333	0.93	0.935	0.944	0.938	0.934	0.932	0.877	0.894	0.897	0.88	0.899	0.91	0.424	0.404	0.478	0.436	0.414	0.462	0.96	0.957	0.954	0.952	0.94	0.962
41	0.933	0.937	0.945	0.938	0.934	0.934	0.88	0.893	0.897	0.883	0.9	0.911	0.427	0.409	0.479	0.441	0.414	0.464	0.959	0.959	0.963	0.952	0.94	0.965
41.1667	0.935	0.935	0.944	0.937	0.936	0.935	0.876	0.896	0.899	0.882	0.903	0.911	0.428	0.412	0.483	0.443	0.418	0.467	0.964	0.958	0.964	0.952	0.941	0.967
41.3333	0.934	0.938	0.944	0.942	0.939	0.934	0.879	0.894	0.901	0.884	0.899	0.913	0.429	0.411	0.485	0.446	0.419	0.471	0.964	0.958	0.964	0.952	0.94	0.966
41.5	0.936	0.939	0.948	0.942	0.936	0.937	0.88	0.895	0.9	0.885	0.901	0.913	0.432	0.416	0.49	0.445	0.423	0.474	0.965	0.966	0.966	0.952	0.944	0.969
41.6667	0.937	0.939	0.946	0.942	0.938	0.935	0.879	0.898	0.901	0.886	0.904	0.914	0.436	0.418	0.495	0.449	0.424	0.476	0.961	0.962	0.964	0.956	0.943	0.969
41.8333	0.937	0.941	0.949	0.943	0.941	0.936	0.881	0.897	0.903	0.884	0.898	0.917	0.438	0.42	0.498	0.45	0.427	0.483	0.965	0.962	0.97	0.955	0.944	0.97
42	0.938	0.941	0.947	0.944	0.939	0.938	0.883	0.898	0.905	0.886	0.901	0.915	0.439	0.423	0.502	0.452	0.427	0.485	0.965	0.963	0.966	0.956	0.946	0.97
42.1667	0.938	0.94	0.95	0.947	0.943	0.938	0.883	0.9	0.903	0.886	0.9	0.917	0.438	0.423	0.506	0.456	0.43	0.49	0.968	0.965	0.966	0.956	0.945	0.971
42.3333	0.938	0.942	0.949	0.947	0.943	0.938	0.883	0.899	0.904	0.887	0.904	0.919	0.442	0.426	0.509	0.457	0.429	0.492	0.965	0.968	0.971	0.956	0.945	0.976
42.5	0.94	0.945	0.949	0.948	0.941	0.938	0.886	0.898	0.905	0.889	0.902	0.916	0.444	0.426	0.511	0.458	0.432	0.497	0.965	0.963	0.966	0.956	0.946	0.968
42.6667	0.941	0.946	0.949	0.947	0.943	0.937	0.883	0.898	0.907	0.89	0.904	0.917	0.446	0.429	0.511	0.462	0.438	0.497	0.968	0.963	0.971	0.956	0.944	0.972
42.8333	0.94	0.944	0.952	0.948	0.945	0.939	0.887	0.9	0.909	0.89	0.904	0.922	0.449	0.432	0.517	0.464	0.439	0.501	0.972	0.968	0.974	0.962	0.949	0.977
43	0.94	0.946	0.953	0.951	0.949	0.942	0.889	0.901	0.909	0.889	0.907	0.922	0.451	0.431	0.522	0.468	0.441	0.504	0.97	0.97	0.975	0.96	0.954	0.977
43.1667	0.943	0.945	0.954	0.951	0.947	0.94	0.887	0.898	0.909	0.89	0.904	0.92	0.453	0.434	0.524	0.464	0.442	0.507	0.968	0.968	0.971	0.962	0.947	0.975
43.3333	0.944	0.946	0.953	0.954	0.948	0.941	0.887	0.899	0.91	0.894	0.907	0.923	0.453	0.436	0.529	0.468	0.445	0.51	0.967	0.967	0.973	0.962	0.947	0.975
43.5	0.944	0.945	0.955	0.952	0.948	0.942	0.889	0.903	0.909	0.893	0.911	0.925	0.456	0.437	0.533	0.474	0.449	0.514	0.969	0.973	0.976	0.962	0.948	0.98
43.6667	0.946	0.95	0.953	0.955	0.95	0.946	0.892	0.903	0.911	0.895	0.908	0.923	0.455	0.438	0.529	0.472	0.447	0.515	0.968	0.968	0.97	0.959	0.949	0.974
43.8333	0.947	0.95	0.961	0.954	0.951	0.943	0.89	0.902	0.907	0.894	0.909	0.924	0.459	0.441	0.537	0.475	0.455	0.523	0.972	0.97	0.973	0.966	0.95	0.978
44	0.95	0.954	0.958	0.959	0.951	0.942	0.894	0.908	0.912	0.896	0.912	0.925	0.463	0.444	0.541	0.475	0.454	0.524	0.97	0.971	0.971	0.966	0.953	0.977
44.1667	0.947	0.951	0.962	0.957	0.952	0.943	0.891	0.905	0.911	0.897	0.912	0.924	0.464	0.445	0.546	0.477	0.456	0.529	0.974	0.972	0.972	0.965	0.954	0.977
44.3333	0.951	0.956	0.96	0.961	0.952	0.945	0.895	0.91	0.909	0.897	0.913	0.924	0.462	0.448	0.545	0.48	0.458	0.529	0.97	0.972	0.971	0.965	0.954	0.982
44.5	0.95	0.954	0.962	0.959	0.954	0.943	0.896	0.909	0.911	0.899	0.916	0.927	0.469	0.451	0.552	0.482	0.461	0.538	0.972	0.975	0.974	0.967	0.955	0.979
44.6667	0.953	0.958	0.958	0.963	0.953	0.946	0.897	0.91	0.911	0.899	0.914	0.928	0.466	0.452	0.554	0.482	0.462	0.538	0.976	0.973	0.978	0.963	0.956	0.986
44.8333	0.951	0.956	0.963	0.96	0.957	0.943	0.897	0.908	0.912	0.9	0.917	0.929	0.474	0.453	0.56	0.483	0.467	0.545	0.973	0.975	0.978	0.964	0.956	0.983
45	0.948	0.955	0.963	0.962	0.955	0.947	0.896	0.909	0.917	0.902	0.913	0.932	0.471	0.459	0.562	0.489	0.468	0.543	0.98	0.98	0.984	0.968	0.959	0.987
45.1667	0.949	0.956	0.965	0.962	0.957	0.945	0.898	0.91	0.915	0.903	0.918	0.932	0.474	0.458	0.567	0.489	0.471	0.55	0.979	0.978	0.985	0.968	0.958	0.989
45.3333	0.956	0.958	0.965	0.963	0.957	0.951	0.901	0.913	0.922	0.903	0.918	0.931	0.475	0.462	0.564	0.49	0.471	0.548	0.974	0.972	0.978	0.968	0.954	0.982
45.5	0.952	0.958	0.963	0.965	0.96	0.949	0.902	0.911	0.919	0.904	0.917	0.933	0.478	0.464	0.571	0.493	0.474	0.553	0.983	0.98	0.986	0.968	0.962	0.992
45.6667	0.954	0.959	0.969	0.967	0.96	0.947	0.9	0.911	0.916	0.906	0.918	0.932	0.48	0.464	0.575	0.496	0.477	0.559	0.978	0.979	0.98	0.969	0.96	0.989
45.8333	0.954	0.957	0.969	0.966	0.959	0.949	0.902	0.913	0.918	0.903	0.919	0.934	0.486	0.469	0.58	0.497	0.479	0.563	0.979	0.98	0.985	0.972	0.96	0.994
46	0.957	0.962	0.969	0.964	0.959	0.95	0.905	0.911	0.92	0.906	0.918	0.935	0.485	0.469	0.579	0.497	0.479	0.563	0.979	0.98	0.984	0.974	0.958	0.988
46.1667	0.955	0.96	0.969	0.968	0.961	0.949	0.901	0.911	0.92	0.908	0.923	0.938	0.486	0.47	0.585	0.501	0.48	0.566	0.982	0.983	0.986	0.971	0.961	0.993
46.3333	0.956	0.96	0.968	0.969	0.961	0.955	0.902	0.914	0.921	0.909	0.921	0.937	0.49	0.472	0.588	0.505	0.484	0.572	0.983	0.983	0.992	0.971	0.961	0.996
46.5	0.96	0.963	0.971	0.968	0.962	0.955	0.907	0.913	0.923	0.91	0.921	0.938	0.488	0.474	0.591	0.504	0.484	0.574	0.979	0.982	0.983	0.973	0.958	0.99
46.6667	0.958	0.967	0.971	0.969	0.961	0.956	0.906	0.918	0.922	0.908	0.921	0.936	0.488	0.474	0.594	0.509	0.484	0.58	0.98	0.982	0.979	0.973	0.96	0.99
46.8333	0.96	0.966	0.972	0.969	0.963	0.957	0.905	0.914	0.921	0.91	0.923	0.939	0.491	0.478	0.594	0.509	0.487	0.579	0.98	0.985	0.984	0.975	0.961	0.993
47	0.961	0.965	0.974	0.968	0.961	0.955	0.906	0.914	0.922	0.91	0.924	0.939	0.495	0.482	0.598	0.509	0.491	0.583	0.983	0.985	0.988	0.974	0.965	0.994
47.1667	0.961	0.965	0.976	0.97	0.961	0.956	0.908	0.918	0.924	0.913	0.924	0.939	0.495	0.481	0.604	0.515	0.491	0.587	0.98	0.988	0.987	0.977	0.965	0.993
47.3333	0.964	0.965	0.973	0.97	0.962	0.96	0.906	0.914	0.925	0.913	0.924	0.941	0.497	0.482	0.607	0.517	0.493	0.59	0.983	0.99	0.99	0.978	0.967	1
47.5	0.963	0.969	0.975	0.972	0.965	0.96	0.912	0.918	0.926	0.911	0.924	0.94	0.498	0.485	0.605	0.516	0.494	0.589	0.982	0.984	0.987	0.977	0.965	0.991
47.6667	0.963	0.97	0.976	0.976	0.964	0.959	0.909	0.916	0.924	0.913	0.924	0.942	0.501	0.488	0.609	0.517	0.495	0.596	0.985	0.992	0.987	0.978	0.966	0.997
47.8333	0.965	0.969	0.976	0.976	0.965	0.959	0.911	0.919	0.926	0.914	0.925	0.941	0.502	0.491	0.612	0.522	0.497	0.596	0.986	0.989	0.991	0.978	0.966	0.998
48	0.962	0.965	0.974	0.975	0.967	0.96	0.906	0.917	0.926	0.917	0.93	0.945	0.507	0.491	0.615	0.523	0.499	0.599	0.989	0.991	0.995	0.977	0.968	1

## Sheet: Fig 4c
strain	replicate	OCR (Delta RFU/min)
WT	1	53.1666
WT	2	63.9144
WT	3	86.2116
WT	4	75.3372
WT	5	39.6771
Fmp30	1	125.929
Fmp30	2	199.988
Fmp30	3	119.632
PIS1	1	48.8337
PIS1	2	93.5885
PIS1	3	70.8937
PIPLC	1	31.0042
PIPLC	2	-18.9
PIPLC	3	-10.8654
PIPLC	4	-4.29802
PIPLC	5	-54.604

## Sheet: Fig 4d
OD600
Time (hr)	WT+EV												WT+EV + CoQ4												WT+PIPLC												WT+PI-PLC + CoQ4
0	0.123	0.117	0.122	0.118	0.114	0.113	0.113	0.113	0.115	0.116	0.116	0.118	0.116	0.117	0.117	0.116	0.116	0.117	0.114	0.116	0.125	0.117	0.116	0.125	0.11	0.109	0.115	0.111	0.112	0.115	0.114	0.114	0.11	0.117	0.11	0.109	0.117	0.11	0.12	0.113	0.112	0.115	0.117	0.113	0.116	0.128	0.117	0.114
0.166667	0.124	0.118	0.123	0.119	0.114	0.114	0.114	0.114	0.118	0.115	0.117	0.12	0.117	0.118	0.117	0.117	0.116	0.118	0.114	0.117	0.125	0.117	0.117	0.125	0.11	0.109	0.115	0.111	0.111	0.115	0.115	0.114	0.11	0.117	0.11	0.11	0.117	0.11	0.12	0.114	0.113	0.115	0.117	0.114	0.116	0.129	0.118	0.114
0.333333	0.124	0.119	0.123	0.119	0.115	0.114	0.114	0.114	0.116	0.116	0.118	0.118	0.118	0.119	0.118	0.117	0.116	0.118	0.115	0.117	0.126	0.118	0.117	0.125	0.11	0.108	0.114	0.111	0.111	0.115	0.115	0.114	0.111	0.117	0.11	0.11	0.116	0.111	0.12	0.114	0.112	0.115	0.118	0.113	0.115	0.128	0.118	0.114
0.5	0.125	0.12	0.125	0.121	0.116	0.114	0.115	0.115	0.117	0.117	0.117	0.118	0.118	0.121	0.119	0.119	0.117	0.118	0.115	0.117	0.126	0.119	0.118	0.126	0.11	0.109	0.115	0.113	0.112	0.116	0.116	0.115	0.115	0.117	0.111	0.111	0.117	0.112	0.12	0.114	0.113	0.116	0.117	0.113	0.116	0.128	0.117	0.114
0.666667	0.124	0.12	0.125	0.121	0.116	0.115	0.116	0.115	0.117	0.118	0.119	0.119	0.119	0.121	0.118	0.119	0.117	0.119	0.116	0.118	0.129	0.12	0.119	0.127	0.111	0.109	0.116	0.112	0.112	0.116	0.115	0.115	0.111	0.117	0.111	0.11	0.117	0.111	0.12	0.114	0.113	0.116	0.118	0.114	0.117	0.129	0.117	0.114
0.833333	0.125	0.121	0.126	0.122	0.117	0.114	0.116	0.115	0.117	0.118	0.119	0.118	0.12	0.121	0.12	0.12	0.117	0.119	0.117	0.118	0.128	0.12	0.118	0.127	0.111	0.109	0.116	0.111	0.113	0.116	0.115	0.115	0.112	0.118	0.111	0.111	0.116	0.111	0.12	0.114	0.114	0.116	0.118	0.115	0.117	0.128	0.118	0.114
1	0.126	0.121	0.127	0.122	0.117	0.116	0.117	0.115	0.117	0.118	0.119	0.12	0.12	0.122	0.12	0.12	0.118	0.119	0.117	0.119	0.131	0.121	0.12	0.128	0.113	0.11	0.116	0.112	0.113	0.116	0.116	0.115	0.111	0.118	0.112	0.112	0.117	0.111	0.12	0.115	0.114	0.115	0.117	0.114	0.116	0.129	0.119	0.114
1.16667	0.126	0.122	0.128	0.123	0.117	0.116	0.117	0.116	0.118	0.118	0.121	0.12	0.121	0.124	0.122	0.121	0.119	0.121	0.118	0.12	0.13	0.121	0.12	0.128	0.112	0.11	0.116	0.112	0.112	0.117	0.116	0.116	0.115	0.118	0.112	0.111	0.117	0.112	0.121	0.115	0.114	0.116	0.118	0.114	0.118	0.128	0.119	0.114
1.33333	0.127	0.124	0.129	0.123	0.119	0.117	0.118	0.117	0.118	0.119	0.121	0.121	0.123	0.125	0.122	0.122	0.12	0.122	0.118	0.12	0.131	0.123	0.121	0.131	0.112	0.111	0.117	0.113	0.113	0.117	0.117	0.116	0.113	0.119	0.112	0.113	0.117	0.112	0.12	0.116	0.115	0.117	0.119	0.115	0.117	0.129	0.119	0.115
1.5	0.128	0.124	0.13	0.126	0.119	0.118	0.119	0.117	0.12	0.119	0.122	0.122	0.123	0.126	0.124	0.124	0.12	0.122	0.12	0.122	0.133	0.124	0.122	0.131	0.112	0.11	0.117	0.113	0.113	0.117	0.117	0.116	0.112	0.12	0.112	0.113	0.117	0.112	0.121	0.116	0.114	0.117	0.119	0.115	0.118	0.13	0.12	0.115
1.66667	0.129	0.126	0.131	0.127	0.119	0.119	0.119	0.119	0.122	0.121	0.122	0.122	0.125	0.128	0.125	0.124	0.122	0.124	0.122	0.124	0.135	0.124	0.124	0.133	0.113	0.111	0.117	0.114	0.113	0.117	0.117	0.116	0.113	0.119	0.112	0.113	0.118	0.113	0.121	0.116	0.115	0.117	0.119	0.115	0.118	0.13	0.12	0.115
1.83333	0.131	0.128	0.132	0.129	0.12	0.12	0.121	0.12	0.122	0.123	0.124	0.124	0.126	0.129	0.126	0.127	0.123	0.125	0.123	0.124	0.137	0.126	0.126	0.136	0.113	0.111	0.117	0.113	0.114	0.117	0.118	0.117	0.119	0.119	0.113	0.113	0.117	0.113	0.121	0.116	0.114	0.117	0.119	0.116	0.118	0.13	0.12	0.116
2	0.133	0.129	0.134	0.131	0.123	0.121	0.123	0.121	0.123	0.124	0.126	0.125	0.13	0.131	0.13	0.129	0.124	0.127	0.124	0.126	0.139	0.129	0.128	0.138	0.114	0.111	0.118	0.114	0.115	0.118	0.118	0.117	0.114	0.12	0.113	0.114	0.118	0.113	0.122	0.116	0.115	0.117	0.119	0.115	0.118	0.132	0.121	0.116
2.16667	0.134	0.133	0.138	0.133	0.125	0.123	0.125	0.123	0.125	0.126	0.127	0.126	0.131	0.134	0.131	0.132	0.128	0.129	0.126	0.128	0.141	0.131	0.129	0.14	0.113	0.112	0.118	0.114	0.114	0.118	0.118	0.117	0.114	0.12	0.114	0.114	0.119	0.113	0.122	0.116	0.114	0.117	0.12	0.116	0.119	0.131	0.122	0.116
2.33333	0.137	0.135	0.14	0.136	0.126	0.125	0.127	0.124	0.127	0.127	0.13	0.129	0.134	0.137	0.133	0.135	0.129	0.132	0.127	0.131	0.144	0.133	0.132	0.142	0.115	0.112	0.118	0.115	0.115	0.118	0.118	0.117	0.115	0.12	0.114	0.114	0.119	0.114	0.121	0.117	0.115	0.117	0.12	0.116	0.119	0.131	0.122	0.116
2.5	0.139	0.137	0.142	0.138	0.128	0.127	0.128	0.127	0.13	0.13	0.132	0.131	0.136	0.14	0.137	0.136	0.131	0.132	0.13	0.132	0.146	0.136	0.134	0.145	0.115	0.112	0.118	0.114	0.115	0.118	0.118	0.117	0.114	0.119	0.114	0.115	0.118	0.113	0.122	0.117	0.116	0.118	0.12	0.116	0.119	0.132	0.122	0.117
2.66667	0.142	0.141	0.145	0.141	0.131	0.13	0.13	0.129	0.132	0.132	0.133	0.133	0.139	0.145	0.139	0.14	0.135	0.137	0.132	0.135	0.149	0.138	0.138	0.147	0.114	0.112	0.118	0.115	0.115	0.118	0.118	0.118	0.115	0.12	0.114	0.115	0.119	0.114	0.122	0.117	0.116	0.118	0.12	0.116	0.119	0.131	0.122	0.117
2.83333	0.147	0.143	0.149	0.146	0.133	0.132	0.134	0.132	0.135	0.135	0.136	0.138	0.142	0.147	0.141	0.142	0.137	0.139	0.137	0.14	0.152	0.141	0.138	0.15	0.115	0.113	0.118	0.115	0.115	0.118	0.119	0.118	0.116	0.121	0.115	0.116	0.119	0.114	0.122	0.117	0.116	0.118	0.12	0.117	0.12	0.132	0.122	0.116
3	0.15	0.147	0.152	0.149	0.136	0.135	0.136	0.135	0.137	0.138	0.14	0.139	0.145	0.151	0.147	0.146	0.141	0.142	0.14	0.142	0.155	0.147	0.143	0.151	0.115	0.113	0.118	0.116	0.116	0.119	0.119	0.118	0.117	0.121	0.116	0.116	0.12	0.114	0.123	0.117	0.116	0.119	0.12	0.118	0.121	0.132	0.125	0.118
3.16667	0.155	0.153	0.157	0.153	0.141	0.139	0.14	0.138	0.14	0.141	0.142	0.141	0.15	0.153	0.149	0.15	0.143	0.146	0.142	0.145	0.16	0.15	0.145	0.156	0.115	0.113	0.118	0.116	0.115	0.119	0.12	0.119	0.116	0.121	0.115	0.117	0.119	0.115	0.123	0.118	0.116	0.118	0.12	0.118	0.122	0.133	0.124	0.118
3.33333	0.159	0.157	0.161	0.158	0.143	0.142	0.143	0.141	0.144	0.145	0.147	0.145	0.154	0.16	0.155	0.153	0.148	0.15	0.147	0.148	0.163	0.157	0.149	0.16	0.116	0.114	0.119	0.116	0.116	0.12	0.12	0.119	0.118	0.121	0.116	0.117	0.12	0.116	0.123	0.117	0.117	0.118	0.121	0.117	0.121	0.132	0.125	0.118
3.5	0.164	0.162	0.168	0.164	0.147	0.145	0.147	0.145	0.147	0.146	0.151	0.15	0.159	0.165	0.16	0.16	0.152	0.154	0.149	0.153	0.166	0.157	0.156	0.166	0.116	0.114	0.119	0.116	0.116	0.12	0.12	0.119	0.12	0.121	0.116	0.117	0.12	0.115	0.123	0.119	0.117	0.119	0.121	0.117	0.122	0.133	0.126	0.119
3.66667	0.169	0.165	0.172	0.168	0.15	0.15	0.15	0.148	0.15	0.151	0.154	0.153	0.163	0.167	0.164	0.163	0.155	0.158	0.154	0.157	0.174	0.164	0.161	0.17	0.116	0.114	0.12	0.116	0.117	0.12	0.12	0.119	0.117	0.122	0.117	0.117	0.12	0.115	0.124	0.119	0.116	0.12	0.122	0.119	0.123	0.134	0.126	0.119
3.83333	0.172	0.171	0.178	0.174	0.156	0.154	0.154	0.152	0.154	0.155	0.16	0.164	0.167	0.173	0.168	0.168	0.161	0.163	0.159	0.16	0.178	0.167	0.164	0.173	0.116	0.114	0.12	0.117	0.117	0.12	0.121	0.12	0.117	0.121	0.117	0.118	0.121	0.116	0.124	0.119	0.117	0.121	0.122	0.119	0.123	0.134	0.126	0.119
4	0.179	0.177	0.184	0.18	0.161	0.159	0.16	0.158	0.159	0.161	0.165	0.163	0.174	0.178	0.174	0.174	0.165	0.167	0.165	0.167	0.185	0.172	0.171	0.18	0.117	0.115	0.12	0.117	0.117	0.12	0.121	0.12	0.118	0.122	0.117	0.119	0.121	0.116	0.123	0.119	0.117	0.121	0.122	0.119	0.124	0.134	0.127	0.119
4.16667	0.185	0.183	0.19	0.185	0.165	0.165	0.166	0.162	0.165	0.167	0.171	0.168	0.177	0.183	0.18	0.18	0.172	0.173	0.17	0.173	0.189	0.177	0.175	0.186	0.118	0.115	0.12	0.118	0.117	0.12	0.121	0.12	0.118	0.123	0.118	0.119	0.121	0.116	0.124	0.12	0.118	0.122	0.123	0.12	0.124	0.135	0.126	0.119
4.33333	0.188	0.188	0.194	0.19	0.172	0.171	0.171	0.167	0.17	0.172	0.176	0.174	0.185	0.191	0.183	0.184	0.179	0.18	0.176	0.179	0.197	0.188	0.183	0.192	0.118	0.116	0.12	0.118	0.118	0.121	0.121	0.121	0.119	0.123	0.118	0.119	0.121	0.116	0.125	0.12	0.119	0.12	0.122	0.12	0.124	0.135	0.129	0.121
4.5	0.194	0.192	0.199	0.194	0.177	0.176	0.178	0.174	0.175	0.178	0.184	0.18	0.187	0.194	0.189	0.188	0.183	0.186	0.18	0.185	0.203	0.191	0.189	0.197	0.118	0.115	0.121	0.118	0.118	0.121	0.123	0.12	0.118	0.123	0.119	0.12	0.121	0.117	0.124	0.12	0.118	0.12	0.123	0.12	0.126	0.136	0.129	0.12
4.66667	0.196	0.196	0.201	0.196	0.183	0.182	0.183	0.18	0.181	0.183	0.189	0.184	0.19	0.201	0.192	0.194	0.188	0.192	0.186	0.191	0.208	0.199	0.193	0.203	0.118	0.116	0.121	0.119	0.118	0.121	0.122	0.121	0.119	0.124	0.119	0.12	0.121	0.118	0.123	0.122	0.119	0.121	0.122	0.12	0.125	0.136	0.129	0.12
4.83333	0.199	0.198	0.203	0.2	0.188	0.188	0.189	0.184	0.188	0.189	0.192	0.19	0.195	0.201	0.196	0.197	0.194	0.196	0.192	0.194	0.213	0.201	0.198	0.206	0.119	0.116	0.121	0.119	0.118	0.121	0.122	0.121	0.128	0.123	0.12	0.12	0.122	0.117	0.124	0.12	0.119	0.121	0.123	0.12	0.126	0.136	0.13	0.122
5	0.201	0.201	0.204	0.202	0.193	0.19	0.192	0.192	0.194	0.193	0.198	0.195	0.195	0.205	0.2	0.198	0.198	0.2	0.194	0.199	0.216	0.201	0.202	0.208	0.12	0.117	0.121	0.119	0.119	0.122	0.123	0.122	0.121	0.124	0.12	0.121	0.122	0.118	0.124	0.121	0.12	0.121	0.123	0.121	0.127	0.136	0.13	0.121
5.16667	0.204	0.201	0.209	0.204	0.196	0.196	0.196	0.193	0.196	0.196	0.203	0.199	0.199	0.207	0.202	0.201	0.2	0.205	0.199	0.202	0.222	0.207	0.207	0.212	0.118	0.117	0.121	0.12	0.119	0.122	0.123	0.122	0.12	0.124	0.12	0.122	0.122	0.119	0.124	0.122	0.119	0.121	0.124	0.121	0.128	0.136	0.131	0.122
5.33333	0.206	0.203	0.211	0.206	0.2	0.199	0.198	0.197	0.199	0.199	0.203	0.204	0.205	0.208	0.202	0.202	0.205	0.207	0.201	0.205	0.224	0.21	0.21	0.217	0.12	0.117	0.122	0.12	0.12	0.122	0.124	0.123	0.121	0.125	0.121	0.122	0.123	0.118	0.124	0.122	0.12	0.122	0.124	0.122	0.128	0.137	0.132	0.123
5.5	0.207	0.207	0.212	0.209	0.203	0.202	0.202	0.2	0.202	0.203	0.208	0.205	0.204	0.212	0.205	0.205	0.208	0.209	0.205	0.206	0.224	0.21	0.213	0.216	0.119	0.118	0.122	0.12	0.12	0.123	0.124	0.123	0.121	0.126	0.122	0.122	0.122	0.119	0.125	0.122	0.121	0.122	0.124	0.122	0.128	0.137	0.131	0.123
5.66667	0.209	0.207	0.214	0.211	0.205	0.204	0.204	0.201	0.203	0.206	0.211	0.207	0.208	0.213	0.206	0.205	0.209	0.213	0.206	0.21	0.228	0.215	0.215	0.222	0.12	0.118	0.122	0.12	0.12	0.123	0.125	0.123	0.121	0.125	0.122	0.122	0.123	0.12	0.125	0.122	0.121	0.122	0.124	0.123	0.13	0.139	0.131	0.122
5.83333	0.211	0.21	0.217	0.212	0.207	0.208	0.209	0.205	0.206	0.209	0.212	0.209	0.208	0.214	0.207	0.208	0.21	0.213	0.21	0.212	0.23	0.216	0.215	0.223	0.121	0.119	0.123	0.12	0.121	0.122	0.124	0.124	0.123	0.127	0.122	0.123	0.123	0.12	0.126	0.123	0.122	0.123	0.124	0.123	0.129	0.138	0.133	0.124
6	0.212	0.21	0.217	0.213	0.211	0.21	0.211	0.208	0.209	0.209	0.216	0.213	0.208	0.218	0.209	0.209	0.213	0.218	0.211	0.215	0.236	0.221	0.221	0.226	0.122	0.118	0.123	0.121	0.121	0.124	0.125	0.123	0.123	0.126	0.122	0.124	0.124	0.12	0.126	0.124	0.121	0.123	0.126	0.123	0.13	0.139	0.133	0.123
6.16667	0.215	0.213	0.219	0.215	0.214	0.213	0.211	0.209	0.211	0.211	0.219	0.214	0.212	0.219	0.209	0.212	0.216	0.218	0.213	0.218	0.236	0.223	0.223	0.227	0.122	0.118	0.123	0.122	0.121	0.123	0.125	0.124	0.122	0.127	0.123	0.124	0.124	0.121	0.126	0.124	0.122	0.124	0.125	0.124	0.131	0.139	0.134	0.123
6.33333	0.216	0.215	0.219	0.217	0.217	0.214	0.216	0.21	0.214	0.213	0.218	0.215	0.215	0.221	0.211	0.214	0.219	0.222	0.215	0.22	0.24	0.222	0.224	0.229	0.122	0.119	0.124	0.121	0.122	0.124	0.127	0.124	0.123	0.127	0.124	0.125	0.124	0.121	0.126	0.124	0.122	0.124	0.126	0.124	0.131	0.139	0.134	0.124
6.5	0.218	0.216	0.222	0.217	0.218	0.215	0.215	0.213	0.214	0.216	0.221	0.219	0.215	0.221	0.214	0.215	0.221	0.224	0.217	0.222	0.242	0.226	0.226	0.233	0.121	0.12	0.124	0.122	0.123	0.124	0.126	0.125	0.123	0.129	0.125	0.125	0.124	0.122	0.126	0.125	0.123	0.124	0.125	0.124	0.132	0.14	0.135	0.125
6.66667	0.22	0.218	0.225	0.222	0.22	0.218	0.22	0.217	0.218	0.215	0.223	0.219	0.215	0.225	0.216	0.217	0.222	0.224	0.219	0.225	0.242	0.224	0.228	0.232	0.122	0.12	0.124	0.122	0.123	0.124	0.126	0.126	0.125	0.131	0.125	0.126	0.125	0.122	0.127	0.125	0.123	0.125	0.125	0.126	0.132	0.14	0.135	0.124
6.83333	0.221	0.22	0.226	0.223	0.222	0.22	0.219	0.218	0.218	0.218	0.225	0.222	0.218	0.227	0.217	0.218	0.223	0.227	0.223	0.225	0.247	0.228	0.232	0.235	0.123	0.121	0.125	0.122	0.122	0.125	0.127	0.125	0.125	0.128	0.125	0.126	0.125	0.123	0.128	0.126	0.123	0.124	0.126	0.126	0.134	0.141	0.136	0.124
7	0.224	0.222	0.227	0.223	0.225	0.224	0.221	0.221	0.22	0.22	0.228	0.226	0.22	0.229	0.219	0.219	0.229	0.231	0.225	0.228	0.249	0.233	0.232	0.238	0.123	0.121	0.126	0.123	0.124	0.125	0.127	0.126	0.126	0.129	0.125	0.127	0.125	0.122	0.127	0.126	0.124	0.126	0.127	0.126	0.134	0.141	0.137	0.126
7.16667	0.225	0.224	0.23	0.225	0.227	0.223	0.225	0.222	0.223	0.223	0.229	0.226	0.221	0.229	0.22	0.22	0.231	0.232	0.226	0.229	0.25	0.236	0.237	0.242	0.124	0.121	0.125	0.124	0.123	0.126	0.127	0.127	0.126	0.129	0.126	0.128	0.125	0.124	0.128	0.127	0.124	0.125	0.127	0.126	0.134	0.141	0.139	0.126
7.33333	0.228	0.225	0.231	0.228	0.229	0.228	0.228	0.224	0.224	0.224	0.231	0.229	0.224	0.235	0.223	0.222	0.233	0.235	0.229	0.233	0.255	0.24	0.24	0.244	0.124	0.122	0.126	0.123	0.124	0.126	0.128	0.126	0.126	0.13	0.126	0.128	0.126	0.124	0.128	0.127	0.124	0.126	0.128	0.126	0.135	0.142	0.139	0.126
7.5	0.229	0.228	0.234	0.228	0.23	0.23	0.231	0.228	0.226	0.226	0.232	0.231	0.224	0.233	0.224	0.225	0.233	0.237	0.232	0.233	0.25	0.236	0.239	0.243	0.124	0.122	0.125	0.124	0.124	0.126	0.128	0.126	0.127	0.13	0.127	0.129	0.126	0.124	0.128	0.127	0.124	0.127	0.128	0.127	0.134	0.143	0.138	0.126
7.66667	0.231	0.229	0.235	0.232	0.231	0.23	0.231	0.227	0.227	0.228	0.234	0.233	0.227	0.236	0.225	0.226	0.236	0.238	0.235	0.237	0.258	0.244	0.247	0.248	0.125	0.123	0.127	0.124	0.124	0.126	0.129	0.128	0.127	0.13	0.128	0.128	0.127	0.125	0.128	0.128	0.125	0.127	0.128	0.128	0.136	0.143	0.139	0.127
7.83333	0.233	0.231	0.238	0.232	0.235	0.232	0.232	0.23	0.23	0.231	0.238	0.235	0.23	0.235	0.228	0.228	0.238	0.24	0.236	0.239	0.26	0.241	0.246	0.248	0.125	0.123	0.127	0.124	0.125	0.127	0.129	0.127	0.128	0.131	0.127	0.129	0.127	0.125	0.129	0.128	0.126	0.128	0.127	0.128	0.136	0.142	0.14	0.128
8	0.234	0.233	0.24	0.234	0.237	0.236	0.235	0.233	0.232	0.232	0.239	0.236	0.23	0.238	0.23	0.229	0.24	0.244	0.237	0.24	0.264	0.245	0.25	0.251	0.126	0.123	0.127	0.125	0.125	0.127	0.129	0.128	0.128	0.132	0.129	0.13	0.126	0.125	0.129	0.129	0.126	0.129	0.128	0.128	0.138	0.146	0.14	0.128
8.16667	0.237	0.235	0.244	0.237	0.238	0.239	0.237	0.236	0.233	0.236	0.241	0.239	0.235	0.24	0.23	0.233	0.244	0.247	0.241	0.243	0.265	0.246	0.251	0.253	0.126	0.124	0.127	0.126	0.126	0.127	0.129	0.129	0.131	0.132	0.129	0.131	0.127	0.126	0.129	0.13	0.126	0.127	0.128	0.13	0.138	0.146	0.141	0.128
8.33333	0.239	0.238	0.245	0.239	0.242	0.241	0.242	0.239	0.236	0.235	0.243	0.24	0.235	0.245	0.234	0.236	0.248	0.249	0.244	0.247	0.268	0.253	0.26	0.257	0.126	0.124	0.128	0.125	0.126	0.128	0.131	0.129	0.131	0.132	0.129	0.13	0.127	0.127	0.129	0.13	0.126	0.128	0.129	0.131	0.14	0.147	0.142	0.129
8.5	0.241	0.24	0.247	0.242	0.245	0.244	0.242	0.242	0.239	0.239	0.246	0.243	0.235	0.246	0.235	0.236	0.25	0.251	0.246	0.251	0.269	0.256	0.261	0.26	0.127	0.125	0.128	0.127	0.127	0.129	0.132	0.129	0.13	0.133	0.131	0.131	0.127	0.126	0.13	0.13	0.128	0.129	0.131	0.13	0.141	0.147	0.143	0.129
8.66667	0.245	0.243	0.251	0.246	0.248	0.246	0.246	0.244	0.242	0.242	0.251	0.247	0.243	0.249	0.239	0.238	0.254	0.256	0.25	0.251	0.274	0.254	0.264	0.262	0.127	0.124	0.128	0.127	0.127	0.128	0.131	0.129	0.13	0.134	0.131	0.132	0.128	0.126	0.13	0.131	0.128	0.13	0.13	0.131	0.14	0.147	0.144	0.13
8.83333	0.247	0.246	0.254	0.247	0.252	0.25	0.249	0.247	0.246	0.245	0.251	0.248	0.241	0.248	0.24	0.242	0.257	0.26	0.252	0.258	0.275	0.257	0.264	0.265	0.127	0.125	0.129	0.127	0.128	0.129	0.132	0.13	0.131	0.135	0.131	0.133	0.129	0.127	0.13	0.131	0.128	0.13	0.129	0.131	0.139	0.149	0.144	0.13
9	0.251	0.248	0.256	0.249	0.255	0.253	0.254	0.251	0.247	0.247	0.254	0.251	0.245	0.252	0.242	0.243	0.26	0.26	0.256	0.26	0.279	0.262	0.272	0.27	0.128	0.126	0.129	0.127	0.127	0.129	0.133	0.131	0.132	0.135	0.132	0.133	0.128	0.128	0.13	0.132	0.129	0.131	0.131	0.132	0.142	0.149	0.144	0.13
9.16667	0.255	0.251	0.26	0.252	0.26	0.257	0.255	0.253	0.249	0.25	0.257	0.255	0.249	0.256	0.246	0.248	0.262	0.265	0.261	0.265	0.283	0.264	0.273	0.275	0.129	0.126	0.13	0.128	0.128	0.13	0.134	0.131	0.134	0.136	0.131	0.135	0.129	0.13	0.132	0.133	0.129	0.131	0.131	0.133	0.142	0.148	0.146	0.132
9.33333	0.256	0.255	0.262	0.257	0.262	0.261	0.259	0.257	0.252	0.253	0.262	0.259	0.252	0.262	0.248	0.253	0.267	0.272	0.265	0.268	0.286	0.271	0.282	0.276	0.129	0.128	0.131	0.128	0.129	0.131	0.134	0.131	0.133	0.136	0.134	0.135	0.129	0.13	0.132	0.132	0.131	0.132	0.132	0.133	0.144	0.148	0.147	0.132
9.5	0.26	0.257	0.268	0.259	0.265	0.263	0.262	0.262	0.257	0.259	0.263	0.261	0.254	0.261	0.251	0.255	0.272	0.273	0.268	0.272	0.29	0.272	0.281	0.282	0.13	0.128	0.131	0.128	0.13	0.131	0.134	0.131	0.134	0.138	0.133	0.135	0.13	0.13	0.132	0.133	0.13	0.132	0.132	0.133	0.142	0.151	0.147	0.133
9.66667	0.263	0.261	0.27	0.264	0.268	0.268	0.267	0.265	0.262	0.259	0.267	0.265	0.257	0.265	0.257	0.256	0.275	0.277	0.273	0.275	0.296	0.275	0.288	0.283	0.13	0.128	0.131	0.128	0.13	0.131	0.135	0.133	0.134	0.138	0.134	0.136	0.13	0.13	0.132	0.134	0.13	0.133	0.131	0.134	0.145	0.15	0.147	0.131
9.83333	0.267	0.266	0.273	0.264	0.274	0.271	0.271	0.269	0.262	0.264	0.271	0.268	0.262	0.268	0.258	0.26	0.279	0.284	0.278	0.278	0.299	0.28	0.292	0.289	0.131	0.128	0.132	0.13	0.13	0.132	0.135	0.133	0.136	0.138	0.135	0.136	0.131	0.131	0.133	0.135	0.131	0.134	0.131	0.135	0.144	0.152	0.148	0.133
10	0.27	0.27	0.277	0.27	0.277	0.275	0.276	0.273	0.266	0.265	0.277	0.272	0.264	0.269	0.263	0.265	0.284	0.289	0.281	0.286	0.3	0.284	0.295	0.292	0.131	0.129	0.132	0.129	0.13	0.133	0.135	0.134	0.136	0.139	0.136	0.137	0.131	0.132	0.133	0.135	0.132	0.134	0.132	0.136	0.146	0.154	0.148	0.135
10.1667	0.274	0.273	0.282	0.272	0.283	0.281	0.282	0.275	0.272	0.271	0.279	0.278	0.268	0.276	0.265	0.269	0.288	0.292	0.286	0.289	0.305	0.286	0.301	0.296	0.131	0.129	0.133	0.13	0.131	0.133	0.136	0.133	0.136	0.139	0.136	0.137	0.131	0.132	0.133	0.135	0.132	0.135	0.133	0.135	0.146	0.157	0.15	0.135
10.3333	0.279	0.277	0.285	0.276	0.287	0.283	0.283	0.283	0.275	0.274	0.283	0.28	0.271	0.277	0.27	0.271	0.296	0.296	0.291	0.295	0.313	0.291	0.303	0.303	0.132	0.131	0.134	0.13	0.131	0.132	0.136	0.135	0.143	0.14	0.137	0.139	0.132	0.133	0.133	0.136	0.133	0.135	0.134	0.135	0.147	0.153	0.149	0.135
10.5	0.282	0.281	0.289	0.281	0.291	0.291	0.29	0.289	0.279	0.277	0.286	0.285	0.277	0.283	0.274	0.273	0.301	0.302	0.295	0.3	0.317	0.296	0.313	0.305	0.132	0.13	0.134	0.131	0.132	0.134	0.137	0.136	0.138	0.14	0.138	0.139	0.132	0.133	0.134	0.137	0.133	0.136	0.135	0.136	0.147	0.154	0.152	0.135
10.6667	0.283	0.286	0.296	0.283	0.296	0.295	0.293	0.293	0.283	0.284	0.292	0.287	0.28	0.287	0.275	0.28	0.301	0.309	0.301	0.304	0.317	0.299	0.314	0.31	0.133	0.131	0.135	0.132	0.133	0.134	0.138	0.136	0.138	0.142	0.138	0.139	0.132	0.133	0.135	0.136	0.134	0.135	0.135	0.137	0.148	0.154	0.152	0.137
10.8333	0.291	0.29	0.298	0.289	0.3	0.301	0.299	0.299	0.288	0.286	0.296	0.294	0.284	0.29	0.281	0.282	0.31	0.317	0.306	0.309	0.319	0.304	0.314	0.314	0.133	0.132	0.134	0.132	0.133	0.134	0.139	0.136	0.138	0.144	0.139	0.141	0.133	0.134	0.135	0.137	0.134	0.136	0.134	0.137	0.149	0.153	0.153	0.136
11	0.294	0.293	0.303	0.294	0.305	0.304	0.304	0.302	0.292	0.292	0.299	0.297	0.289	0.294	0.284	0.286	0.317	0.316	0.314	0.316	0.332	0.31	0.327	0.321	0.134	0.131	0.135	0.132	0.133	0.135	0.139	0.137	0.141	0.143	0.139	0.141	0.134	0.135	0.135	0.138	0.135	0.137	0.136	0.138	0.15	0.156	0.153	0.136
11.1667	0.295	0.297	0.307	0.297	0.314	0.308	0.309	0.307	0.297	0.295	0.305	0.303	0.291	0.295	0.288	0.29	0.321	0.325	0.316	0.319	0.331	0.311	0.325	0.323	0.134	0.132	0.135	0.133	0.134	0.136	0.14	0.137	0.14	0.143	0.141	0.141	0.135	0.136	0.137	0.138	0.136	0.138	0.136	0.137	0.15	0.157	0.152	0.137
11.3333	0.303	0.303	0.31	0.301	0.316	0.315	0.315	0.312	0.302	0.301	0.309	0.307	0.296	0.301	0.293	0.296	0.326	0.331	0.325	0.324	0.341	0.319	0.334	0.331	0.135	0.132	0.136	0.134	0.134	0.137	0.141	0.138	0.14	0.144	0.141	0.143	0.135	0.137	0.137	0.14	0.136	0.137	0.136	0.139	0.151	0.157	0.154	0.138
11.5	0.31	0.306	0.318	0.307	0.324	0.321	0.321	0.318	0.306	0.307	0.313	0.311	0.3	0.307	0.297	0.3	0.333	0.336	0.329	0.334	0.343	0.325	0.34	0.338	0.136	0.133	0.136	0.134	0.136	0.137	0.141	0.139	0.142	0.144	0.143	0.143	0.135	0.137	0.137	0.14	0.136	0.139	0.137	0.139	0.152	0.157	0.154	0.138
11.6667	0.312	0.312	0.323	0.313	0.33	0.329	0.325	0.327	0.312	0.31	0.32	0.319	0.306	0.314	0.302	0.304	0.341	0.345	0.336	0.338	0.348	0.331	0.347	0.343	0.137	0.135	0.137	0.135	0.137	0.139	0.141	0.139	0.143	0.145	0.144	0.144	0.137	0.137	0.138	0.141	0.139	0.138	0.136	0.139	0.155	0.159	0.156	0.139
11.8333	0.319	0.318	0.326	0.318	0.334	0.335	0.332	0.33	0.314	0.315	0.328	0.322	0.311	0.315	0.305	0.308	0.346	0.349	0.343	0.346	0.358	0.339	0.354	0.348	0.137	0.135	0.137	0.135	0.137	0.138	0.142	0.14	0.144	0.146	0.144	0.147	0.136	0.138	0.138	0.141	0.138	0.139	0.139	0.14	0.154	0.16	0.156	0.14
12	0.322	0.325	0.33	0.321	0.342	0.338	0.338	0.336	0.321	0.321	0.332	0.328	0.317	0.324	0.312	0.314	0.348	0.357	0.35	0.348	0.358	0.342	0.36	0.354	0.138	0.135	0.138	0.137	0.137	0.139	0.143	0.14	0.146	0.147	0.146	0.146	0.136	0.139	0.139	0.142	0.138	0.14	0.138	0.14	0.153	0.161	0.157	0.14
12.1667	0.33	0.327	0.338	0.33	0.347	0.346	0.346	0.343	0.328	0.326	0.337	0.335	0.323	0.325	0.318	0.318	0.361	0.364	0.356	0.357	0.364	0.346	0.365	0.361	0.138	0.135	0.139	0.137	0.138	0.14	0.142	0.141	0.146	0.147	0.145	0.147	0.137	0.14	0.139	0.142	0.139	0.141	0.138	0.14	0.154	0.159	0.158	0.14
12.3333	0.338	0.334	0.343	0.335	0.353	0.353	0.352	0.348	0.333	0.333	0.347	0.342	0.329	0.331	0.322	0.326	0.368	0.371	0.361	0.367	0.376	0.355	0.375	0.368	0.139	0.137	0.14	0.137	0.139	0.141	0.145	0.142	0.146	0.148	0.147	0.147	0.138	0.14	0.14	0.143	0.139	0.141	0.14	0.142	0.155	0.159	0.159	0.141
12.5	0.34	0.342	0.351	0.341	0.36	0.358	0.36	0.354	0.337	0.336	0.346	0.346	0.331	0.336	0.33	0.332	0.372	0.377	0.371	0.369	0.377	0.36	0.377	0.374	0.139	0.137	0.141	0.139	0.139	0.141	0.144	0.142	0.147	0.149	0.148	0.149	0.139	0.141	0.141	0.143	0.141	0.142	0.14	0.143	0.156	0.16	0.159	0.141
12.6667	0.348	0.348	0.358	0.347	0.368	0.368	0.367	0.364	0.347	0.343	0.356	0.353	0.345	0.347	0.333	0.337	0.381	0.388	0.379	0.381	0.385	0.367	0.386	0.383	0.14	0.138	0.141	0.139	0.139	0.142	0.147	0.143	0.15	0.15	0.149	0.151	0.14	0.142	0.141	0.145	0.142	0.143	0.139	0.144	0.156	0.16	0.159	0.142
12.8333	0.352	0.356	0.36	0.351	0.375	0.375	0.37	0.37	0.351	0.349	0.362	0.359	0.344	0.351	0.34	0.342	0.393	0.394	0.386	0.392	0.4	0.378	0.402	0.392	0.141	0.139	0.141	0.14	0.14	0.142	0.147	0.144	0.149	0.151	0.15	0.15	0.139	0.143	0.141	0.146	0.142	0.144	0.14	0.145	0.158	0.162	0.16	0.143
13	0.358	0.361	0.371	0.358	0.383	0.383	0.381	0.38	0.359	0.354	0.369	0.366	0.352	0.356	0.348	0.349	0.4	0.406	0.394	0.397	0.396	0.381	0.401	0.397	0.142	0.14	0.142	0.14	0.141	0.143	0.147	0.145	0.151	0.152	0.15	0.152	0.14	0.144	0.143	0.146	0.142	0.144	0.141	0.144	0.158	0.163	0.16	0.143
13.1667	0.368	0.368	0.376	0.367	0.391	0.391	0.39	0.388	0.365	0.361	0.378	0.373	0.356	0.363	0.351	0.355	0.408	0.413	0.404	0.406	0.409	0.391	0.411	0.407	0.142	0.139	0.142	0.141	0.143	0.146	0.148	0.145	0.151	0.152	0.152	0.152	0.141	0.144	0.144	0.146	0.144	0.146	0.143	0.146	0.16	0.165	0.161	0.144
13.3333	0.374	0.38	0.385	0.374	0.399	0.4	0.394	0.394	0.371	0.368	0.385	0.381	0.367	0.371	0.358	0.361	0.415	0.423	0.414	0.415	0.422	0.399	0.424	0.415	0.143	0.14	0.144	0.141	0.143	0.145	0.149	0.146	0.155	0.153	0.153	0.153	0.141	0.145	0.144	0.147	0.145	0.145	0.144	0.146	0.161	0.165	0.164	0.145
13.5	0.379	0.383	0.392	0.381	0.407	0.407	0.404	0.405	0.38	0.378	0.391	0.386	0.37	0.374	0.365	0.369	0.427	0.431	0.419	0.421	0.423	0.404	0.427	0.422	0.144	0.142	0.144	0.143	0.142	0.146	0.15	0.147	0.153	0.154	0.154	0.155	0.143	0.146	0.144	0.148	0.146	0.146	0.142	0.146	0.161	0.167	0.164	0.146
13.6667	0.389	0.39	0.398	0.388	0.419	0.416	0.415	0.411	0.388	0.383	0.403	0.395	0.378	0.386	0.374	0.376	0.438	0.441	0.43	0.433	0.433	0.413	0.44	0.433	0.144	0.142	0.145	0.143	0.144	0.147	0.151	0.147	0.154	0.154	0.155	0.156	0.144	0.147	0.145	0.149	0.146	0.147	0.144	0.148	0.162	0.167	0.165	0.146
13.8333	0.396	0.403	0.407	0.396	0.425	0.422	0.422	0.421	0.394	0.391	0.408	0.405	0.384	0.39	0.38	0.384	0.444	0.452	0.441	0.441	0.44	0.424	0.449	0.442	0.145	0.143	0.145	0.144	0.145	0.148	0.152	0.148	0.155	0.155	0.156	0.157	0.144	0.147	0.147	0.15	0.147	0.149	0.145	0.147	0.164	0.167	0.166	0.147
14	0.404	0.407	0.414	0.404	0.434	0.431	0.433	0.429	0.403	0.399	0.416	0.409	0.393	0.396	0.388	0.39	0.453	0.461	0.45	0.451	0.443	0.431	0.451	0.449	0.146	0.144	0.147	0.144	0.146	0.148	0.153	0.149	0.157	0.157	0.156	0.158	0.145	0.149	0.148	0.15	0.148	0.149	0.144	0.149	0.164	0.168	0.166	0.147
14.1667	0.411	0.414	0.421	0.409	0.446	0.442	0.445	0.441	0.412	0.405	0.424	0.421	0.401	0.403	0.393	0.398	0.464	0.471	0.461	0.46	0.451	0.44	0.461	0.461	0.147	0.145	0.147	0.145	0.148	0.149	0.153	0.151	0.157	0.158	0.157	0.16	0.145	0.15	0.149	0.151	0.149	0.15	0.145	0.149	0.164	0.167	0.167	0.149
14.3333	0.422	0.424	0.433	0.42	0.453	0.454	0.451	0.452	0.42	0.417	0.435	0.431	0.413	0.415	0.403	0.406	0.478	0.481	0.47	0.472	0.473	0.454	0.478	0.47	0.148	0.146	0.149	0.146	0.148	0.151	0.155	0.151	0.159	0.159	0.16	0.16	0.146	0.15	0.148	0.153	0.15	0.151	0.146	0.15	0.165	0.17	0.169	0.149
14.5	0.431	0.436	0.443	0.431	0.466	0.466	0.461	0.459	0.429	0.423	0.446	0.441	0.422	0.423	0.412	0.417	0.488	0.495	0.48	0.484	0.486	0.467	0.494	0.484	0.148	0.147	0.15	0.146	0.149	0.152	0.155	0.152	0.16	0.159	0.162	0.161	0.148	0.151	0.15	0.155	0.151	0.151	0.147	0.152	0.168	0.17	0.168	0.151
14.6667	0.437	0.445	0.45	0.438	0.477	0.473	0.475	0.468	0.437	0.434	0.453	0.45	0.429	0.428	0.421	0.426	0.495	0.504	0.489	0.489	0.481	0.467	0.49	0.489	0.15	0.147	0.15	0.149	0.15	0.153	0.155	0.152	0.161	0.161	0.161	0.163	0.147	0.152	0.151	0.154	0.152	0.152	0.148	0.151	0.168	0.171	0.17	0.151
14.8333	0.449	0.454	0.46	0.45	0.485	0.484	0.484	0.477	0.449	0.442	0.463	0.457	0.436	0.435	0.428	0.434	0.508	0.51	0.501	0.5	0.496	0.479	0.503	0.502	0.15	0.149	0.151	0.15	0.151	0.154	0.157	0.155	0.163	0.162	0.164	0.164	0.148	0.153	0.152	0.156	0.151	0.153	0.149	0.153	0.168	0.172	0.17	0.151
15	0.456	0.466	0.467	0.457	0.496	0.494	0.494	0.489	0.458	0.454	0.472	0.466	0.448	0.447	0.439	0.443	0.515	0.52	0.508	0.508	0.502	0.489	0.512	0.509	0.151	0.149	0.152	0.151	0.152	0.154	0.158	0.155	0.164	0.162	0.165	0.166	0.149	0.155	0.151	0.157	0.153	0.155	0.149	0.154	0.17	0.172	0.171	0.151
15.1667	0.468	0.477	0.479	0.467	0.506	0.504	0.505	0.499	0.469	0.461	0.481	0.475	0.457	0.459	0.451	0.452	0.526	0.528	0.515	0.515	0.509	0.5	0.521	0.518	0.152	0.149	0.154	0.151	0.153	0.155	0.159	0.157	0.165	0.164	0.164	0.167	0.151	0.155	0.152	0.157	0.154	0.155	0.15	0.154	0.171	0.173	0.172	0.153
15.3333	0.478	0.485	0.493	0.48	0.513	0.512	0.511	0.506	0.479	0.47	0.49	0.488	0.467	0.467	0.457	0.462	0.534	0.536	0.524	0.526	0.522	0.509	0.535	0.526	0.154	0.152	0.153	0.152	0.153	0.157	0.161	0.158	0.165	0.165	0.166	0.168	0.151	0.156	0.154	0.159	0.155	0.156	0.15	0.156	0.17	0.172	0.173	0.153
15.5	0.486	0.495	0.499	0.488	0.521	0.52	0.522	0.518	0.488	0.48	0.502	0.497	0.478	0.477	0.47	0.471	0.538	0.543	0.53	0.534	0.528	0.512	0.538	0.534	0.156	0.152	0.155	0.154	0.156	0.158	0.161	0.159	0.166	0.165	0.167	0.17	0.152	0.158	0.154	0.16	0.157	0.158	0.151	0.156	0.172	0.174	0.173	0.154
15.6667	0.499	0.506	0.512	0.498	0.53	0.529	0.531	0.528	0.5	0.494	0.512	0.509	0.488	0.485	0.479	0.483	0.55	0.55	0.539	0.54	0.537	0.525	0.547	0.542	0.156	0.154	0.156	0.154	0.157	0.16	0.162	0.16	0.168	0.166	0.17	0.171	0.153	0.159	0.155	0.16	0.159	0.159	0.153	0.157	0.174	0.177	0.175	0.155
15.8333	0.508	0.513	0.518	0.506	0.537	0.538	0.539	0.532	0.506	0.504	0.524	0.515	0.498	0.495	0.489	0.492	0.554	0.554	0.543	0.545	0.546	0.531	0.559	0.545	0.157	0.155	0.157	0.155	0.159	0.161	0.163	0.162	0.17	0.17	0.169	0.174	0.154	0.161	0.156	0.16	0.16	0.16	0.153	0.158	0.176	0.176	0.176	0.156
16	0.517	0.522	0.53	0.52	0.542	0.549	0.546	0.541	0.52	0.516	0.53	0.525	0.511	0.511	0.499	0.502	0.561	0.565	0.551	0.55	0.553	0.536	0.56	0.553	0.158	0.155	0.159	0.156	0.159	0.163	0.165	0.163	0.17	0.169	0.171	0.173	0.156	0.162	0.157	0.162	0.16	0.16	0.153	0.16	0.173	0.179	0.178	0.158
16.1667	0.523	0.532	0.538	0.527	0.547	0.552	0.55	0.547	0.524	0.518	0.54	0.534	0.518	0.519	0.509	0.51	0.568	0.57	0.556	0.557	0.569	0.547	0.585	0.564	0.16	0.157	0.159	0.158	0.161	0.162	0.166	0.164	0.174	0.17	0.172	0.174	0.157	0.162	0.159	0.163	0.162	0.162	0.156	0.161	0.176	0.179	0.178	0.157
16.3333	0.534	0.537	0.547	0.533	0.551	0.56	0.557	0.554	0.531	0.53	0.549	0.538	0.53	0.524	0.516	0.519	0.573	0.573	0.561	0.566	0.571	0.553	0.586	0.567	0.16	0.159	0.161	0.158	0.162	0.164	0.168	0.165	0.174	0.17	0.173	0.176	0.158	0.164	0.159	0.165	0.163	0.162	0.157	0.163	0.177	0.179	0.178	0.159
16.5	0.539	0.544	0.554	0.543	0.557	0.562	0.564	0.558	0.543	0.537	0.549	0.545	0.533	0.529	0.526	0.529	0.579	0.577	0.566	0.567	0.571	0.557	0.581	0.571	0.161	0.16	0.162	0.161	0.164	0.164	0.17	0.166	0.176	0.172	0.174	0.178	0.159	0.165	0.16	0.165	0.164	0.165	0.158	0.162	0.177	0.179	0.18	0.159
16.6667	0.546	0.554	0.558	0.55	0.566	0.57	0.572	0.564	0.549	0.546	0.56	0.551	0.543	0.541	0.532	0.536	0.583	0.583	0.571	0.572	0.576	0.561	0.586	0.573	0.163	0.16	0.163	0.161	0.164	0.168	0.17	0.166	0.175	0.174	0.175	0.178	0.16	0.165	0.163	0.167	0.164	0.166	0.158	0.164	0.177	0.179	0.18	0.16
16.8333	0.554	0.557	0.564	0.553	0.57	0.579	0.573	0.571	0.55	0.551	0.567	0.56	0.555	0.551	0.539	0.542	0.592	0.591	0.578	0.582	0.59	0.571	0.602	0.582	0.165	0.163	0.165	0.163	0.164	0.168	0.172	0.169	0.177	0.174	0.178	0.18	0.161	0.168	0.162	0.169	0.167	0.167	0.159	0.165	0.18	0.181	0.182	0.16
17	0.56	0.564	0.571	0.564	0.573	0.582	0.58	0.574	0.561	0.559	0.57	0.565	0.552	0.547	0.547	0.55	0.592	0.595	0.578	0.582	0.588	0.57	0.597	0.585	0.166	0.163	0.166	0.163	0.168	0.171	0.173	0.17	0.176	0.174	0.176	0.182	0.162	0.169	0.163	0.169	0.168	0.167	0.16	0.167	0.178	0.181	0.183	0.161
17.1667	0.568	0.571	0.578	0.569	0.58	0.588	0.586	0.578	0.568	0.563	0.579	0.57	0.56	0.556	0.555	0.555	0.601	0.598	0.586	0.588	0.591	0.576	0.603	0.588	0.168	0.165	0.167	0.166	0.168	0.171	0.174	0.172	0.182	0.177	0.178	0.182	0.164	0.17	0.163	0.169	0.168	0.169	0.161	0.167	0.178	0.182	0.182	0.163
17.3333	0.571	0.574	0.58	0.573	0.586	0.59	0.592	0.585	0.571	0.569	0.581	0.574	0.564	0.561	0.559	0.562	0.603	0.601	0.587	0.59	0.595	0.582	0.607	0.594	0.17	0.166	0.169	0.165	0.17	0.172	0.176	0.173	0.178	0.178	0.178	0.183	0.165	0.171	0.166	0.172	0.17	0.171	0.163	0.168	0.181	0.182	0.182	0.161
17.5	0.577	0.581	0.59	0.579	0.59	0.597	0.595	0.587	0.579	0.574	0.588	0.577	0.571	0.567	0.567	0.567	0.611	0.605	0.591	0.596	0.601	0.588	0.616	0.596	0.171	0.167	0.168	0.167	0.171	0.174	0.177	0.173	0.182	0.178	0.18	0.185	0.166	0.171	0.168	0.173	0.172	0.171	0.164	0.17	0.181	0.183	0.184	0.163
17.6667	0.584	0.586	0.595	0.586	0.592	0.604	0.599	0.594	0.584	0.581	0.595	0.587	0.58	0.575	0.573	0.571	0.613	0.613	0.6	0.602	0.607	0.593	0.619	0.599	0.172	0.169	0.173	0.17	0.173	0.175	0.179	0.175	0.18	0.179	0.181	0.186	0.167	0.173	0.168	0.173	0.174	0.174	0.164	0.172	0.18	0.182	0.183	0.164
17.8333	0.588	0.59	0.597	0.585	0.598	0.604	0.604	0.598	0.587	0.586	0.595	0.59	0.58	0.577	0.576	0.577	0.618	0.616	0.601	0.602	0.608	0.596	0.618	0.605	0.172	0.171	0.173	0.171	0.173	0.176	0.179	0.176	0.18	0.179	0.181	0.186	0.168	0.175	0.17	0.174	0.174	0.173	0.165	0.173	0.18	0.183	0.184	0.163
18	0.594	0.594	0.603	0.594	0.603	0.609	0.61	0.604	0.592	0.592	0.6	0.593	0.584	0.58	0.582	0.584	0.621	0.623	0.607	0.611	0.618	0.599	0.625	0.611	0.175	0.172	0.172	0.171	0.175	0.177	0.181	0.178	0.183	0.18	0.181	0.187	0.17	0.177	0.171	0.177	0.175	0.175	0.168	0.174	0.181	0.183	0.185	0.164
18.1667	0.598	0.598	0.607	0.6	0.606	0.613	0.617	0.606	0.599	0.592	0.603	0.598	0.593	0.587	0.588	0.588	0.626	0.625	0.609	0.611	0.616	0.607	0.63	0.611	0.175	0.172	0.175	0.174	0.175	0.179	0.183	0.18	0.181	0.179	0.181	0.186	0.171	0.179	0.173	0.177	0.178	0.177	0.168	0.174	0.182	0.183	0.183	0.164
18.3333	0.605	0.602	0.611	0.603	0.614	0.62	0.62	0.612	0.602	0.602	0.606	0.604	0.595	0.589	0.591	0.592	0.63	0.629	0.613	0.615	0.622	0.61	0.632	0.616	0.177	0.174	0.175	0.175	0.176	0.18	0.183	0.18	0.181	0.18	0.181	0.186	0.172	0.18	0.172	0.178	0.177	0.178	0.169	0.176	0.181	0.183	0.184	0.164
18.5	0.606	0.609	0.617	0.609	0.616	0.622	0.624	0.617	0.61	0.608	0.61	0.605	0.6	0.596	0.598	0.6	0.634	0.628	0.618	0.619	0.624	0.615	0.635	0.621	0.178	0.175	0.177	0.175	0.178	0.181	0.183	0.18	0.181	0.181	0.181	0.187	0.174	0.18	0.175	0.18	0.179	0.179	0.169	0.176	0.182	0.184	0.183	0.164
18.6667	0.61	0.613	0.625	0.613	0.621	0.628	0.631	0.618	0.613	0.612	0.617	0.612	0.606	0.601	0.605	0.603	0.639	0.637	0.62	0.624	0.63	0.618	0.644	0.622	0.178	0.176	0.178	0.176	0.179	0.182	0.185	0.182	0.181	0.184	0.182	0.186	0.175	0.181	0.176	0.18	0.18	0.18	0.169	0.179	0.182	0.184	0.185	0.164
18.8333	0.618	0.616	0.625	0.617	0.625	0.632	0.632	0.624	0.617	0.615	0.618	0.615	0.612	0.602	0.606	0.606	0.646	0.641	0.624	0.626	0.631	0.626	0.64	0.625	0.177	0.176	0.179	0.177	0.178	0.181	0.185	0.183	0.18	0.181	0.182	0.187	0.176	0.183	0.177	0.182	0.18	0.18	0.172	0.178	0.181	0.184	0.185	0.164
19	0.624	0.621	0.631	0.622	0.628	0.636	0.637	0.627	0.621	0.621	0.625	0.623	0.612	0.608	0.612	0.612	0.645	0.644	0.628	0.633	0.634	0.627	0.643	0.63	0.178	0.178	0.18	0.177	0.178	0.184	0.185	0.183	0.182	0.181	0.182	0.186	0.177	0.184	0.178	0.184	0.183	0.181	0.172	0.179	0.183	0.184	0.185	0.165
19.1667	0.627	0.625	0.633	0.625	0.634	0.639	0.641	0.629	0.626	0.625	0.63	0.624	0.619	0.614	0.615	0.616	0.652	0.646	0.63	0.636	0.638	0.636	0.643	0.636	0.18	0.177	0.18	0.179	0.181	0.183	0.184	0.183	0.18	0.182	0.183	0.186	0.177	0.185	0.179	0.184	0.182	0.182	0.173	0.179	0.182	0.185	0.187	0.164
19.3333	0.631	0.629	0.638	0.631	0.639	0.643	0.644	0.635	0.629	0.628	0.631	0.628	0.623	0.617	0.619	0.622	0.658	0.653	0.636	0.639	0.645	0.639	0.652	0.636	0.179	0.178	0.181	0.178	0.181	0.183	0.186	0.184	0.189	0.182	0.183	0.188	0.178	0.185	0.179	0.184	0.183	0.185	0.172	0.179	0.184	0.184	0.185	0.164
19.5	0.634	0.632	0.64	0.631	0.642	0.647	0.65	0.64	0.634	0.633	0.633	0.632	0.625	0.621	0.625	0.628	0.658	0.654	0.639	0.64	0.647	0.643	0.651	0.64	0.179	0.179	0.18	0.178	0.18	0.184	0.186	0.184	0.181	0.181	0.181	0.188	0.179	0.186	0.18	0.185	0.183	0.183	0.174	0.179	0.182	0.184	0.185	0.165
19.6667	0.64	0.635	0.646	0.639	0.646	0.653	0.653	0.644	0.636	0.636	0.642	0.635	0.63	0.625	0.627	0.63	0.666	0.66	0.641	0.646	0.65	0.65	0.657	0.643	0.18	0.179	0.18	0.179	0.18	0.185	0.186	0.183	0.18	0.182	0.181	0.187	0.179	0.187	0.181	0.185	0.183	0.184	0.175	0.181	0.181	0.183	0.185	0.164
19.8333	0.642	0.642	0.654	0.642	0.65	0.659	0.658	0.647	0.642	0.642	0.651	0.641	0.639	0.633	0.634	0.634	0.666	0.665	0.646	0.652	0.658	0.653	0.667	0.648	0.179	0.179	0.182	0.179	0.179	0.183	0.186	0.186	0.181	0.182	0.182	0.188	0.18	0.186	0.18	0.186	0.185	0.185	0.173	0.181	0.183	0.185	0.186	0.164
20	0.647	0.643	0.652	0.644	0.653	0.662	0.662	0.649	0.647	0.647	0.65	0.646	0.639	0.633	0.637	0.639	0.669	0.667	0.649	0.658	0.658	0.656	0.665	0.651	0.18	0.179	0.181	0.18	0.181	0.185	0.185	0.184	0.188	0.184	0.182	0.188	0.179	0.186	0.182	0.187	0.184	0.185	0.174	0.18	0.182	0.188	0.185	0.165
20.1667	0.65	0.65	0.659	0.652	0.656	0.67	0.664	0.654	0.647	0.649	0.658	0.649	0.643	0.639	0.642	0.638	0.674	0.674	0.653	0.662	0.666	0.662	0.676	0.656	0.18	0.179	0.182	0.179	0.179	0.184	0.188	0.185	0.182	0.182	0.183	0.188	0.18	0.187	0.181	0.187	0.184	0.184	0.174	0.182	0.183	0.183	0.185	0.164
20.3333	0.658	0.652	0.665	0.657	0.661	0.674	0.665	0.658	0.653	0.65	0.662	0.658	0.65	0.645	0.647	0.643	0.678	0.679	0.659	0.661	0.671	0.664	0.677	0.658	0.18	0.18	0.182	0.18	0.181	0.184	0.186	0.186	0.181	0.183	0.183	0.188	0.179	0.187	0.181	0.189	0.184	0.186	0.174	0.182	0.182	0.184	0.184	0.164
20.5	0.657	0.656	0.663	0.658	0.665	0.674	0.671	0.66	0.659	0.656	0.661	0.658	0.648	0.648	0.651	0.649	0.681	0.679	0.66	0.666	0.668	0.669	0.677	0.663	0.179	0.179	0.181	0.179	0.181	0.185	0.186	0.185	0.181	0.181	0.182	0.187	0.18	0.189	0.182	0.187	0.184	0.185	0.175	0.18	0.182	0.183	0.184	0.164
20.6667	0.662	0.66	0.67	0.665	0.667	0.68	0.676	0.666	0.66	0.658	0.672	0.661	0.657	0.651	0.655	0.653	0.685	0.684	0.663	0.669	0.673	0.671	0.677	0.665	0.18	0.18	0.182	0.178	0.181	0.185	0.186	0.185	0.181	0.182	0.182	0.188	0.181	0.188	0.182	0.187	0.185	0.185	0.175	0.18	0.181	0.184	0.184	0.165
20.8333	0.668	0.666	0.674	0.671	0.672	0.686	0.679	0.67	0.663	0.663	0.677	0.668	0.661	0.656	0.662	0.66	0.69	0.688	0.669	0.675	0.677	0.675	0.684	0.67	0.179	0.18	0.182	0.178	0.18	0.186	0.186	0.186	0.18	0.182	0.181	0.187	0.181	0.188	0.183	0.189	0.185	0.184	0.174	0.181	0.183	0.185	0.183	0.164
21	0.672	0.667	0.678	0.673	0.673	0.687	0.683	0.67	0.668	0.667	0.677	0.673	0.667	0.658	0.661	0.663	0.695	0.691	0.676	0.677	0.682	0.678	0.688	0.675	0.18	0.18	0.182	0.181	0.181	0.185	0.186	0.185	0.181	0.182	0.183	0.187	0.181	0.188	0.183	0.189	0.185	0.185	0.175	0.181	0.182	0.183	0.185	0.164
21.1667	0.672	0.67	0.677	0.672	0.682	0.688	0.685	0.676	0.673	0.672	0.674	0.674	0.666	0.661	0.665	0.668	0.695	0.694	0.674	0.682	0.682	0.684	0.683	0.677	0.179	0.18	0.182	0.18	0.18	0.184	0.186	0.184	0.179	0.181	0.181	0.187	0.18	0.188	0.183	0.187	0.185	0.185	0.176	0.18	0.182	0.184	0.184	0.165
21.3333	0.679	0.673	0.685	0.678	0.685	0.693	0.692	0.68	0.679	0.673	0.682	0.679	0.674	0.666	0.672	0.67	0.7	0.698	0.677	0.683	0.687	0.686	0.691	0.679	0.179	0.179	0.182	0.18	0.18	0.185	0.186	0.185	0.181	0.18	0.181	0.188	0.18	0.189	0.182	0.188	0.186	0.185	0.175	0.181	0.181	0.184	0.185	0.165
21.5	0.679	0.677	0.683	0.68	0.691	0.695	0.693	0.681	0.679	0.68	0.683	0.68	0.677	0.669	0.674	0.674	0.702	0.698	0.68	0.686	0.686	0.688	0.689	0.685	0.18	0.18	0.181	0.18	0.181	0.184	0.186	0.185	0.18	0.182	0.182	0.186	0.181	0.188	0.182	0.188	0.186	0.186	0.174	0.182	0.181	0.183	0.184	0.164
21.6667	0.685	0.68	0.689	0.681	0.692	0.698	0.693	0.686	0.684	0.685	0.687	0.684	0.677	0.672	0.678	0.675	0.703	0.702	0.683	0.689	0.689	0.696	0.695	0.688	0.179	0.179	0.181	0.181	0.18	0.184	0.185	0.186	0.181	0.181	0.181	0.188	0.18	0.188	0.182	0.189	0.185	0.185	0.175	0.18	0.181	0.184	0.184	0.165
21.8333	0.689	0.684	0.694	0.687	0.695	0.706	0.7	0.687	0.684	0.685	0.694	0.689	0.685	0.676	0.68	0.681	0.708	0.707	0.688	0.695	0.695	0.698	0.696	0.692	0.18	0.179	0.182	0.18	0.18	0.184	0.185	0.186	0.181	0.181	0.182	0.187	0.182	0.188	0.183	0.188	0.186	0.185	0.176	0.18	0.18	0.184	0.184	0.164
22	0.694	0.689	0.7	0.691	0.7	0.711	0.704	0.691	0.692	0.691	0.695	0.693	0.685	0.68	0.683	0.687	0.713	0.711	0.69	0.697	0.697	0.703	0.701	0.695	0.179	0.18	0.182	0.18	0.181	0.184	0.187	0.185	0.18	0.183	0.182	0.187	0.181	0.188	0.184	0.189	0.185	0.185	0.175	0.182	0.181	0.184	0.184	0.163
22.1667	0.695	0.691	0.7	0.693	0.703	0.708	0.704	0.697	0.692	0.693	0.694	0.696	0.69	0.683	0.688	0.688	0.717	0.714	0.693	0.7	0.697	0.705	0.706	0.701	0.179	0.179	0.181	0.181	0.18	0.184	0.185	0.185	0.18	0.182	0.18	0.187	0.181	0.187	0.184	0.187	0.185	0.184	0.174	0.181	0.182	0.184	0.186	0.164
22.3333	0.698	0.696	0.705	0.699	0.707	0.715	0.71	0.695	0.698	0.696	0.704	0.699	0.696	0.69	0.695	0.693	0.723	0.72	0.699	0.705	0.703	0.71	0.708	0.704	0.18	0.179	0.182	0.179	0.181	0.185	0.187	0.185	0.185	0.182	0.181	0.187	0.179	0.188	0.183	0.188	0.184	0.186	0.175	0.181	0.18	0.183	0.183	0.164
22.5	0.703	0.699	0.709	0.702	0.712	0.717	0.714	0.701	0.703	0.701	0.708	0.705	0.699	0.694	0.695	0.698	0.723	0.722	0.699	0.708	0.704	0.713	0.71	0.705	0.18	0.179	0.182	0.18	0.18	0.184	0.186	0.185	0.181	0.182	0.182	0.186	0.181	0.188	0.183	0.188	0.184	0.185	0.174	0.18	0.181	0.184	0.183	0.163
22.6667	0.704	0.702	0.713	0.705	0.713	0.723	0.715	0.705	0.705	0.703	0.711	0.707	0.701	0.696	0.701	0.7	0.728	0.728	0.704	0.713	0.708	0.717	0.712	0.711	0.18	0.18	0.181	0.18	0.179	0.183	0.186	0.184	0.182	0.186	0.182	0.187	0.181	0.187	0.183	0.188	0.183	0.185	0.176	0.18	0.181	0.183	0.183	0.163
22.8333	0.712	0.701	0.71	0.705	0.72	0.723	0.72	0.707	0.71	0.706	0.711	0.711	0.705	0.701	0.702	0.703	0.727	0.728	0.71	0.714	0.714	0.72	0.716	0.713	0.181	0.18	0.18	0.18	0.181	0.183	0.186	0.184	0.189	0.183	0.18	0.186	0.18	0.188	0.183	0.189	0.184	0.184	0.174	0.18	0.18	0.184	0.183	0.162
23	0.714	0.708	0.714	0.708	0.719	0.728	0.721	0.711	0.711	0.714	0.713	0.713	0.707	0.701	0.706	0.707	0.734	0.729	0.713	0.718	0.714	0.725	0.722	0.715	0.179	0.179	0.182	0.181	0.181	0.184	0.186	0.185	0.184	0.182	0.182	0.187	0.181	0.187	0.184	0.187	0.185	0.185	0.174	0.181	0.182	0.183	0.183	0.165
23.1667	0.719	0.711	0.723	0.715	0.725	0.73	0.727	0.714	0.714	0.715	0.719	0.717	0.712	0.706	0.713	0.714	0.735	0.732	0.713	0.72	0.719	0.727	0.723	0.721	0.179	0.18	0.182	0.18	0.18	0.186	0.185	0.186	0.181	0.184	0.182	0.187	0.18	0.187	0.183	0.189	0.183	0.184	0.174	0.181	0.182	0.184	0.183	0.164
23.3333	0.719	0.713	0.721	0.714	0.729	0.734	0.725	0.722	0.714	0.716	0.718	0.718	0.714	0.711	0.713	0.713	0.734	0.738	0.715	0.723	0.719	0.733	0.727	0.72	0.179	0.179	0.181	0.18	0.18	0.183	0.186	0.185	0.19	0.181	0.181	0.187	0.181	0.187	0.183	0.188	0.184	0.185	0.175	0.181	0.181	0.184	0.183	0.164
23.5	0.725	0.717	0.727	0.721	0.734	0.739	0.729	0.721	0.722	0.719	0.722	0.727	0.717	0.713	0.719	0.719	0.742	0.737	0.719	0.726	0.724	0.732	0.727	0.723	0.18	0.18	0.181	0.181	0.18	0.183	0.186	0.186	0.181	0.182	0.182	0.186	0.18	0.188	0.183	0.188	0.185	0.185	0.175	0.18	0.181	0.182	0.182	0.162
23.6667	0.729	0.72	0.729	0.723	0.736	0.741	0.733	0.723	0.724	0.721	0.725	0.726	0.724	0.717	0.72	0.72	0.747	0.744	0.722	0.73	0.726	0.738	0.731	0.729	0.179	0.179	0.182	0.18	0.18	0.183	0.185	0.185	0.18	0.181	0.183	0.185	0.181	0.187	0.183	0.189	0.184	0.185	0.175	0.181	0.181	0.183	0.184	0.164
23.8333	0.732	0.723	0.732	0.726	0.739	0.745	0.734	0.728	0.728	0.725	0.731	0.73	0.727	0.719	0.724	0.726	0.749	0.747	0.726	0.733	0.733	0.743	0.737	0.732	0.179	0.18	0.182	0.18	0.18	0.183	0.186	0.186	0.181	0.181	0.182	0.187	0.181	0.188	0.183	0.188	0.186	0.184	0.176	0.18	0.181	0.184	0.183	0.164
24	0.735	0.727	0.738	0.728	0.742	0.748	0.737	0.735	0.732	0.73	0.733	0.735	0.728	0.723	0.727	0.727	0.749	0.753	0.729	0.736	0.737	0.745	0.741	0.739	0.179	0.181	0.181	0.18	0.18	0.185	0.186	0.187	0.18	0.181	0.183	0.186	0.18	0.188	0.183	0.188	0.185	0.184	0.176	0.18	0.183	0.184	0.184	0.163
24.1667	0.739	0.728	0.742	0.733	0.747	0.751	0.741	0.734	0.734	0.732	0.734	0.735	0.734	0.726	0.732	0.734	0.756	0.752	0.733	0.739	0.738	0.748	0.744	0.737	0.18	0.181	0.182	0.18	0.18	0.184	0.186	0.185	0.181	0.182	0.182	0.186	0.182	0.188	0.183	0.188	0.185	0.185	0.175	0.181	0.181	0.183	0.185	0.164
24.3333	0.742	0.734	0.743	0.735	0.748	0.754	0.743	0.739	0.735	0.735	0.739	0.738	0.736	0.73	0.735	0.737	0.756	0.756	0.735	0.74	0.74	0.75	0.746	0.741	0.179	0.18	0.181	0.18	0.181	0.183	0.187	0.185	0.181	0.182	0.182	0.186	0.181	0.187	0.184	0.187	0.186	0.185	0.175	0.182	0.181	0.185	0.183	0.163
24.5	0.748	0.737	0.748	0.743	0.754	0.76	0.75	0.744	0.742	0.738	0.75	0.746	0.738	0.735	0.739	0.743	0.76	0.761	0.739	0.745	0.745	0.757	0.751	0.746	0.18	0.181	0.182	0.181	0.18	0.183	0.187	0.186	0.181	0.183	0.183	0.186	0.181	0.188	0.185	0.188	0.185	0.185	0.175	0.181	0.181	0.184	0.183	0.164
24.6667	0.75	0.737	0.75	0.743	0.756	0.762	0.751	0.749	0.746	0.739	0.746	0.746	0.744	0.737	0.742	0.743	0.765	0.761	0.742	0.748	0.749	0.759	0.753	0.749	0.179	0.18	0.182	0.18	0.181	0.184	0.187	0.185	0.19	0.182	0.182	0.186	0.182	0.188	0.183	0.187	0.186	0.184	0.175	0.18	0.181	0.183	0.182	0.164
24.8333	0.754	0.743	0.754	0.745	0.757	0.765	0.752	0.75	0.748	0.741	0.751	0.749	0.746	0.74	0.747	0.745	0.768	0.764	0.744	0.752	0.754	0.762	0.758	0.753	0.18	0.179	0.182	0.181	0.18	0.185	0.186	0.186	0.18	0.182	0.183	0.187	0.181	0.189	0.184	0.187	0.185	0.184	0.176	0.181	0.182	0.184	0.182	0.164
25	0.755	0.746	0.757	0.749	0.762	0.765	0.756	0.755	0.748	0.746	0.754	0.753	0.749	0.743	0.745	0.749	0.772	0.767	0.746	0.755	0.754	0.76	0.76	0.756	0.18	0.181	0.182	0.181	0.181	0.184	0.188	0.185	0.182	0.183	0.183	0.186	0.18	0.188	0.184	0.188	0.185	0.185	0.176	0.181	0.182	0.184	0.183	0.164
25.1667	0.762	0.746	0.758	0.752	0.765	0.77	0.76	0.757	0.753	0.746	0.757	0.755	0.754	0.748	0.749	0.75	0.774	0.772	0.75	0.756	0.756	0.766	0.763	0.758	0.181	0.18	0.182	0.18	0.181	0.184	0.186	0.184	0.181	0.183	0.183	0.187	0.181	0.188	0.184	0.188	0.186	0.184	0.176	0.179	0.183	0.183	0.182	0.163
25.3333	0.764	0.752	0.764	0.758	0.77	0.775	0.766	0.757	0.76	0.748	0.764	0.761	0.757	0.75	0.754	0.758	0.777	0.776	0.753	0.762	0.761	0.772	0.767	0.764	0.181	0.181	0.183	0.18	0.181	0.185	0.187	0.185	0.182	0.182	0.184	0.188	0.182	0.189	0.185	0.188	0.185	0.185	0.175	0.181	0.183	0.183	0.183	0.163
25.5	0.767	0.753	0.766	0.759	0.771	0.777	0.765	0.764	0.76	0.749	0.765	0.761	0.76	0.753	0.759	0.759	0.78	0.778	0.757	0.763	0.764	0.771	0.768	0.765	0.181	0.181	0.182	0.182	0.18	0.184	0.186	0.184	0.182	0.182	0.182	0.188	0.182	0.19	0.184	0.187	0.186	0.184	0.176	0.18	0.183	0.183	0.183	0.164
25.6667	0.769	0.757	0.764	0.762	0.772	0.779	0.768	0.768	0.762	0.754	0.763	0.766	0.76	0.755	0.761	0.762	0.784	0.783	0.759	0.762	0.766	0.776	0.772	0.767	0.181	0.18	0.182	0.181	0.181	0.185	0.187	0.185	0.183	0.183	0.183	0.187	0.182	0.187	0.184	0.188	0.185	0.184	0.177	0.18	0.183	0.184	0.183	0.163
25.8333	0.774	0.76	0.772	0.762	0.78	0.783	0.771	0.768	0.767	0.754	0.77	0.772	0.764	0.759	0.762	0.763	0.79	0.783	0.759	0.77	0.77	0.78	0.775	0.771	0.181	0.182	0.182	0.18	0.181	0.185	0.187	0.185	0.18	0.182	0.184	0.187	0.182	0.188	0.184	0.19	0.186	0.183	0.174	0.18	0.183	0.184	0.184	0.163
26	0.773	0.764	0.773	0.765	0.779	0.784	0.772	0.772	0.764	0.754	0.771	0.772	0.767	0.762	0.765	0.765	0.787	0.787	0.765	0.773	0.772	0.781	0.777	0.773	0.18	0.181	0.182	0.18	0.181	0.184	0.186	0.186	0.182	0.183	0.184	0.188	0.183	0.189	0.186	0.188	0.186	0.185	0.175	0.181	0.182	0.183	0.184	0.164
26.1667	0.778	0.768	0.777	0.769	0.781	0.789	0.774	0.774	0.769	0.758	0.773	0.773	0.773	0.769	0.77	0.771	0.793	0.788	0.766	0.777	0.776	0.789	0.779	0.776	0.18	0.18	0.182	0.181	0.18	0.184	0.187	0.185	0.181	0.183	0.183	0.188	0.182	0.189	0.184	0.189	0.184	0.184	0.175	0.182	0.184	0.183	0.183	0.164
26.3333	0.781	0.771	0.782	0.774	0.785	0.791	0.782	0.778	0.777	0.759	0.78	0.777	0.774	0.768	0.772	0.774	0.792	0.79	0.769	0.779	0.78	0.791	0.785	0.783	0.181	0.181	0.182	0.182	0.18	0.185	0.187	0.185	0.181	0.184	0.184	0.188	0.182	0.189	0.185	0.188	0.186	0.185	0.175	0.182	0.183	0.184	0.184	0.164
26.5	0.786	0.77	0.785	0.776	0.789	0.794	0.782	0.782	0.776	0.761	0.779	0.78	0.777	0.77	0.777	0.775	0.795	0.795	0.772	0.777	0.782	0.789	0.788	0.779	0.181	0.18	0.183	0.181	0.181	0.185	0.187	0.186	0.181	0.184	0.183	0.188	0.183	0.189	0.184	0.187	0.185	0.184	0.176	0.18	0.183	0.185	0.183	0.163
26.6667	0.789	0.774	0.786	0.777	0.791	0.797	0.785	0.783	0.78	0.762	0.784	0.783	0.779	0.772	0.777	0.779	0.797	0.799	0.775	0.783	0.784	0.791	0.792	0.782	0.18	0.181	0.183	0.182	0.182	0.185	0.186	0.187	0.181	0.183	0.183	0.188	0.182	0.189	0.185	0.188	0.186	0.184	0.176	0.181	0.183	0.184	0.184	0.164
26.8333	0.789	0.776	0.786	0.775	0.794	0.797	0.784	0.784	0.777	0.761	0.785	0.782	0.782	0.775	0.779	0.781	0.8	0.798	0.777	0.783	0.788	0.799	0.791	0.786	0.182	0.181	0.184	0.181	0.18	0.185	0.188	0.186	0.181	0.187	0.183	0.189	0.182	0.188	0.185	0.187	0.187	0.184	0.176	0.181	0.183	0.185	0.183	0.164
27	0.795	0.777	0.79	0.784	0.794	0.801	0.793	0.789	0.786	0.766	0.788	0.787	0.785	0.78	0.785	0.782	0.805	0.8	0.782	0.79	0.792	0.802	0.797	0.791	0.181	0.181	0.183	0.181	0.182	0.184	0.187	0.185	0.183	0.184	0.183	0.188	0.182	0.189	0.185	0.188	0.186	0.183	0.175	0.182	0.183	0.185	0.183	0.163
27.1667	0.796	0.782	0.793	0.783	0.796	0.804	0.793	0.791	0.786	0.762	0.793	0.789	0.787	0.783	0.786	0.786	0.806	0.808	0.782	0.793	0.792	0.803	0.799	0.793	0.183	0.182	0.182	0.182	0.181	0.184	0.188	0.185	0.182	0.183	0.184	0.188	0.183	0.19	0.187	0.188	0.186	0.184	0.176	0.182	0.184	0.184	0.183	0.163
27.3333	0.8	0.788	0.797	0.792	0.802	0.809	0.799	0.795	0.792	0.768	0.795	0.796	0.791	0.782	0.793	0.79	0.807	0.806	0.785	0.793	0.797	0.806	0.802	0.795	0.183	0.181	0.184	0.181	0.182	0.185	0.187	0.187	0.181	0.183	0.184	0.188	0.183	0.188	0.185	0.187	0.185	0.185	0.175	0.181	0.182	0.185	0.183	0.164
27.5	0.803	0.791	0.799	0.794	0.806	0.814	0.802	0.794	0.797	0.766	0.802	0.798	0.794	0.79	0.795	0.794	0.811	0.811	0.787	0.797	0.8	0.811	0.805	0.8	0.182	0.182	0.183	0.182	0.182	0.186	0.187	0.187	0.183	0.186	0.184	0.188	0.184	0.191	0.185	0.188	0.186	0.184	0.175	0.182	0.183	0.184	0.182	0.164
27.6667	0.799	0.789	0.798	0.792	0.808	0.809	0.8	0.8	0.793	0.767	0.798	0.796	0.795	0.788	0.795	0.796	0.815	0.812	0.79	0.799	0.801	0.81	0.807	0.797	0.181	0.182	0.183	0.182	0.181	0.184	0.188	0.187	0.186	0.184	0.184	0.188	0.184	0.19	0.184	0.187	0.185	0.185	0.176	0.181	0.183	0.185	0.182	0.163
27.8333	0.805	0.795	0.805	0.795	0.808	0.817	0.803	0.803	0.799	0.768	0.807	0.799	0.798	0.795	0.796	0.799	0.815	0.812	0.792	0.803	0.805	0.811	0.808	0.803	0.183	0.182	0.183	0.182	0.181	0.186	0.188	0.186	0.182	0.183	0.184	0.189	0.183	0.19	0.187	0.188	0.186	0.185	0.175	0.183	0.184	0.189	0.183	0.164
28	0.81	0.796	0.804	0.798	0.812	0.817	0.806	0.802	0.801	0.767	0.81	0.804	0.802	0.795	0.801	0.798	0.821	0.819	0.796	0.804	0.805	0.816	0.813	0.805	0.181	0.182	0.184	0.183	0.182	0.186	0.188	0.187	0.182	0.184	0.184	0.19	0.184	0.19	0.187	0.188	0.186	0.184	0.175	0.182	0.183	0.185	0.183	0.164
28.1667	0.813	0.797	0.809	0.806	0.816	0.82	0.808	0.807	0.803	0.77	0.808	0.806	0.806	0.799	0.804	0.802	0.821	0.821	0.799	0.808	0.813	0.816	0.816	0.811	0.182	0.182	0.185	0.183	0.182	0.187	0.189	0.186	0.183	0.184	0.184	0.189	0.183	0.19	0.186	0.188	0.186	0.185	0.176	0.183	0.185	0.185	0.183	0.164
28.3333	0.813	0.801	0.807	0.804	0.818	0.82	0.806	0.809	0.803	0.771	0.81	0.807	0.806	0.799	0.804	0.806	0.828	0.823	0.802	0.81	0.812	0.822	0.816	0.81	0.182	0.182	0.184	0.183	0.182	0.185	0.187	0.186	0.189	0.184	0.185	0.189	0.183	0.189	0.185	0.188	0.187	0.185	0.176	0.182	0.183	0.185	0.183	0.164
28.5	0.818	0.803	0.808	0.805	0.818	0.825	0.811	0.81	0.806	0.771	0.812	0.809	0.811	0.803	0.808	0.809	0.828	0.824	0.804	0.813	0.813	0.823	0.821	0.81	0.182	0.182	0.184	0.183	0.182	0.185	0.187	0.186	0.188	0.184	0.183	0.19	0.183	0.189	0.186	0.189	0.186	0.185	0.176	0.181	0.184	0.186	0.183	0.164
28.6667	0.82	0.805	0.816	0.806	0.82	0.825	0.814	0.814	0.807	0.77	0.817	0.809	0.81	0.806	0.811	0.81	0.831	0.827	0.804	0.814	0.819	0.828	0.821	0.814	0.182	0.182	0.183	0.183	0.183	0.184	0.187	0.186	0.183	0.184	0.184	0.188	0.183	0.19	0.186	0.189	0.187	0.185	0.175	0.181	0.185	0.185	0.185	0.163
28.8333	0.824	0.808	0.816	0.81	0.822	0.828	0.816	0.816	0.811	0.772	0.817	0.814	0.816	0.809	0.813	0.814	0.835	0.828	0.808	0.816	0.82	0.832	0.826	0.819	0.183	0.182	0.183	0.182	0.181	0.186	0.188	0.186	0.19	0.185	0.186	0.19	0.183	0.19	0.186	0.189	0.185	0.184	0.176	0.181	0.184	0.185	0.184	0.164
29	0.827	0.809	0.822	0.814	0.826	0.83	0.818	0.818	0.815	0.775	0.82	0.819	0.817	0.811	0.817	0.817	0.836	0.829	0.81	0.821	0.823	0.834	0.828	0.821	0.183	0.183	0.184	0.183	0.183	0.187	0.188	0.186	0.183	0.185	0.185	0.19	0.184	0.191	0.188	0.188	0.185	0.185	0.177	0.182	0.185	0.185	0.182	0.164
29.1667	0.826	0.811	0.819	0.814	0.829	0.833	0.82	0.822	0.81	0.774	0.82	0.816	0.819	0.816	0.816	0.818	0.839	0.835	0.813	0.822	0.826	0.834	0.83	0.823	0.183	0.183	0.184	0.184	0.182	0.186	0.188	0.185	0.182	0.185	0.184	0.189	0.185	0.191	0.188	0.189	0.186	0.185	0.177	0.182	0.185	0.185	0.185	0.164
29.3333	0.832	0.816	0.821	0.816	0.829	0.834	0.823	0.822	0.815	0.774	0.821	0.819	0.824	0.816	0.822	0.819	0.841	0.837	0.814	0.825	0.828	0.838	0.833	0.828	0.182	0.181	0.184	0.182	0.182	0.187	0.188	0.186	0.182	0.185	0.185	0.19	0.184	0.191	0.187	0.188	0.186	0.185	0.176	0.182	0.185	0.186	0.183	0.164
29.5	0.835	0.819	0.826	0.818	0.833	0.836	0.824	0.826	0.817	0.775	0.827	0.822	0.825	0.819	0.823	0.821	0.846	0.839	0.818	0.826	0.83	0.844	0.833	0.826	0.183	0.182	0.184	0.184	0.184	0.186	0.188	0.186	0.183	0.186	0.184	0.189	0.185	0.191	0.187	0.189	0.186	0.184	0.177	0.181	0.186	0.185	0.183	0.165
29.6667	0.838	0.819	0.832	0.825	0.836	0.841	0.828	0.828	0.825	0.78	0.828	0.828	0.829	0.824	0.829	0.823	0.849	0.842	0.82	0.829	0.836	0.846	0.839	0.83	0.184	0.183	0.184	0.183	0.183	0.187	0.188	0.187	0.184	0.185	0.186	0.19	0.184	0.191	0.188	0.189	0.186	0.185	0.177	0.183	0.186	0.186	0.183	0.165
29.8333	0.844	0.825	0.841	0.831	0.838	0.849	0.835	0.831	0.828	0.781	0.837	0.83	0.832	0.827	0.832	0.827	0.852	0.842	0.822	0.83	0.841	0.852	0.843	0.834	0.183	0.184	0.183	0.184	0.183	0.188	0.189	0.187	0.184	0.186	0.186	0.19	0.186	0.191	0.188	0.188	0.187	0.185	0.176	0.185	0.185	0.185	0.183	0.164
30	0.844	0.824	0.835	0.827	0.841	0.849	0.834	0.833	0.827	0.784	0.833	0.83	0.835	0.828	0.834	0.828	0.856	0.847	0.824	0.833	0.838	0.855	0.844	0.837	0.184	0.184	0.184	0.185	0.183	0.186	0.188	0.187	0.184	0.185	0.186	0.189	0.185	0.191	0.188	0.189	0.187	0.185	0.176	0.182	0.185	0.186	0.184	0.166
30.1667	0.848	0.827	0.838	0.831	0.843	0.848	0.837	0.837	0.829	0.783	0.839	0.831	0.835	0.829	0.835	0.833	0.861	0.848	0.828	0.838	0.842	0.853	0.845	0.837	0.184	0.183	0.185	0.184	0.183	0.186	0.188	0.188	0.182	0.187	0.186	0.19	0.185	0.191	0.189	0.19	0.187	0.186	0.178	0.184	0.185	0.187	0.185	0.165
30.3333	0.849	0.83	0.838	0.831	0.846	0.852	0.836	0.837	0.83	0.786	0.838	0.834	0.837	0.832	0.843	0.835	0.858	0.85	0.829	0.838	0.849	0.858	0.851	0.842	0.184	0.183	0.185	0.185	0.183	0.188	0.188	0.187	0.185	0.185	0.186	0.19	0.184	0.191	0.189	0.19	0.187	0.186	0.178	0.182	0.187	0.186	0.185	0.165
30.5	0.851	0.834	0.842	0.834	0.847	0.855	0.84	0.839	0.835	0.786	0.843	0.836	0.842	0.835	0.845	0.842	0.862	0.855	0.831	0.841	0.849	0.858	0.853	0.841	0.184	0.184	0.184	0.184	0.182	0.186	0.19	0.187	0.185	0.185	0.185	0.19	0.185	0.193	0.189	0.19	0.188	0.186	0.177	0.183	0.186	0.187	0.184	0.165
30.6667	0.853	0.835	0.847	0.839	0.852	0.855	0.843	0.842	0.837	0.783	0.849	0.838	0.847	0.839	0.848	0.84	0.863	0.855	0.832	0.846	0.857	0.862	0.86	0.842	0.184	0.184	0.186	0.186	0.183	0.188	0.19	0.187	0.185	0.186	0.187	0.19	0.185	0.193	0.188	0.19	0.187	0.185	0.176	0.182	0.187	0.188	0.185	0.165
30.8333	0.856	0.839	0.849	0.837	0.854	0.859	0.848	0.843	0.843	0.787	0.85	0.842	0.854	0.841	0.851	0.846	0.867	0.861	0.837	0.847	0.858	0.863	0.862	0.844	0.185	0.183	0.185	0.186	0.183	0.187	0.189	0.188	0.184	0.187	0.187	0.19	0.185	0.192	0.189	0.189	0.188	0.185	0.177	0.182	0.186	0.186	0.184	0.165
31	0.86	0.846	0.863	0.852	0.857	0.869	0.855	0.847	0.853	0.79	0.857	0.853	0.854	0.849	0.855	0.851	0.871	0.866	0.84	0.85	0.861	0.867	0.864	0.85	0.185	0.186	0.187	0.185	0.183	0.188	0.189	0.189	0.184	0.185	0.187	0.192	0.185	0.193	0.19	0.19	0.188	0.186	0.176	0.183	0.186	0.187	0.183	0.166
31.1667	0.86	0.844	0.848	0.842	0.856	0.864	0.851	0.849	0.846	0.79	0.857	0.849	0.857	0.847	0.854	0.851	0.871	0.867	0.841	0.854	0.861	0.87	0.865	0.85	0.185	0.185	0.186	0.186	0.184	0.187	0.189	0.188	0.184	0.186	0.187	0.191	0.186	0.193	0.188	0.19	0.187	0.185	0.177	0.183	0.187	0.187	0.184	0.165
31.3333	0.861	0.845	0.855	0.842	0.859	0.867	0.855	0.852	0.851	0.79	0.857	0.854	0.857	0.85	0.857	0.857	0.872	0.868	0.841	0.854	0.862	0.872	0.865	0.854	0.185	0.185	0.186	0.186	0.185	0.188	0.19	0.188	0.185	0.187	0.187	0.191	0.185	0.193	0.189	0.192	0.186	0.187	0.178	0.183	0.187	0.186	0.183	0.165
31.5	0.862	0.848	0.856	0.847	0.861	0.867	0.857	0.852	0.852	0.791	0.856	0.852	0.859	0.854	0.861	0.856	0.874	0.869	0.845	0.857	0.865	0.874	0.869	0.858	0.184	0.184	0.185	0.186	0.185	0.188	0.19	0.188	0.184	0.186	0.186	0.19	0.186	0.193	0.19	0.19	0.187	0.185	0.177	0.183	0.187	0.188	0.184	0.166
31.6667	0.867	0.85	0.855	0.85	0.865	0.868	0.858	0.858	0.854	0.789	0.858	0.854	0.864	0.856	0.86	0.858	0.876	0.872	0.846	0.861	0.867	0.875	0.871	0.859	0.185	0.186	0.187	0.185	0.184	0.188	0.189	0.188	0.185	0.187	0.188	0.191	0.188	0.194	0.191	0.191	0.187	0.185	0.177	0.184	0.187	0.187	0.184	0.166
31.8333	0.871	0.857	0.87	0.859	0.868	0.873	0.861	0.86	0.86	0.791	0.868	0.864	0.869	0.861	0.864	0.861	0.878	0.878	0.849	0.862	0.871	0.878	0.876	0.865	0.185	0.185	0.187	0.187	0.184	0.188	0.191	0.188	0.188	0.186	0.188	0.193	0.186	0.194	0.19	0.191	0.188	0.186	0.177	0.184	0.185	0.188	0.185	0.166
32	0.869	0.854	0.861	0.852	0.865	0.871	0.864	0.859	0.853	0.785	0.863	0.857	0.867	0.86	0.866	0.864	0.878	0.878	0.855	0.868	0.873	0.879	0.876	0.868	0.185	0.185	0.186	0.187	0.184	0.188	0.19	0.189	0.187	0.188	0.187	0.191	0.188	0.193	0.191	0.191	0.187	0.187	0.178	0.184	0.186	0.188	0.185	0.167
32.1667	0.871	0.854	0.861	0.854	0.868	0.874	0.863	0.861	0.855	0.786	0.866	0.862	0.868	0.865	0.866	0.865	0.883	0.879	0.856	0.867	0.873	0.881	0.877	0.87	0.186	0.185	0.187	0.187	0.184	0.187	0.19	0.189	0.185	0.187	0.187	0.192	0.186	0.192	0.191	0.192	0.186	0.184	0.178	0.185	0.188	0.188	0.184	0.166
32.3333	0.876	0.857	0.865	0.857	0.871	0.875	0.864	0.866	0.859	0.788	0.867	0.864	0.873	0.867	0.871	0.865	0.883	0.88	0.86	0.87	0.877	0.881	0.881	0.87	0.186	0.185	0.187	0.187	0.185	0.188	0.19	0.19	0.187	0.186	0.188	0.192	0.187	0.193	0.19	0.192	0.187	0.186	0.178	0.184	0.188	0.188	0.185	0.167
32.5	0.879	0.864	0.877	0.867	0.875	0.881	0.871	0.868	0.867	0.787	0.874	0.873	0.873	0.868	0.871	0.87	0.886	0.882	0.859	0.871	0.882	0.886	0.883	0.873	0.187	0.186	0.187	0.188	0.186	0.189	0.191	0.189	0.186	0.188	0.188	0.192	0.187	0.195	0.19	0.191	0.187	0.187	0.178	0.184	0.188	0.187	0.185	0.166
32.6667	0.877	0.863	0.875	0.865	0.875	0.878	0.871	0.87	0.868	0.787	0.875	0.87	0.875	0.871	0.874	0.869	0.888	0.883	0.865	0.876	0.882	0.888	0.885	0.878	0.186	0.187	0.188	0.189	0.186	0.189	0.192	0.189	0.186	0.188	0.188	0.192	0.188	0.194	0.191	0.192	0.186	0.185	0.178	0.185	0.189	0.19	0.184	0.166
32.8333	0.879	0.865	0.875	0.867	0.88	0.881	0.872	0.871	0.866	0.787	0.877	0.87	0.875	0.874	0.876	0.873	0.889	0.883	0.863	0.876	0.885	0.887	0.887	0.88	0.187	0.186	0.189	0.188	0.185	0.189	0.192	0.19	0.187	0.188	0.188	0.193	0.189	0.195	0.192	0.192	0.188	0.186	0.177	0.184	0.188	0.188	0.184	0.167
33	0.882	0.866	0.875	0.868	0.881	0.88	0.874	0.871	0.87	0.785	0.878	0.872	0.876	0.876	0.876	0.874	0.889	0.888	0.87	0.878	0.884	0.892	0.888	0.878	0.187	0.186	0.188	0.188	0.186	0.19	0.191	0.19	0.186	0.187	0.188	0.192	0.189	0.194	0.191	0.191	0.187	0.185	0.179	0.184	0.188	0.189	0.185	0.167
33.1667	0.879	0.865	0.875	0.865	0.88	0.88	0.875	0.873	0.867	0.786	0.88	0.874	0.882	0.876	0.879	0.875	0.891	0.89	0.87	0.881	0.886	0.888	0.891	0.881	0.188	0.187	0.188	0.187	0.186	0.189	0.19	0.189	0.187	0.187	0.189	0.193	0.188	0.195	0.191	0.191	0.188	0.186	0.178	0.185	0.188	0.189	0.185	0.167
33.3333	0.885	0.87	0.88	0.87	0.882	0.884	0.877	0.875	0.871	0.786	0.878	0.875	0.881	0.884	0.881	0.879	0.895	0.893	0.871	0.884	0.887	0.891	0.891	0.885	0.187	0.189	0.189	0.188	0.186	0.189	0.192	0.19	0.188	0.188	0.189	0.192	0.19	0.195	0.193	0.193	0.188	0.186	0.178	0.183	0.188	0.189	0.184	0.167
33.5	0.882	0.868	0.879	0.869	0.886	0.883	0.875	0.876	0.87	0.785	0.882	0.876	0.885	0.881	0.883	0.879	0.893	0.892	0.873	0.883	0.891	0.893	0.891	0.884	0.187	0.188	0.189	0.188	0.186	0.188	0.191	0.191	0.188	0.188	0.189	0.193	0.188	0.195	0.192	0.192	0.187	0.186	0.177	0.184	0.19	0.189	0.185	0.167
33.6667	0.884	0.868	0.882	0.867	0.882	0.885	0.879	0.879	0.872	0.784	0.881	0.877	0.885	0.88	0.885	0.882	0.899	0.896	0.873	0.885	0.89	0.897	0.893	0.89	0.188	0.189	0.19	0.188	0.186	0.19	0.193	0.19	0.188	0.187	0.189	0.192	0.188	0.195	0.193	0.193	0.188	0.187	0.177	0.184	0.19	0.191	0.185	0.167
33.8333	0.883	0.869	0.881	0.872	0.886	0.888	0.877	0.877	0.871	0.783	0.882	0.878	0.885	0.882	0.889	0.884	0.899	0.896	0.875	0.888	0.888	0.898	0.894	0.89	0.188	0.189	0.19	0.187	0.186	0.189	0.193	0.19	0.189	0.189	0.189	0.192	0.188	0.195	0.192	0.192	0.189	0.186	0.178	0.186	0.189	0.189	0.185	0.167
34	0.888	0.871	0.881	0.873	0.889	0.887	0.882	0.878	0.876	0.783	0.883	0.878	0.891	0.886	0.89	0.886	0.899	0.898	0.878	0.888	0.891	0.899	0.895	0.89	0.189	0.189	0.19	0.189	0.186	0.19	0.191	0.19	0.188	0.189	0.189	0.194	0.188	0.195	0.192	0.194	0.188	0.186	0.178	0.186	0.19	0.191	0.186	0.168
34.1667	0.886	0.871	0.882	0.874	0.888	0.887	0.881	0.882	0.877	0.785	0.884	0.88	0.89	0.887	0.893	0.886	0.905	0.9	0.88	0.889	0.893	0.901	0.9	0.893	0.189	0.188	0.189	0.189	0.187	0.19	0.192	0.189	0.19	0.19	0.19	0.193	0.19	0.196	0.192	0.195	0.188	0.187	0.178	0.186	0.189	0.192	0.185	0.167
34.3333	0.896	0.882	0.899	0.889	0.896	0.898	0.888	0.888	0.883	0.789	0.896	0.887	0.894	0.892	0.893	0.888	0.904	0.905	0.881	0.89	0.899	0.903	0.9	0.895	0.189	0.19	0.191	0.19	0.187	0.191	0.193	0.191	0.189	0.189	0.19	0.193	0.19	0.196	0.194	0.193	0.189	0.187	0.178	0.185	0.19	0.191	0.185	0.168
34.5	0.896	0.879	0.893	0.879	0.89	0.892	0.886	0.887	0.88	0.79	0.889	0.883	0.894	0.891	0.893	0.887	0.905	0.905	0.883	0.893	0.895	0.905	0.901	0.894	0.188	0.189	0.192	0.19	0.188	0.19	0.192	0.191	0.188	0.189	0.19	0.193	0.189	0.196	0.194	0.193	0.188	0.188	0.178	0.185	0.191	0.191	0.185	0.168
34.6667	0.898	0.883	0.898	0.888	0.894	0.902	0.889	0.892	0.887	0.789	0.896	0.893	0.899	0.898	0.895	0.89	0.908	0.903	0.882	0.891	0.9	0.908	0.906	0.896	0.189	0.191	0.192	0.191	0.189	0.191	0.194	0.192	0.189	0.19	0.191	0.193	0.19	0.196	0.194	0.194	0.189	0.187	0.178	0.184	0.192	0.192	0.186	0.168
34.8333	0.898	0.881	0.897	0.886	0.893	0.899	0.889	0.892	0.886	0.79	0.893	0.889	0.9	0.893	0.898	0.889	0.908	0.905	0.886	0.895	0.9	0.909	0.906	0.9	0.189	0.191	0.191	0.19	0.188	0.19	0.193	0.191	0.19	0.189	0.19	0.194	0.19	0.197	0.193	0.194	0.188	0.186	0.179	0.187	0.191	0.19	0.186	0.169
35	0.898	0.883	0.896	0.885	0.896	0.9	0.893	0.895	0.887	0.79	0.895	0.889	0.901	0.896	0.897	0.895	0.911	0.908	0.892	0.9	0.902	0.912	0.908	0.902	0.19	0.191	0.191	0.191	0.188	0.191	0.193	0.192	0.19	0.19	0.191	0.194	0.192	0.197	0.195	0.195	0.189	0.186	0.179	0.185	0.192	0.191	0.186	0.169
35.1667	0.902	0.888	0.904	0.887	0.898	0.901	0.891	0.897	0.889	0.791	0.899	0.895	0.9	0.896	0.901	0.894	0.911	0.909	0.886	0.897	0.903	0.909	0.909	0.902	0.191	0.192	0.193	0.191	0.189	0.191	0.194	0.192	0.19	0.191	0.192	0.195	0.191	0.197	0.195	0.195	0.189	0.186	0.179	0.186	0.191	0.191	0.185	0.169
35.3333	0.907	0.892	0.905	0.893	0.898	0.906	0.893	0.899	0.892	0.792	0.9	0.896	0.907	0.9	0.904	0.895	0.912	0.911	0.891	0.898	0.907	0.913	0.911	0.905	0.191	0.191	0.192	0.192	0.191	0.192	0.194	0.192	0.19	0.189	0.191	0.194	0.191	0.198	0.195	0.194	0.189	0.189	0.178	0.187	0.192	0.191	0.186	0.17
35.5	0.9	0.886	0.895	0.884	0.896	0.901	0.897	0.893	0.89	0.794	0.897	0.891	0.904	0.899	0.902	0.896	0.915	0.91	0.895	0.902	0.908	0.912	0.909	0.904	0.191	0.193	0.193	0.192	0.188	0.191	0.193	0.192	0.19	0.19	0.192	0.195	0.191	0.198	0.195	0.195	0.188	0.186	0.18	0.186	0.192	0.192	0.187	0.168
35.6667	0.902	0.888	0.895	0.886	0.897	0.901	0.897	0.894	0.89	0.795	0.901	0.894	0.906	0.901	0.903	0.901	0.916	0.911	0.894	0.903	0.907	0.914	0.913	0.907	0.191	0.192	0.194	0.191	0.188	0.192	0.193	0.191	0.19	0.19	0.191	0.195	0.191	0.198	0.195	0.195	0.189	0.187	0.179	0.187	0.192	0.191	0.187	0.17
35.8333	0.902	0.888	0.898	0.885	0.9	0.902	0.894	0.897	0.891	0.793	0.898	0.895	0.907	0.903	0.908	0.901	0.918	0.914	0.896	0.904	0.909	0.915	0.912	0.905	0.191	0.192	0.193	0.192	0.188	0.191	0.193	0.192	0.19	0.19	0.191	0.195	0.192	0.198	0.194	0.194	0.19	0.187	0.179	0.187	0.192	0.192	0.187	0.17
36	0.905	0.894	0.905	0.892	0.903	0.906	0.9	0.901	0.896	0.796	0.905	0.899	0.911	0.905	0.907	0.903	0.918	0.911	0.896	0.906	0.911	0.917	0.916	0.91	0.192	0.195	0.193	0.194	0.19	0.191	0.194	0.193	0.192	0.191	0.192	0.197	0.192	0.2	0.196	0.195	0.189	0.189	0.18	0.188	0.192	0.193	0.187	0.17
36.1667	0.907	0.888	0.899	0.897	0.899	0.906	0.899	0.898	0.895	0.795	0.904	0.896	0.909	0.903	0.911	0.902	0.918	0.919	0.897	0.906	0.912	0.919	0.915	0.909	0.192	0.193	0.194	0.192	0.19	0.192	0.194	0.193	0.189	0.19	0.193	0.196	0.193	0.198	0.195	0.195	0.19	0.187	0.18	0.187	0.193	0.194	0.187	0.171
36.3333	0.907	0.893	0.909	0.894	0.902	0.907	0.903	0.9	0.896	0.798	0.907	0.902	0.913	0.907	0.911	0.906	0.921	0.915	0.899	0.909	0.913	0.92	0.921	0.911	0.193	0.193	0.195	0.192	0.19	0.192	0.194	0.191	0.193	0.192	0.192	0.196	0.194	0.2	0.196	0.196	0.189	0.188	0.18	0.188	0.194	0.193	0.187	0.17
36.5	0.908	0.891	0.905	0.891	0.904	0.909	0.903	0.897	0.896	0.794	0.905	0.9	0.913	0.907	0.913	0.91	0.921	0.919	0.901	0.91	0.911	0.922	0.916	0.912	0.192	0.194	0.194	0.191	0.19	0.193	0.195	0.194	0.19	0.192	0.193	0.196	0.193	0.2	0.198	0.196	0.19	0.188	0.181	0.188	0.194	0.193	0.186	0.17
36.6667	0.911	0.895	0.909	0.897	0.905	0.91	0.904	0.902	0.898	0.795	0.908	0.904	0.916	0.909	0.911	0.907	0.923	0.918	0.903	0.911	0.918	0.924	0.923	0.915	0.192	0.195	0.196	0.193	0.19	0.193	0.195	0.193	0.19	0.192	0.193	0.196	0.194	0.2	0.198	0.197	0.189	0.189	0.181	0.186	0.193	0.194	0.187	0.17
36.8333	0.912	0.893	0.907	0.894	0.904	0.91	0.904	0.9	0.899	0.798	0.908	0.903	0.917	0.913	0.915	0.91	0.924	0.922	0.9	0.91	0.917	0.923	0.921	0.916	0.194	0.194	0.196	0.194	0.191	0.193	0.194	0.194	0.191	0.19	0.192	0.196	0.194	0.199	0.197	0.196	0.19	0.188	0.182	0.187	0.194	0.195	0.189	0.171
37	0.911	0.898	0.916	0.905	0.91	0.917	0.907	0.91	0.904	0.8	0.915	0.913	0.919	0.912	0.917	0.908	0.924	0.923	0.903	0.912	0.919	0.927	0.923	0.917	0.194	0.195	0.196	0.194	0.192	0.193	0.195	0.194	0.192	0.192	0.193	0.197	0.195	0.201	0.198	0.197	0.19	0.189	0.182	0.188	0.194	0.194	0.187	0.17
37.1667	0.914	0.897	0.911	0.898	0.907	0.914	0.907	0.904	0.902	0.803	0.912	0.909	0.92	0.912	0.918	0.914	0.928	0.924	0.905	0.914	0.921	0.926	0.924	0.915	0.195	0.195	0.196	0.196	0.191	0.194	0.196	0.192	0.193	0.193	0.192	0.196	0.195	0.202	0.198	0.197	0.19	0.188	0.181	0.189	0.195	0.194	0.187	0.171
37.3333	0.916	0.9	0.914	0.901	0.91	0.915	0.908	0.904	0.904	0.807	0.913	0.91	0.922	0.917	0.919	0.914	0.929	0.925	0.905	0.915	0.921	0.93	0.927	0.919	0.194	0.196	0.197	0.194	0.192	0.193	0.195	0.193	0.193	0.193	0.194	0.196	0.195	0.202	0.199	0.197	0.19	0.189	0.182	0.189	0.193	0.195	0.187	0.171
37.5	0.913	0.896	0.912	0.896	0.907	0.916	0.91	0.907	0.903	0.806	0.913	0.909	0.921	0.914	0.92	0.913	0.928	0.929	0.907	0.916	0.922	0.928	0.929	0.919	0.194	0.196	0.198	0.195	0.191	0.193	0.195	0.194	0.193	0.192	0.194	0.198	0.197	0.201	0.198	0.198	0.19	0.189	0.182	0.188	0.195	0.195	0.188	0.172
37.6667	0.915	0.899	0.912	0.898	0.911	0.915	0.913	0.909	0.907	0.809	0.915	0.912	0.922	0.916	0.92	0.917	0.931	0.929	0.908	0.916	0.924	0.929	0.927	0.919	0.196	0.196	0.198	0.196	0.192	0.193	0.197	0.195	0.195	0.193	0.196	0.197	0.197	0.202	0.199	0.199	0.19	0.189	0.181	0.19	0.195	0.197	0.187	0.173
37.8333	0.916	0.897	0.912	0.9	0.913	0.914	0.913	0.905	0.907	0.804	0.915	0.91	0.92	0.916	0.923	0.919	0.932	0.928	0.911	0.919	0.923	0.93	0.929	0.922	0.195	0.197	0.197	0.197	0.193	0.193	0.196	0.195	0.193	0.193	0.195	0.198	0.197	0.202	0.2	0.197	0.189	0.189	0.18	0.188	0.195	0.196	0.187	0.171
38	0.912	0.899	0.913	0.901	0.913	0.917	0.914	0.907	0.907	0.804	0.915	0.91	0.923	0.917	0.924	0.917	0.933	0.93	0.91	0.921	0.925	0.931	0.929	0.922	0.194	0.198	0.199	0.197	0.191	0.193	0.196	0.194	0.194	0.195	0.195	0.198	0.196	0.203	0.201	0.199	0.191	0.189	0.181	0.189	0.195	0.196	0.189	0.172
38.1667	0.925	0.908	0.923	0.911	0.919	0.927	0.916	0.915	0.913	0.816	0.922	0.919	0.928	0.92	0.929	0.92	0.936	0.931	0.912	0.921	0.931	0.937	0.932	0.927	0.198	0.199	0.201	0.197	0.194	0.194	0.198	0.195	0.194	0.194	0.196	0.198	0.199	0.203	0.201	0.199	0.191	0.189	0.182	0.191	0.196	0.198	0.189	0.173
38.3333	0.917	0.902	0.916	0.904	0.915	0.92	0.915	0.912	0.909	0.808	0.92	0.915	0.927	0.92	0.926	0.921	0.933	0.935	0.912	0.923	0.928	0.934	0.932	0.925	0.197	0.199	0.199	0.198	0.194	0.194	0.198	0.195	0.192	0.194	0.196	0.198	0.197	0.204	0.2	0.199	0.19	0.19	0.18	0.189	0.197	0.197	0.188	0.173
38.5	0.914	0.901	0.917	0.906	0.916	0.919	0.917	0.916	0.911	0.811	0.918	0.915	0.927	0.92	0.926	0.925	0.935	0.934	0.914	0.926	0.929	0.936	0.932	0.927	0.198	0.199	0.201	0.197	0.193	0.194	0.198	0.195	0.194	0.194	0.195	0.198	0.198	0.204	0.201	0.199	0.191	0.19	0.181	0.189	0.196	0.196	0.189	0.173
38.6667	0.913	0.899	0.917	0.908	0.917	0.92	0.918	0.913	0.911	0.804	0.923	0.914	0.928	0.92	0.929	0.924	0.938	0.937	0.916	0.925	0.928	0.938	0.932	0.925	0.199	0.2	0.201	0.198	0.193	0.194	0.198	0.195	0.194	0.194	0.195	0.197	0.199	0.205	0.203	0.2	0.192	0.19	0.181	0.191	0.196	0.198	0.189	0.173
38.8333	0.916	0.902	0.922	0.911	0.917	0.923	0.919	0.912	0.914	0.807	0.921	0.917	0.929	0.923	0.931	0.927	0.936	0.938	0.916	0.927	0.928	0.937	0.935	0.927	0.198	0.2	0.201	0.199	0.195	0.194	0.197	0.196	0.195	0.194	0.196	0.199	0.199	0.204	0.203	0.201	0.191	0.191	0.182	0.19	0.198	0.199	0.189	0.173
39	0.921	0.905	0.924	0.913	0.921	0.924	0.92	0.917	0.912	0.81	0.923	0.921	0.934	0.923	0.93	0.926	0.938	0.937	0.918	0.927	0.93	0.937	0.935	0.931	0.199	0.2	0.202	0.198	0.195	0.195	0.198	0.195	0.196	0.194	0.196	0.198	0.199	0.206	0.203	0.201	0.19	0.19	0.183	0.191	0.198	0.199	0.189	0.174
39.1667	0.926	0.913	0.931	0.919	0.925	0.932	0.924	0.921	0.922	0.814	0.929	0.924	0.936	0.927	0.932	0.928	0.944	0.941	0.918	0.929	0.935	0.943	0.939	0.935	0.199	0.202	0.203	0.2	0.196	0.197	0.197	0.196	0.197	0.196	0.198	0.2	0.199	0.206	0.204	0.201	0.192	0.192	0.184	0.192	0.198	0.199	0.189	0.175
39.3333	0.919	0.906	0.924	0.913	0.923	0.927	0.924	0.917	0.916	0.81	0.929	0.921	0.936	0.925	0.933	0.928	0.941	0.942	0.92	0.93	0.936	0.942	0.938	0.93	0.199	0.202	0.202	0.2	0.196	0.196	0.198	0.196	0.195	0.195	0.196	0.198	0.202	0.206	0.203	0.201	0.192	0.19	0.183	0.192	0.196	0.2	0.188	0.174
39.5	0.925	0.913	0.929	0.919	0.929	0.932	0.928	0.921	0.924	0.818	0.93	0.927	0.937	0.93	0.934	0.934	0.944	0.942	0.92	0.93	0.935	0.942	0.939	0.935	0.2	0.203	0.205	0.201	0.196	0.197	0.2	0.196	0.195	0.196	0.199	0.201	0.201	0.208	0.205	0.201	0.192	0.192	0.183	0.193	0.199	0.198	0.19	0.174
39.6667	0.923	0.909	0.926	0.917	0.927	0.93	0.925	0.92	0.919	0.815	0.927	0.923	0.938	0.928	0.936	0.933	0.944	0.942	0.924	0.93	0.931	0.94	0.941	0.933	0.2	0.203	0.203	0.201	0.196	0.196	0.199	0.196	0.195	0.196	0.198	0.201	0.202	0.207	0.205	0.202	0.192	0.192	0.183	0.192	0.199	0.2	0.19	0.175
39.8333	0.93	0.914	0.93	0.923	0.928	0.934	0.929	0.921	0.924	0.817	0.933	0.928	0.942	0.929	0.934	0.933	0.945	0.941	0.922	0.933	0.94	0.946	0.942	0.935	0.202	0.204	0.204	0.202	0.196	0.197	0.2	0.197	0.197	0.197	0.198	0.199	0.203	0.207	0.206	0.203	0.192	0.191	0.184	0.192	0.199	0.2	0.19	0.175
40	0.928	0.912	0.928	0.919	0.931	0.931	0.928	0.922	0.923	0.819	0.93	0.927	0.939	0.931	0.94	0.937	0.947	0.943	0.923	0.935	0.938	0.945	0.943	0.937	0.201	0.206	0.203	0.2	0.197	0.195	0.2	0.197	0.195	0.197	0.198	0.201	0.203	0.208	0.208	0.203	0.192	0.193	0.183	0.192	0.199	0.203	0.19	0.176
40.1667	0.926	0.912	0.929	0.921	0.929	0.935	0.931	0.925	0.926	0.819	0.932	0.929	0.941	0.93	0.942	0.936	0.946	0.945	0.926	0.934	0.94	0.945	0.945	0.939	0.203	0.205	0.206	0.201	0.198	0.197	0.201	0.196	0.196	0.197	0.198	0.2	0.203	0.208	0.205	0.204	0.192	0.192	0.183	0.193	0.2	0.201	0.19	0.176
40.3333	0.93	0.914	0.932	0.922	0.93	0.936	0.931	0.924	0.927	0.82	0.935	0.93	0.943	0.935	0.942	0.934	0.946	0.945	0.926	0.935	0.939	0.947	0.944	0.94	0.203	0.205	0.207	0.203	0.199	0.196	0.2	0.197	0.197	0.198	0.199	0.201	0.206	0.21	0.208	0.204	0.192	0.193	0.182	0.192	0.199	0.201	0.192	0.176
40.5	0.928	0.913	0.933	0.922	0.931	0.937	0.933	0.928	0.928	0.822	0.937	0.933	0.945	0.934	0.942	0.937	0.951	0.947	0.927	0.937	0.939	0.946	0.947	0.94	0.202	0.206	0.205	0.203	0.198	0.198	0.202	0.198	0.199	0.196	0.199	0.202	0.206	0.21	0.208	0.204	0.193	0.193	0.183	0.194	0.2	0.202	0.192	0.176
40.6667	0.931	0.916	0.933	0.925	0.934	0.938	0.932	0.928	0.929	0.826	0.938	0.932	0.946	0.936	0.943	0.938	0.949	0.947	0.926	0.938	0.943	0.947	0.948	0.943	0.204	0.207	0.208	0.204	0.199	0.198	0.202	0.199	0.198	0.198	0.199	0.201	0.206	0.21	0.207	0.205	0.193	0.193	0.184	0.194	0.201	0.202	0.192	0.177
40.8333	0.936	0.916	0.935	0.927	0.934	0.937	0.934	0.927	0.931	0.827	0.943	0.935	0.947	0.937	0.943	0.938	0.951	0.948	0.929	0.94	0.946	0.954	0.95	0.947	0.205	0.21	0.208	0.204	0.199	0.197	0.201	0.199	0.198	0.198	0.2	0.202	0.206	0.211	0.208	0.205	0.194	0.193	0.185	0.193	0.201	0.203	0.192	0.177
41	0.932	0.916	0.935	0.927	0.937	0.942	0.938	0.929	0.932	0.826	0.939	0.933	0.949	0.94	0.944	0.94	0.951	0.95	0.931	0.938	0.943	0.948	0.946	0.944	0.206	0.208	0.209	0.206	0.198	0.197	0.203	0.199	0.196	0.199	0.201	0.201	0.207	0.213	0.21	0.206	0.195	0.193	0.185	0.194	0.201	0.203	0.193	0.178
41.1667	0.934	0.918	0.938	0.929	0.936	0.942	0.936	0.932	0.928	0.828	0.941	0.937	0.948	0.94	0.947	0.94	0.954	0.951	0.93	0.941	0.945	0.954	0.95	0.945	0.205	0.209	0.209	0.205	0.199	0.198	0.202	0.199	0.199	0.198	0.2	0.203	0.208	0.211	0.211	0.207	0.195	0.194	0.186	0.193	0.202	0.203	0.192	0.178
41.3333	0.936	0.919	0.938	0.929	0.936	0.939	0.935	0.931	0.932	0.832	0.942	0.938	0.951	0.943	0.945	0.942	0.957	0.951	0.932	0.941	0.947	0.955	0.951	0.944	0.208	0.21	0.209	0.206	0.199	0.199	0.204	0.199	0.197	0.2	0.201	0.203	0.208	0.213	0.21	0.207	0.194	0.193	0.185	0.195	0.202	0.204	0.192	0.179
41.5	0.942	0.927	0.949	0.941	0.942	0.948	0.942	0.934	0.939	0.835	0.946	0.943	0.952	0.945	0.95	0.943	0.958	0.951	0.935	0.946	0.947	0.956	0.953	0.949	0.209	0.213	0.211	0.208	0.202	0.199	0.205	0.2	0.206	0.2	0.203	0.203	0.208	0.215	0.212	0.209	0.196	0.195	0.185	0.194	0.202	0.204	0.192	0.177
41.6667	0.939	0.926	0.94	0.937	0.94	0.945	0.941	0.933	0.936	0.83	0.949	0.939	0.955	0.945	0.95	0.941	0.958	0.955	0.932	0.943	0.95	0.955	0.954	0.95	0.209	0.212	0.211	0.209	0.203	0.199	0.206	0.2	0.199	0.2	0.202	0.203	0.21	0.212	0.213	0.209	0.195	0.195	0.186	0.196	0.203	0.206	0.194	0.179
41.8333	0.94	0.924	0.938	0.932	0.94	0.944	0.939	0.935	0.935	0.835	0.945	0.94	0.953	0.945	0.951	0.946	0.956	0.954	0.935	0.943	0.95	0.962	0.955	0.948	0.208	0.212	0.212	0.209	0.201	0.2	0.205	0.201	0.199	0.201	0.203	0.204	0.21	0.214	0.213	0.208	0.195	0.196	0.187	0.196	0.203	0.206	0.193	0.18
42	0.941	0.923	0.942	0.933	0.94	0.947	0.941	0.935	0.935	0.838	0.946	0.94	0.951	0.944	0.951	0.948	0.957	0.958	0.938	0.946	0.95	0.956	0.957	0.949	0.21	0.214	0.212	0.209	0.203	0.2	0.205	0.201	0.199	0.201	0.203	0.203	0.21	0.215	0.213	0.21	0.197	0.196	0.186	0.195	0.203	0.207	0.194	0.179
42.1667	0.942	0.923	0.941	0.933	0.942	0.946	0.943	0.939	0.938	0.836	0.946	0.94	0.955	0.945	0.951	0.948	0.956	0.956	0.937	0.946	0.952	0.96	0.957	0.95	0.21	0.213	0.213	0.21	0.203	0.2	0.204	0.201	0.2	0.201	0.204	0.205	0.213	0.215	0.213	0.209	0.196	0.197	0.186	0.195	0.204	0.207	0.194	0.181
42.3333	0.941	0.926	0.946	0.933	0.942	0.947	0.941	0.936	0.938	0.837	0.945	0.943	0.954	0.945	0.953	0.949	0.958	0.959	0.94	0.95	0.947	0.962	0.955	0.952	0.211	0.215	0.215	0.21	0.204	0.2	0.205	0.2	0.199	0.199	0.204	0.204	0.212	0.216	0.215	0.21	0.196	0.196	0.187	0.197	0.205	0.207	0.195	0.181
42.5	0.939	0.926	0.94	0.934	0.942	0.947	0.943	0.94	0.939	0.839	0.95	0.943	0.953	0.945	0.955	0.951	0.959	0.956	0.939	0.95	0.95	0.958	0.956	0.951	0.211	0.215	0.213	0.211	0.204	0.2	0.205	0.201	0.2	0.201	0.204	0.206	0.213	0.217	0.215	0.211	0.196	0.197	0.187	0.197	0.203	0.206	0.194	0.18
42.6667	0.94	0.927	0.941	0.935	0.944	0.949	0.945	0.94	0.939	0.838	0.951	0.945	0.956	0.948	0.956	0.952	0.958	0.962	0.94	0.949	0.951	0.959	0.958	0.952	0.212	0.215	0.217	0.211	0.205	0.2	0.207	0.202	0.201	0.201	0.204	0.206	0.214	0.218	0.216	0.212	0.198	0.197	0.188	0.197	0.205	0.207	0.195	0.181
42.8333	0.944	0.927	0.945	0.938	0.945	0.947	0.944	0.942	0.938	0.842	0.952	0.948	0.956	0.949	0.955	0.95	0.96	0.964	0.942	0.949	0.954	0.961	0.96	0.952	0.213	0.217	0.217	0.212	0.205	0.201	0.208	0.201	0.204	0.203	0.205	0.205	0.216	0.218	0.217	0.212	0.198	0.197	0.188	0.198	0.207	0.209	0.195	0.181
43	0.945	0.932	0.944	0.937	0.944	0.948	0.946	0.939	0.94	0.842	0.951	0.946	0.955	0.949	0.957	0.953	0.96	0.964	0.941	0.952	0.955	0.962	0.959	0.952	0.213	0.218	0.216	0.213	0.206	0.203	0.207	0.202	0.201	0.203	0.204	0.206	0.216	0.22	0.219	0.213	0.197	0.198	0.187	0.197	0.206	0.209	0.195	0.181
43.1667	0.948	0.93	0.945	0.94	0.946	0.949	0.943	0.943	0.945	0.842	0.951	0.946	0.957	0.95	0.956	0.954	0.96	0.965	0.943	0.954	0.952	0.962	0.961	0.956	0.215	0.218	0.219	0.213	0.206	0.202	0.207	0.202	0.202	0.203	0.205	0.208	0.217	0.221	0.22	0.213	0.198	0.198	0.189	0.199	0.206	0.208	0.196	0.182
43.3333	0.95	0.93	0.953	0.946	0.953	0.954	0.949	0.946	0.947	0.846	0.959	0.952	0.963	0.953	0.958	0.954	0.965	0.965	0.944	0.956	0.955	0.963	0.959	0.957	0.216	0.221	0.222	0.215	0.208	0.202	0.207	0.204	0.203	0.204	0.208	0.206	0.216	0.223	0.221	0.216	0.198	0.2	0.189	0.198	0.207	0.209	0.195	0.183
43.5	0.949	0.932	0.947	0.945	0.95	0.954	0.949	0.947	0.943	0.844	0.954	0.95	0.958	0.951	0.959	0.955	0.965	0.965	0.946	0.954	0.955	0.962	0.964	0.957	0.217	0.222	0.221	0.215	0.207	0.202	0.207	0.202	0.203	0.202	0.206	0.206	0.218	0.223	0.221	0.216	0.199	0.199	0.189	0.198	0.208	0.209	0.196	0.182
43.6667	0.95	0.933	0.954	0.946	0.954	0.955	0.951	0.948	0.95	0.849	0.957	0.95	0.962	0.956	0.961	0.956	0.969	0.968	0.946	0.957	0.959	0.965	0.959	0.96	0.218	0.223	0.223	0.217	0.208	0.204	0.211	0.205	0.212	0.205	0.208	0.209	0.219	0.224	0.221	0.216	0.201	0.2	0.19	0.199	0.207	0.21	0.197	0.184
43.8333	0.953	0.937	0.958	0.945	0.952	0.952	0.948	0.947	0.945	0.849	0.957	0.95	0.963	0.96	0.956	0.955	0.97	0.966	0.946	0.958	0.957	0.968	0.965	0.96	0.219	0.223	0.223	0.217	0.209	0.203	0.209	0.205	0.203	0.204	0.207	0.207	0.221	0.224	0.223	0.216	0.199	0.2	0.189	0.199	0.207	0.212	0.197	0.184
44	0.949	0.934	0.957	0.955	0.957	0.96	0.956	0.951	0.949	0.851	0.961	0.956	0.966	0.957	0.961	0.958	0.972	0.968	0.95	0.961	0.962	0.971	0.968	0.965	0.222	0.228	0.225	0.218	0.21	0.206	0.212	0.206	0.204	0.205	0.208	0.209	0.221	0.225	0.224	0.218	0.2	0.2	0.19	0.202	0.208	0.212	0.198	0.185
44.1667	0.952	0.933	0.949	0.951	0.956	0.959	0.955	0.948	0.948	0.856	0.958	0.953	0.967	0.957	0.962	0.959	0.967	0.966	0.949	0.957	0.959	0.969	0.965	0.961	0.222	0.227	0.225	0.219	0.211	0.207	0.21	0.205	0.211	0.204	0.209	0.208	0.224	0.228	0.226	0.218	0.202	0.201	0.19	0.2	0.209	0.212	0.198	0.185
44.3333	0.954	0.935	0.951	0.95	0.953	0.955	0.957	0.947	0.945	0.854	0.956	0.951	0.966	0.956	0.963	0.958	0.968	0.969	0.95	0.957	0.959	0.967	0.966	0.962	0.221	0.226	0.226	0.218	0.21	0.205	0.211	0.205	0.213	0.206	0.208	0.208	0.226	0.227	0.224	0.219	0.201	0.202	0.191	0.2	0.209	0.213	0.197	0.185
44.5	0.955	0.936	0.952	0.952	0.956	0.959	0.957	0.952	0.949	0.856	0.959	0.955	0.965	0.958	0.965	0.959	0.97	0.969	0.952	0.955	0.96	0.971	0.969	0.963	0.224	0.229	0.226	0.221	0.212	0.205	0.212	0.205	0.205	0.205	0.209	0.209	0.226	0.228	0.226	0.221	0.202	0.202	0.19	0.201	0.211	0.213	0.198	0.186
44.6667	0.953	0.937	0.952	0.954	0.955	0.959	0.959	0.954	0.951	0.857	0.961	0.955	0.968	0.959	0.966	0.964	0.969	0.971	0.952	0.957	0.96	0.971	0.969	0.963	0.224	0.228	0.227	0.223	0.212	0.205	0.213	0.205	0.211	0.207	0.209	0.21	0.225	0.23	0.226	0.221	0.202	0.203	0.19	0.201	0.21	0.215	0.199	0.187
44.8333	0.954	0.936	0.954	0.957	0.957	0.96	0.958	0.954	0.954	0.854	0.963	0.957	0.969	0.959	0.963	0.961	0.972	0.97	0.952	0.96	0.962	0.972	0.968	0.964	0.226	0.229	0.229	0.222	0.214	0.207	0.213	0.207	0.208	0.207	0.21	0.211	0.227	0.231	0.228	0.223	0.203	0.203	0.192	0.202	0.21	0.215	0.199	0.187
45	0.956	0.94	0.961	0.953	0.963	0.96	0.959	0.954	0.953	0.864	0.965	0.959	0.972	0.961	0.966	0.962	0.974	0.974	0.957	0.964	0.966	0.971	0.971	0.969	0.227	0.232	0.23	0.224	0.214	0.208	0.213	0.207	0.211	0.208	0.212	0.211	0.229	0.232	0.229	0.224	0.204	0.203	0.191	0.201	0.213	0.214	0.198	0.186
45.1667	0.956	0.94	0.954	0.958	0.958	0.965	0.96	0.956	0.957	0.863	0.966	0.962	0.968	0.961	0.965	0.966	0.969	0.974	0.951	0.959	0.961	0.973	0.969	0.965	0.227	0.231	0.229	0.224	0.215	0.207	0.213	0.208	0.212	0.207	0.21	0.212	0.23	0.233	0.23	0.223	0.204	0.203	0.192	0.203	0.211	0.216	0.201	0.189
45.3333	0.964	0.945	0.956	0.959	0.958	0.964	0.962	0.956	0.954	0.861	0.965	0.959	0.971	0.96	0.969	0.964	0.971	0.973	0.953	0.962	0.964	0.973	0.97	0.966	0.228	0.233	0.231	0.226	0.215	0.208	0.215	0.208	0.208	0.208	0.212	0.211	0.232	0.234	0.232	0.224	0.204	0.204	0.193	0.203	0.212	0.216	0.2	0.188
45.5	0.961	0.944	0.959	0.956	0.961	0.965	0.964	0.956	0.958	0.863	0.968	0.96	0.972	0.962	0.968	0.964	0.975	0.974	0.954	0.961	0.965	0.975	0.973	0.967	0.228	0.233	0.233	0.227	0.216	0.209	0.215	0.208	0.21	0.209	0.214	0.21	0.233	0.236	0.232	0.225	0.205	0.204	0.193	0.205	0.213	0.217	0.201	0.189
45.6667	0.964	0.945	0.957	0.96	0.963	0.965	0.963	0.956	0.957	0.866	0.967	0.96	0.969	0.964	0.967	0.965	0.975	0.977	0.954	0.963	0.965	0.975	0.971	0.966	0.229	0.234	0.233	0.227	0.216	0.208	0.216	0.208	0.217	0.209	0.213	0.213	0.234	0.236	0.234	0.227	0.206	0.204	0.193	0.205	0.214	0.218	0.202	0.19
45.8333	0.964	0.944	0.96	0.961	0.961	0.968	0.963	0.958	0.959	0.868	0.967	0.959	0.971	0.964	0.969	0.966	0.975	0.976	0.956	0.963	0.965	0.977	0.973	0.967	0.229	0.237	0.235	0.228	0.217	0.208	0.217	0.209	0.209	0.209	0.214	0.213	0.235	0.238	0.235	0.228	0.206	0.207	0.194	0.206	0.214	0.218	0.202	0.19
46	0.972	0.949	0.962	0.963	0.964	0.966	0.965	0.963	0.961	0.87	0.969	0.962	0.975	0.963	0.97	0.966	0.979	0.976	0.957	0.965	0.969	0.978	0.975	0.972	0.231	0.237	0.237	0.229	0.217	0.209	0.217	0.21	0.21	0.211	0.215	0.213	0.237	0.239	0.236	0.229	0.207	0.207	0.194	0.205	0.215	0.218	0.202	0.191
46.1667	0.966	0.945	0.959	0.962	0.966	0.966	0.963	0.959	0.961	0.87	0.968	0.965	0.974	0.969	0.972	0.97	0.977	0.978	0.958	0.965	0.968	0.982	0.974	0.969	0.234	0.24	0.237	0.23	0.219	0.212	0.218	0.21	0.21	0.21	0.215	0.213	0.239	0.24	0.237	0.23	0.208	0.208	0.194	0.206	0.216	0.22	0.202	0.191
46.3333	0.97	0.948	0.961	0.965	0.966	0.97	0.967	0.961	0.96	0.869	0.968	0.961	0.977	0.968	0.971	0.969	0.978	0.974	0.957	0.967	0.966	0.978	0.974	0.972	0.235	0.24	0.237	0.232	0.22	0.21	0.218	0.21	0.21	0.211	0.215	0.214	0.239	0.242	0.239	0.231	0.207	0.209	0.196	0.206	0.214	0.221	0.204	0.192
46.5	0.972	0.953	0.962	0.964	0.963	0.972	0.967	0.962	0.962	0.873	0.972	0.965	0.978	0.968	0.973	0.969	0.98	0.976	0.96	0.97	0.974	0.981	0.98	0.974	0.235	0.242	0.24	0.235	0.22	0.212	0.22	0.211	0.218	0.21	0.216	0.214	0.24	0.243	0.242	0.232	0.209	0.209	0.195	0.207	0.217	0.221	0.203	0.191
46.6667	0.973	0.953	0.963	0.966	0.968	0.972	0.969	0.964	0.964	0.87	0.971	0.964	0.978	0.967	0.972	0.973	0.98	0.978	0.96	0.968	0.973	0.983	0.98	0.974	0.237	0.243	0.242	0.233	0.222	0.211	0.221	0.212	0.21	0.211	0.215	0.214	0.24	0.244	0.242	0.233	0.209	0.208	0.195	0.208	0.216	0.222	0.204	0.193
46.8333	0.969	0.952	0.965	0.968	0.967	0.971	0.97	0.965	0.963	0.874	0.971	0.965	0.979	0.97	0.971	0.97	0.979	0.98	0.959	0.97	0.974	0.983	0.981	0.976	0.238	0.243	0.241	0.235	0.224	0.214	0.22	0.213	0.213	0.212	0.215	0.214	0.243	0.247	0.241	0.235	0.209	0.21	0.196	0.208	0.219	0.222	0.204	0.193
47	0.965	0.949	0.963	0.966	0.968	0.973	0.97	0.965	0.964	0.875	0.972	0.966	0.978	0.973	0.977	0.975	0.979	0.981	0.961	0.972	0.973	0.985	0.978	0.976	0.239	0.245	0.243	0.235	0.223	0.213	0.22	0.212	0.213	0.212	0.217	0.217	0.244	0.246	0.244	0.236	0.211	0.211	0.196	0.21	0.218	0.223	0.205	0.193
47.1667	0.969	0.951	0.97	0.969	0.967	0.974	0.973	0.964	0.965	0.879	0.976	0.971	0.98	0.973	0.976	0.971	0.984	0.984	0.965	0.976	0.978	0.99	0.986	0.979	0.242	0.248	0.245	0.238	0.224	0.215	0.222	0.213	0.214	0.213	0.218	0.216	0.246	0.249	0.245	0.237	0.211	0.211	0.196	0.211	0.218	0.224	0.205	0.194
47.3333	0.974	0.955	0.969	0.969	0.97	0.972	0.974	0.969	0.967	0.878	0.973	0.968	0.983	0.973	0.975	0.974	0.984	0.981	0.962	0.973	0.977	0.987	0.983	0.979	0.243	0.246	0.246	0.239	0.226	0.215	0.222	0.212	0.213	0.213	0.219	0.216	0.246	0.252	0.249	0.237	0.212	0.21	0.197	0.21	0.218	0.225	0.205	0.196
47.5	0.97	0.952	0.961	0.971	0.973	0.972	0.968	0.968	0.966	0.881	0.974	0.968	0.983	0.976	0.975	0.976	0.983	0.984	0.964	0.975	0.977	0.985	0.982	0.979	0.243	0.251	0.247	0.239	0.226	0.215	0.223	0.214	0.22	0.214	0.22	0.217	0.248	0.251	0.248	0.24	0.213	0.212	0.198	0.212	0.221	0.224	0.207	0.195
47.6667	0.974	0.958	0.967	0.971	0.971	0.973	0.971	0.966	0.97	0.882	0.978	0.971	0.98	0.975	0.978	0.977	0.983	0.983	0.963	0.972	0.975	0.991	0.983	0.978	0.245	0.251	0.25	0.24	0.228	0.215	0.224	0.214	0.216	0.214	0.221	0.215	0.25	0.256	0.25	0.241	0.213	0.212	0.198	0.212	0.221	0.225	0.208	0.196
47.8333	0.974	0.955	0.965	0.97	0.973	0.978	0.97	0.968	0.969	0.88	0.974	0.969	0.983	0.976	0.977	0.977	0.985	0.983	0.965	0.976	0.978	0.987	0.982	0.982	0.246	0.254	0.251	0.241	0.229	0.217	0.225	0.215	0.216	0.215	0.221	0.218	0.251	0.255	0.25	0.242	0.213	0.214	0.199	0.212	0.221	0.228	0.207	0.195
48	0.971	0.958	0.967	0.973	0.971	0.975	0.972	0.969	0.968	0.88	0.973	0.969	0.982	0.976	0.976	0.979	0.987	0.985	0.964	0.973	0.978	0.989	0.981	0.98	0.247	0.253	0.252	0.243	0.229	0.216	0.226	0.215	0.225	0.217	0.221	0.219	0.253	0.256	0.252	0.241	0.215	0.213	0.198	0.212	0.223	0.227	0.208	0.197
48.1667	0.979	0.96	0.967	0.974	0.973	0.975	0.973	0.969	0.971	0.884	0.977	0.97	0.983	0.979	0.979	0.979	0.986	0.986	0.962	0.974	0.98	0.99	0.983	0.981	0.247	0.254	0.254	0.246	0.231	0.215	0.226	0.216	0.222	0.215	0.221	0.218	0.253	0.258	0.255	0.243	0.215	0.214	0.199	0.213	0.223	0.228	0.209	0.198
48.3333	0.971	0.955	0.97	0.971	0.975	0.975	0.972	0.969	0.97	0.882	0.978	0.969	0.985	0.981	0.981	0.979	0.987	0.988	0.97	0.98	0.982	0.99	0.985	0.983	0.251	0.257	0.257	0.247	0.231	0.218	0.227	0.217	0.218	0.217	0.222	0.219	0.257	0.26	0.256	0.244	0.214	0.216	0.201	0.215	0.222	0.228	0.209	0.199
48.5	0.973	0.961	0.97	0.975	0.973	0.978	0.974	0.971	0.972	0.878	0.977	0.972	0.985	0.98	0.982	0.98	0.99	0.988	0.966	0.978	0.981	0.991	0.984	0.979	0.253	0.258	0.255	0.246	0.232	0.22	0.227	0.217	0.218	0.217	0.222	0.219	0.258	0.263	0.258	0.247	0.217	0.217	0.201	0.214	0.223	0.23	0.211	0.198
48.6667	0.974	0.961	0.971	0.977	0.977	0.975	0.977	0.973	0.97	0.881	0.976	0.969	0.986	0.983	0.985	0.983	0.991	0.989	0.969	0.979	0.981	0.994	0.986	0.98	0.255	0.259	0.257	0.249	0.233	0.218	0.228	0.219	0.219	0.217	0.223	0.222	0.259	0.264	0.258	0.248	0.217	0.217	0.201	0.215	0.226	0.23	0.21	0.2
48.8333	0.979	0.963	0.97	0.977	0.977	0.979	0.977	0.975	0.973	0.884	0.978	0.974	0.985	0.984	0.982	0.982	0.99	0.991	0.969	0.981	0.983	0.997	0.99	0.981	0.254	0.262	0.258	0.25	0.234	0.219	0.229	0.218	0.222	0.218	0.224	0.221	0.26	0.266	0.26	0.247	0.218	0.218	0.201	0.217	0.225	0.232	0.211	0.201
49	0.976	0.961	0.983	0.975	0.979	0.98	0.978	0.975	0.972	0.89	0.984	0.976	0.986	0.988	0.983	0.985	0.994	0.992	0.973	0.986	0.987	0.996	0.989	0.988	0.257	0.264	0.261	0.252	0.236	0.221	0.23	0.219	0.22	0.219	0.225	0.221	0.262	0.269	0.263	0.249	0.219	0.22	0.201	0.216	0.225	0.232	0.211	0.201
49.1667	0.977	0.962	0.983	0.981	0.979	0.983	0.981	0.975	0.974	0.89	0.986	0.978	0.989	0.988	0.986	0.984	0.993	0.99	0.973	0.986	0.987	0.996	0.991	0.99	0.259	0.266	0.265	0.253	0.237	0.221	0.231	0.221	0.22	0.219	0.226	0.222	0.266	0.269	0.264	0.253	0.22	0.221	0.203	0.219	0.226	0.232	0.212	0.201
49.3333	0.986	0.97	0.98	0.976	0.981	0.983	0.98	0.977	0.976	0.882	0.982	0.974	0.99	0.985	0.985	0.984	0.993	0.99	0.972	0.982	0.986	0.996	0.991	0.985	0.26	0.267	0.264	0.256	0.237	0.221	0.23	0.219	0.22	0.219	0.223	0.223	0.266	0.27	0.266	0.254	0.221	0.22	0.204	0.218	0.226	0.237	0.214	0.202
49.5	0.977	0.965	0.974	0.978	0.981	0.981	0.984	0.977	0.978	0.887	0.98	0.979	0.99	0.984	0.984	0.984	0.991	0.992	0.971	0.981	0.983	0.997	0.988	0.985	0.26	0.267	0.266	0.256	0.238	0.222	0.233	0.221	0.219	0.218	0.227	0.223	0.268	0.274	0.266	0.255	0.222	0.221	0.204	0.219	0.228	0.235	0.213	0.202
49.6667	0.979	0.968	0.988	0.978	0.982	0.984	0.986	0.977	0.975	0.892	0.984	0.979	0.992	0.99	0.989	0.989	0.995	0.993	0.976	0.988	0.99	0.995	0.994	0.993	0.265	0.271	0.269	0.257	0.239	0.224	0.234	0.223	0.221	0.221	0.228	0.224	0.27	0.275	0.269	0.257	0.223	0.224	0.204	0.22	0.228	0.234	0.214	0.203
49.8333	0.982	0.97	0.995	0.981	0.982	0.985	0.985	0.977	0.975	0.895	0.989	0.983	0.994	0.991	0.992	0.989	0.998	0.997	0.978	0.989	0.991	0.999	0.997	0.995	0.264	0.273	0.272	0.259	0.243	0.225	0.235	0.222	0.222	0.221	0.227	0.224	0.273	0.277	0.271	0.258	0.223	0.225	0.205	0.22	0.229	0.234	0.213	0.204
50	0.982	0.97	0.988	0.98	0.983	0.987	0.984	0.98	0.978	0.891	0.988	0.979	0.995	0.99	0.991	0.987	0.998	0.994	0.976	0.989	0.992	0.999	0.996	0.995	0.266	0.275	0.272	0.261	0.242	0.225	0.235	0.223	0.223	0.222	0.228	0.224	0.274	0.277	0.273	0.262	0.224	0.225	0.206	0.221	0.23	0.236	0.214	0.204
50.1667	0.989	0.973	0.984	0.98	0.98	0.988	0.981	0.982	0.979	0.885	0.984	0.978	0.993	0.988	0.99	0.985	0.996	0.994	0.974	0.986	0.988	0.996	0.994	0.991	0.268	0.273	0.272	0.262	0.241	0.228	0.235	0.224	0.222	0.222	0.227	0.225	0.277	0.28	0.273	0.262	0.225	0.226	0.205	0.222	0.23	0.238	0.216	0.207
50.3333	0.984	0.971	0.977	0.984	0.984	0.985	0.981	0.98	0.981	0.893	0.985	0.978	0.995	0.989	0.988	0.986	0.997	0.995	0.972	0.986	0.989	0.999	0.994	0.991	0.27	0.276	0.275	0.265	0.242	0.226	0.235	0.225	0.225	0.223	0.229	0.224	0.278	0.281	0.275	0.264	0.226	0.224	0.206	0.223	0.231	0.237	0.216	0.206
50.5	0.989	0.972	0.981	0.98	0.983	0.987	0.981	0.982	0.982	0.888	0.984	0.977	0.994	0.988	0.991	0.988	0.998	0.995	0.973	0.988	0.991	0.998	0.997	0.992	0.271	0.278	0.276	0.264	0.244	0.226	0.235	0.225	0.23	0.223	0.23	0.225	0.278	0.285	0.278	0.264	0.226	0.226	0.207	0.224	0.232	0.24	0.217	0.207
50.6667	0.986	0.977	0.98	0.984	0.99	0.983	0.986	0.981	0.978	0.889	0.992	0.981	0.994	0.991	0.989	0.989	0.998	0.998	0.973	0.986	0.987	0.997	0.99	0.99	0.272	0.28	0.277	0.266	0.245	0.227	0.237	0.225	0.224	0.224	0.23	0.226	0.28	0.285	0.279	0.266	0.226	0.227	0.207	0.224	0.232	0.239	0.218	0.207
50.8333	0.989	0.977	0.983	0.984	0.983	0.988	0.987	0.984	0.98	0.891	0.99	0.978	0.994	0.991	0.993	0.988	0.998	0.994	0.973	0.985	0.992	1.003	0.997	0.992	0.274	0.282	0.28	0.267	0.246	0.229	0.238	0.225	0.227	0.223	0.23	0.225	0.283	0.288	0.28	0.267	0.227	0.228	0.208	0.226	0.233	0.239	0.218	0.208
51	0.989	0.977	0.983	0.985	0.987	0.991	0.989	0.985	0.987	0.887	0.992	0.982	0.995	0.989	0.992	0.99	0.999	0.995	0.974	0.988	0.993	1.001	0.995	0.993	0.277	0.284	0.282	0.268	0.248	0.227	0.239	0.227	0.225	0.223	0.232	0.227	0.284	0.292	0.283	0.269	0.228	0.23	0.21	0.226	0.234	0.241	0.218	0.209
51.1667	0.988	0.979	0.982	0.986	0.988	0.99	0.991	0.986	0.986	0.893	0.994	0.981	1	0.988	0.99	0.988	0.996	0.996	0.976	0.988	0.995	1.002	0.999	0.993	0.277	0.285	0.282	0.272	0.249	0.229	0.24	0.226	0.226	0.226	0.231	0.227	0.284	0.291	0.284	0.271	0.228	0.23	0.21	0.226	0.234	0.243	0.22	0.207
51.3333	0.985	0.973	0.982	0.983	0.986	0.989	0.988	0.984	0.983	0.896	0.99	0.984	0.998	0.992	0.994	0.993	1	1	0.979	0.991	0.996	1.003	1	1	0.28	0.287	0.284	0.275	0.252	0.23	0.24	0.229	0.227	0.228	0.233	0.228	0.289	0.295	0.288	0.272	0.229	0.23	0.21	0.229	0.236	0.243	0.219	0.21
51.5	0.987	0.977	0.98	0.985	0.986	0.988	0.989	0.986	0.989	0.898	0.991	0.983	1.002	0.992	0.992	0.995	1.002	1	0.98	0.992	0.996	1.003	0.998	0.995	0.282	0.289	0.286	0.272	0.25	0.232	0.24	0.229	0.227	0.227	0.234	0.229	0.291	0.296	0.289	0.274	0.231	0.23	0.211	0.227	0.236	0.244	0.219	0.211
51.6667	0.99	0.978	0.986	0.986	0.986	0.99	0.987	0.987	0.987	0.904	0.992	0.983	1.004	0.99	0.991	0.991	1	0.999	0.978	0.992	0.998	1.003	1.002	0.997	0.282	0.291	0.29	0.276	0.253	0.231	0.242	0.23	0.229	0.228	0.233	0.228	0.293	0.298	0.291	0.274	0.232	0.233	0.21	0.228	0.237	0.244	0.22	0.211
51.8333	0.987	0.977	0.987	0.987	0.991	0.987	0.989	0.984	0.984	0.901	0.99	0.986	0.998	0.991	0.993	0.994	1.001	0.998	0.981	0.993	0.996	1.006	0.998	0.996	0.287	0.293	0.291	0.278	0.256	0.233	0.243	0.229	0.231	0.227	0.236	0.23	0.295	0.302	0.293	0.277	0.232	0.233	0.213	0.231	0.237	0.245	0.221	0.211
52	0.992	0.974	0.984	0.989	0.989	0.995	0.993	0.989	0.988	0.894	0.99	0.984	1.002	0.989	0.989	0.991	1	0.998	0.975	0.991	0.994	1.004	0.999	0.997	0.284	0.295	0.291	0.276	0.255	0.233	0.244	0.23	0.229	0.228	0.235	0.23	0.296	0.303	0.296	0.279	0.235	0.233	0.212	0.23	0.238	0.248	0.221	0.213
52.1667	0.993	0.977	0.985	0.986	0.992	0.99	0.987	0.99	0.993	0.898	0.996	0.986	1.006	0.99	0.991	0.991	1	0.997	0.979	0.989	0.996	1.004	1.003	0.998	0.287	0.297	0.295	0.279	0.257	0.233	0.246	0.23	0.23	0.229	0.237	0.231	0.297	0.305	0.296	0.278	0.236	0.234	0.213	0.231	0.239	0.247	0.223	0.214
52.3333	0.987	0.976	0.984	0.991	0.988	0.994	0.993	0.988	0.989	0.905	0.997	0.991	1.002	0.997	0.999	0.998	1.006	1.004	0.984	0.997	1.001	1.006	1.003	1.004	0.292	0.299	0.296	0.283	0.26	0.236	0.246	0.233	0.231	0.228	0.237	0.232	0.302	0.309	0.298	0.281	0.236	0.236	0.214	0.232	0.24	0.247	0.223	0.214
52.5	0.995	0.975	0.988	0.987	0.99	0.991	0.99	0.987	0.99	0.895	0.99	0.983	1.002	0.994	0.996	0.994	1.003	1.003	0.982	0.995	1	1.006	1.002	1.002	0.292	0.3	0.3	0.284	0.26	0.236	0.248	0.234	0.229	0.23	0.238	0.234	0.303	0.311	0.301	0.283	0.238	0.236	0.215	0.233	0.241	0.249	0.225	0.213
52.6667	0.992	0.978	0.985	0.99	0.988	0.989	0.993	0.988	0.989	0.891	0.99	0.988	1.001	0.995	0.997	0.993	1.005	1.005	0.984	0.993	0.999	1.007	1.002	1.001	0.295	0.303	0.301	0.285	0.261	0.237	0.249	0.234	0.231	0.229	0.239	0.232	0.305	0.315	0.303	0.286	0.239	0.237	0.214	0.234	0.241	0.25	0.224	0.214
52.8333	0.997	0.972	0.99	0.985	0.991	0.985	0.985	0.99	0.991	0.897	0.989	0.984	1.004	0.993	0.997	0.997	1.006	1.003	0.981	0.994	0.998	1.005	1	0.998	0.295	0.305	0.302	0.288	0.26	0.237	0.249	0.234	0.231	0.229	0.237	0.232	0.307	0.316	0.306	0.288	0.239	0.238	0.216	0.236	0.241	0.25	0.225	0.216
53	0.996	0.979	0.988	0.986	0.991	0.991	0.988	0.991	0.991	0.894	0.994	0.986	1.005	0.992	0.997	0.995	1.006	1.002	0.981	0.997	1	1.006	1	1	0.297	0.305	0.304	0.288	0.262	0.238	0.25	0.234	0.233	0.231	0.239	0.234	0.311	0.32	0.308	0.289	0.24	0.238	0.217	0.237	0.245	0.252	0.225	0.215
53.1667	0.994	0.973	0.995	0.992	0.995	0.99	0.992	0.995	0.983	0.904	0.989	0.99	1.004	0.997	1	0.996	1.005	1.002	0.984	0.996	0.997	1.009	1	0.997	0.302	0.31	0.308	0.293	0.263	0.239	0.25	0.237	0.233	0.231	0.24	0.233	0.312	0.324	0.31	0.292	0.24	0.241	0.219	0.237	0.245	0.254	0.227	0.216
53.3333	0.996	0.976	0.994	0.99	0.996	0.992	0.992	0.994	0.992	0.898	0.997	0.981	1.01	0.995	0.997	0.996	1.005	1.005	0.98	0.993	0.997	1.006	1.003	1	0.3	0.308	0.309	0.292	0.264	0.237	0.251	0.235	0.232	0.233	0.241	0.234	0.315	0.324	0.313	0.293	0.24	0.241	0.218	0.237	0.244	0.254	0.227	0.217
53.5	0.994	0.983	0.993	0.99	0.995	0.989	0.99	0.994	0.985	0.9	0.997	0.988	1.006	0.995	0.998	0.995	1.008	1.006	0.985	0.997	1	1.008	1	1.001	0.304	0.314	0.311	0.295	0.264	0.241	0.252	0.237	0.234	0.234	0.242	0.234	0.317	0.329	0.316	0.294	0.243	0.241	0.22	0.24	0.244	0.254	0.226	0.216
53.6667	1	0.982	0.993	0.989	0.995	0.989	0.988	0.993	0.986	0.902	0.99	0.986	1.004	0.998	0.999	0.999	1.006	1.005	0.983	0.995	0.999	1.008	1.002	0.999	0.304	0.313	0.313	0.295	0.266	0.241	0.254	0.237	0.237	0.234	0.242	0.234	0.317	0.33	0.318	0.297	0.244	0.242	0.22	0.24	0.245	0.255	0.228	0.219
53.8333	0.996	0.984	0.996	0.995	1.001	0.992	0.99	0.992	0.984	0.899	0.997	0.985	1.006	0.998	1	0.997	1.01	1.008	0.983	0.998	1	1.005	0.999	1.002	0.31	0.315	0.316	0.299	0.268	0.24	0.253	0.239	0.244	0.234	0.244	0.234	0.318	0.332	0.319	0.299	0.243	0.244	0.221	0.24	0.246	0.255	0.228	0.217
54	0.998	0.979	0.994	0.995	0.998	0.985	0.989	0.992	0.986	0.903	0.993	0.986	1.006	0.998	1.002	1	1.008	1.006	0.984	0.998	1.001	1.009	1.002	1.002	0.308	0.32	0.316	0.297	0.269	0.243	0.253	0.239	0.236	0.235	0.246	0.235	0.318	0.335	0.319	0.3	0.245	0.246	0.22	0.242	0.247	0.256	0.229	0.22
54.1667	1	0.984	0.996	0.997	0.997	0.992	0.997	0.992	0.988	0.9	0.997	0.986	1.009	0.998	1	1	1.011	1.008	0.986	0.999	1.001	1.009	1.002	1.004	0.311	0.324	0.319	0.299	0.27	0.244	0.256	0.24	0.237	0.234	0.245	0.237	0.326	0.339	0.324	0.302	0.246	0.246	0.223	0.242	0.247	0.257	0.228	0.221
54.3333	1.004	0.982	0.999	1.001	0.996	0.997	0.998	0.995	0.999	0.899	1	0.988	1.007	0.996	1	0.998	1.008	1.009	0.987	1.001	1.003	1.013	1.008	1.007	0.314	0.323	0.32	0.303	0.272	0.244	0.255	0.24	0.242	0.235	0.245	0.237	0.324	0.341	0.324	0.305	0.247	0.244	0.221	0.244	0.248	0.258	0.229	0.22
54.5	1.004	0.986	0.998	0.999	1.001	0.996	0.999	0.996	0.996	0.901	1.004	0.991	1.009	0.996	0.998	0.999	1.007	1.008	0.986	1	1.003	1.013	1.011	1.005	0.313	0.324	0.323	0.303	0.274	0.246	0.256	0.24	0.237	0.235	0.245	0.236	0.328	0.341	0.327	0.306	0.246	0.246	0.223	0.243	0.249	0.259	0.23	0.221
54.6667	1	0.986	0.998	1.001	1.002	0.995	1.003	0.998	0.994	0.907	1	0.995	1.008	1.002	1.004	1.004	1.012	1.011	0.99	1.006	1.007	1.014	1.01	1.012	0.32	0.327	0.325	0.308	0.276	0.246	0.258	0.244	0.238	0.236	0.247	0.238	0.332	0.347	0.332	0.307	0.249	0.248	0.223	0.244	0.248	0.261	0.23	0.223
54.8333	0.999	0.984	0.996	0.997	1.002	0.991	0.999	0.995	0.992	0.904	1.004	0.993	1.01	1.002	1.002	1.004	1.011	1.008	0.988	1.005	1.006	1.013	1.006	1.01	0.321	0.329	0.326	0.312	0.278	0.247	0.257	0.244	0.24	0.238	0.248	0.238	0.335	0.348	0.334	0.31	0.251	0.249	0.224	0.246	0.248	0.263	0.232	0.223
55	1.006	0.99	1.002	0.995	1.001	0.998	1.001	0.999	0.989	0.909	1.004	0.983	1.008	1.001	1.003	1.004	1.011	1.01	0.988	1.004	1.004	1.011	1.002	1.005	0.322	0.329	0.328	0.312	0.277	0.248	0.261	0.243	0.238	0.237	0.247	0.239	0.335	0.354	0.335	0.31	0.252	0.251	0.225	0.246	0.251	0.261	0.233	0.223
55.1667	1.001	0.989	1	1.003	1.003	0.988	0.996	0.998	0.993	0.912	1.006	0.992	1.01	1.005	1.006	1.006	1.01	1.013	0.991	1.006	1.006	1.017	1.007	1.011	0.323	0.334	0.331	0.314	0.28	0.249	0.261	0.245	0.241	0.239	0.25	0.24	0.336	0.353	0.337	0.315	0.253	0.251	0.227	0.249	0.251	0.261	0.233	0.224
55.3333	1.011	0.985	1	0.998	1.002	0.994	0.999	0.997	0.997	0.905	1.005	0.989	1.008	1	1.004	1.001	1.013	1.012	0.989	1.002	1.004	1.011	1.008	1.006	0.323	0.334	0.332	0.311	0.28	0.248	0.261	0.245	0.239	0.238	0.248	0.238	0.339	0.356	0.337	0.312	0.252	0.252	0.225	0.249	0.253	0.264	0.233	0.224
55.5	1.011	0.988	1.005	0.998	1.006	0.995	1.003	0.998	0.998	0.903	1.003	0.99	1.009	1.003	1.006	1.002	1.016	1.015	0.991	1.004	1.008	1.011	1.006	1.01	0.325	0.335	0.333	0.317	0.282	0.249	0.262	0.245	0.241	0.238	0.247	0.24	0.342	0.36	0.34	0.315	0.255	0.25	0.227	0.25	0.254	0.263	0.233	0.225
55.6667	1.012	0.995	1.008	1.002	1.004	0.998	1.001	0.998	0.996	0.906	1.001	0.988	1.009	1.005	1.009	1.006	1.018	1.016	0.992	1.01	1.006	1.011	1.007	1.009	0.33	0.339	0.336	0.319	0.284	0.251	0.264	0.246	0.241	0.24	0.25	0.24	0.341	0.36	0.343	0.316	0.255	0.253	0.228	0.252	0.255	0.264	0.234	0.226
55.8333	1	0.995	1.001	1.007	1.008	1.003	1.007	1	1.002	0.922	1.007	1.001	1.013	1.006	1.009	1.01	1.016	1.013	0.994	1.011	1.01	1.018	1.011	1.016	0.327	0.34	0.339	0.321	0.287	0.252	0.265	0.247	0.242	0.241	0.252	0.243	0.349	0.365	0.346	0.323	0.256	0.256	0.228	0.252	0.254	0.266	0.235	0.227
56	1.004	0.991	0.996	1	1.002	0.995	1.006	1.001	0.995	0.922	1.002	0.992	1.014	1.005	1.008	1.006	1.016	1.013	0.991	1.006	1.007	1.012	1.004	1.012	0.331	0.339	0.34	0.322	0.287	0.254	0.267	0.248	0.244	0.241	0.255	0.241	0.348	0.368	0.348	0.32	0.257	0.256	0.229	0.254	0.255	0.265	0.235	0.226
56.1667	1.008	0.993	1	0.999	1.002	1.004	1	0.995	0.993	0.915	1.003	0.989	1.011	1.006	1.01	1.007	1.021	1.017	0.992	1.006	1.007	1.009	1.004	1.01	0.333	0.341	0.341	0.322	0.289	0.254	0.267	0.25	0.245	0.242	0.252	0.241	0.348	0.369	0.348	0.324	0.258	0.256	0.229	0.254	0.254	0.268	0.237	0.227
56.3333	1.005	0.996	0.998	0.999	1.002	1.004	1	0.997	0.994	0.913	1.005	0.993	1.011	1.003	1.007	1.007	1.018	1.014	0.994	1.007	1.006	1.01	1.002	1.01	0.337	0.344	0.344	0.323	0.289	0.254	0.267	0.25	0.246	0.24	0.253	0.242	0.353	0.373	0.35	0.325	0.259	0.258	0.231	0.254	0.257	0.268	0.237	0.229
56.5	1.006	0.989	0.996	0.995	1.003	1.001	1.003	1.001	0.995	0.915	1.003	0.995	1.012	1.003	1.009	1.006	1.017	1.014	0.991	1.006	1.007	1.013	1.004	1.011	0.334	0.344	0.346	0.326	0.292	0.256	0.27	0.252	0.246	0.244	0.256	0.242	0.356	0.375	0.352	0.327	0.261	0.259	0.23	0.256	0.257	0.268	0.238	0.229
56.6667	1.008	0.992	0.994	1	0.999	1.002	1	1	0.994	0.909	1.004	0.995	1.012	1.006	1.008	1.006	1.019	1.015	0.992	1.009	1.008	1.01	1.008	1.013	0.337	0.346	0.349	0.327	0.293	0.257	0.269	0.251	0.244	0.243	0.255	0.242	0.355	0.378	0.354	0.33	0.262	0.258	0.231	0.259	0.258	0.271	0.238	0.23
56.8333	0.993	0.993	0.994	1.004	1.007	1.004	1.007	1.003	1	0.924	1.008	1.001	1.013	1.007	1.007	1.007	1.018	1.016	0.999	1.014	1.015	1.016	1.011	1.018	0.34	0.35	0.351	0.331	0.294	0.26	0.272	0.254	0.248	0.244	0.258	0.245	0.359	0.379	0.357	0.328	0.263	0.26	0.233	0.255	0.257	0.272	0.239	0.229
57	1.012	0.991	0.989	0.998	0.999	1.006	1.003	1	0.997	0.919	1.006	0.995	1.013	1.007	1.012	1.01	1.021	1.018	0.994	1.007	1.01	1.012	1.005	1.011	0.342	0.352	0.353	0.329	0.295	0.258	0.272	0.253	0.245	0.243	0.257	0.244	0.361	0.385	0.358	0.33	0.264	0.261	0.233	0.258	0.259	0.272	0.238	0.229
57.1667	1.011	0.991	0.993	0.998	1.002	1.005	1	1.001	0.997	0.918	1.003	0.996	1.014	1.006	1.013	1.01	1.022	1.02	0.995	1.012	1.007	1.011	1.009	1.012	0.343	0.35	0.35	0.33	0.296	0.26	0.271	0.254	0.247	0.245	0.257	0.244	0.363	0.387	0.36	0.334	0.265	0.261	0.233	0.257	0.26	0.273	0.239	0.229
57.3333	1.02	0.992	0.999	0.995	1.002	1	1.004	1.004	1	0.92	1.004	0.991	1.013	1.007	1.008	1.007	1.014	1.015	0.993	1.009	1.01	1.015	1.009	1.015	0.343	0.356	0.355	0.331	0.298	0.26	0.273	0.253	0.248	0.246	0.259	0.246	0.366	0.391	0.363	0.337	0.266	0.265	0.235	0.261	0.26	0.274	0.239	0.232
57.5	1.018	0.992	1.004	1.001	1.001	1	1.002	1.009	0.998	0.924	1.008	1	1.015	1.01	1.012	1.009	1.022	1.015	0.996	1.01	1.008	1.018	1.012	1.017	0.346	0.356	0.355	0.335	0.299	0.26	0.275	0.256	0.248	0.247	0.261	0.247	0.367	0.394	0.366	0.338	0.268	0.264	0.234	0.26	0.261	0.274	0.241	0.233
57.6667	1.018	0.993	1.001	0.996	0.996	1.005	1	1.004	0.999	0.916	1.005	0.994	1.016	1.009	1.015	1.012	1.028	1.023	0.998	1.016	1.009	1.011	1.008	1.014	0.349	0.359	0.357	0.338	0.303	0.261	0.275	0.256	0.247	0.247	0.258	0.246	0.369	0.398	0.366	0.34	0.268	0.264	0.236	0.262	0.261	0.274	0.24	0.233
57.8333	1.022	0.993	1.004	0.996	0.998	1.002	0.997	1.003	0.998	0.919	1.005	0.99	1.013	1.01	1.015	1.011	1.027	1.022	0.996	1.016	1.006	1.011	1.005	1.007	0.35	0.361	0.359	0.337	0.3	0.263	0.276	0.257	0.251	0.248	0.258	0.246	0.369	0.401	0.37	0.34	0.27	0.267	0.237	0.264	0.261	0.279	0.242	0.235
58	1.017	0.99	1.002	0.996	0.999	1.007	1.001	1.005	1.002	0.924	1.01	0.996	1.013	1.007	1.013	1.008	1.022	1.02	0.998	1.015	1.012	1.015	1.012	1.017	0.351	0.362	0.363	0.34	0.302	0.263	0.277	0.257	0.251	0.248	0.259	0.248	0.373	0.404	0.37	0.341	0.27	0.268	0.238	0.265	0.261	0.277	0.242	0.234
58.1667	1	0.989	1.007	1.003	1.012	1.005	1.008	1.007	1.006	0.931	1.014	1.006	1.015	1.008	1.01	1.01	1.018	1.019	0.999	1.012	1.015	1.021	1.012	1.02	0.352	0.365	0.367	0.345	0.304	0.266	0.281	0.259	0.252	0.251	0.262	0.25	0.375	0.408	0.373	0.344	0.272	0.269	0.237	0.263	0.263	0.278	0.244	0.234
58.3333	1.024	0.997	1.01	1.001	1.012	0.997	1.006	1.005	1.003	0.919	1.012	0.998	1.016	1.01	1.012	1.007	1.021	1.022	0.994	1.013	1.011	1.015	1.014	1.019	0.356	0.364	0.364	0.342	0.301	0.264	0.279	0.258	0.252	0.247	0.262	0.249	0.378	0.411	0.375	0.343	0.273	0.268	0.239	0.266	0.266	0.278	0.244	0.236
58.5	0.996	0.992	1.005	1.007	1.011	1.005	1.01	1.009	1.004	0.93	1.012	1.005	1.015	1.01	1.007	1.012	1.02	1.02	1	1.014	1.015	1.02	1.017	1.021	0.357	0.368	0.367	0.345	0.307	0.267	0.282	0.261	0.254	0.251	0.265	0.25	0.383	0.413	0.375	0.347	0.276	0.271	0.241	0.266	0.264	0.279	0.245	0.237
58.6667	1.013	0.998	1.013	1.012	1.015	1	1.005	1.008	1.003	0.929	1.009	1.001	1.019	1.01	1.01	1.014	1.015	1.018	0.998	1.014	1.011	1.016	1.008	1.015	0.359	0.368	0.372	0.347	0.308	0.266	0.281	0.259	0.253	0.25	0.263	0.252	0.381	0.417	0.379	0.348	0.274	0.274	0.241	0.268	0.267	0.282	0.245	0.239
58.8333	1.021	0.993	1.013	1.007	1.014	1.006	1.005	0.998	1.002	0.922	1.003	1.002	1.019	1.012	1.013	1.013	1.022	1.021	0.997	1.014	1.01	1.014	1.007	1.017	0.36	0.373	0.37	0.349	0.307	0.268	0.281	0.261	0.253	0.251	0.264	0.249	0.382	0.42	0.384	0.348	0.275	0.275	0.243	0.269	0.266	0.28	0.247	0.238
59	1.02	0.994	1.02	1.009	1.019	1.009	1.009	1.007	1.003	0.917	1.006	0.997	1.021	1.009	1.011	1.013	1.02	1.021	0.997	1.012	1.009	1.015	1.011	1.016	0.362	0.374	0.371	0.349	0.31	0.271	0.282	0.263	0.254	0.251	0.266	0.25	0.389	0.422	0.383	0.352	0.278	0.274	0.242	0.27	0.269	0.281	0.245	0.238
59.1667	1.012	0.998	1.02	1.017	1.018	1.008	1.008	1.011	1.005	0.932	1.013	1.01	1.02	1.013	1.012	1.015	1.017	1.02	1.001	1.017	1.016	1.021	1.014	1.022	0.365	0.375	0.375	0.355	0.312	0.272	0.284	0.264	0.256	0.253	0.268	0.251	0.389	0.428	0.385	0.355	0.279	0.28	0.245	0.273	0.27	0.282	0.247	0.238
59.3333	1.022	0.996	1.021	1.009	1.017	1.004	1.008	1.009	1	0.92	1.006	1	1.023	1.012	1.014	1.015	1.026	1.022	0.998	1.013	1.01	1.012	1.01	1.01	0.361	0.379	0.376	0.351	0.31	0.269	0.286	0.264	0.256	0.252	0.265	0.25	0.391	0.429	0.39	0.353	0.28	0.277	0.244	0.275	0.272	0.285	0.248	0.241
59.5	1.024	1.002	1.021	1.009	1.019	1.013	1.014	1.011	1.004	0.916	1.009	0.997	1.022	1.017	1.016	1.014	1.023	1.021	0.998	1.01	1.012	1.016	1.009	1.016	0.366	0.378	0.378	0.356	0.313	0.271	0.286	0.264	0.258	0.252	0.268	0.253	0.391	0.434	0.388	0.356	0.277	0.278	0.245	0.275	0.271	0.284	0.247	0.241
59.6667	1.019	1	1.016	1.007	1.021	0.998	1.006	1.01	1.004	0.925	1.016	0.999	1.019	1.015	1.011	1.014	1.02	1.021	1.002	1.014	1.011	1.016	1.013	1.016	0.371	0.38	0.383	0.359	0.315	0.274	0.288	0.266	0.257	0.255	0.27	0.253	0.395	0.437	0.389	0.359	0.282	0.281	0.245	0.277	0.273	0.285	0.249	0.24
59.8333	1.011	0.998	1.016	1.014	1.024	1.004	1.013	1.017	1.008	0.931	1.015	1.014	1.018	1.014	1.014	1.015	1.02	1.022	1.004	1.021	1.015	1.02	1.014	1.021	0.372	0.382	0.385	0.358	0.32	0.274	0.288	0.267	0.258	0.255	0.271	0.254	0.399	0.441	0.396	0.358	0.282	0.282	0.246	0.277	0.273	0.284	0.248	0.242
60	1.022	1.004	1.014	1.003	1.017	1.009	1.01	1.009	1.001	0.923	1.014	0.995	1.023	1.015	1.016	1.018	1.023	1.02	1	1.01	1.014	1.018	1.011	1.017	0.372	0.387	0.387	0.36	0.318	0.274	0.287	0.268	0.26	0.254	0.269	0.253	0.402	0.444	0.395	0.361	0.284	0.28	0.248	0.277	0.274	0.288	0.252	0.244
60.1667	1.022	1.012	1.019	0.996	1.022	1.001	1.016	1.01	1.004	0.918	1.009	0.998	1.026	1.018	1.017	1.016	1.021	1.026	1	1.017	1.02	1.018	1.011	1.019	0.374	0.387	0.386	0.363	0.32	0.277	0.29	0.268	0.259	0.255	0.269	0.252	0.402	0.447	0.398	0.363	0.283	0.282	0.247	0.278	0.275	0.288	0.252	0.244
60.3333	1.013	1.004	1.011	1.019	1.021	1.001	1.012	1.018	1.012	0.934	1.018	1.011	1.017	1.015	1.016	1.016	1.022	1.024	1.005	1.022	1.015	1.023	1.01	1.021	0.377	0.386	0.386	0.363	0.321	0.278	0.292	0.27	0.259	0.259	0.273	0.257	0.402	0.453	0.404	0.363	0.285	0.283	0.249	0.281	0.275	0.289	0.251	0.244
60.5	1.013	1.005	1.008	1.02	1.022	1.002	1.015	1.018	1.014	0.938	1.022	1.01	1.017	1.016	1.017	1.018	1.024	1.022	1.006	1.019	1.016	1.025	1.015	1.021	0.379	0.389	0.39	0.365	0.321	0.279	0.297	0.273	0.267	0.259	0.275	0.257	0.406	0.455	0.404	0.367	0.285	0.285	0.249	0.28	0.276	0.288	0.252	0.245
60.6667	1.026	1.002	1.014	1.024	1.024	0.997	1.012	1.016	1.01	0.933	1.016	1.004	1.022	1.013	1.016	1.017	1.026	1.022	1.006	1.02	1.015	1.02	1.014	1.017	0.381	0.389	0.392	0.365	0.326	0.279	0.294	0.272	0.262	0.258	0.272	0.256	0.408	0.46	0.405	0.369	0.287	0.287	0.25	0.283	0.276	0.29	0.252	0.245
60.8333	1.018	1.003	1.011	1.025	1.019	1.016	1.015	1.01	1.01	0.919	1.01	1.001	1.017	1.014	1.021	1.019	1.028	1.027	1.008	1.022	1.017	1.018	1.01	1.016	0.385	0.389	0.391	0.367	0.322	0.28	0.293	0.271	0.261	0.257	0.273	0.256	0.409	0.461	0.405	0.369	0.289	0.285	0.252	0.282	0.276	0.29	0.252	0.246
61	1.007	0.995	1.002	1.024	1.01	1.006	1.009	1.018	1.019	0.94	1.018	1.01	1.026	1.015	1.016	1.017	1.024	1.023	1.01	1.021	1.024	1.025	1.014	1.023	0.382	0.394	0.397	0.369	0.325	0.282	0.298	0.276	0.264	0.258	0.276	0.258	0.413	0.463	0.407	0.37	0.289	0.287	0.25	0.284	0.277	0.29	0.252	0.247
61.1667	1.02	1	1.017	1.022	1.022	1.008	1.01	1.01	1.005	0.925	1.01	1	1.021	1.017	1.021	1.016	1.029	1.028	1.006	1.022	1.015	1.018	1.009	1.016	0.386	0.394	0.392	0.37	0.325	0.282	0.294	0.273	0.262	0.26	0.274	0.256	0.412	0.469	0.406	0.372	0.29	0.289	0.253	0.285	0.277	0.291	0.254	0.246
61.3333	1.013	1.002	1.008	1.023	1.019	1.006	1.013	1.017	1.012	0.936	1.018	1.008	1.025	1.012	1.017	1.015	1.025	1.021	1.004	1.019	1.017	1.023	1.014	1.021	0.385	0.395	0.396	0.372	0.327	0.284	0.298	0.278	0.266	0.26	0.277	0.259	0.415	0.471	0.413	0.374	0.29	0.289	0.253	0.287	0.278	0.291	0.254	0.248
61.5	1.021	0.994	1.011	1.017	1.013	1.009	1.01	1.005	1.009	0.925	1.006	1.002	1.025	1.021	1.024	1.023	1.033	1.031	1.01	1.02	1.011	1.016	1.011	1.015	0.385	0.396	0.397	0.37	0.329	0.284	0.295	0.273	0.264	0.259	0.275	0.257	0.417	0.475	0.412	0.372	0.292	0.291	0.255	0.287	0.28	0.294	0.253	0.248
61.6667	1.018	0.999	1.01	1.015	1.012	1.01	1.001	1.006	1.008	0.928	1.01	0.998	1.026	1.018	1.026	1.023	1.03	1.03	1.007	1.018	1.014	1.022	1.012	1.014	0.385	0.399	0.401	0.372	0.329	0.286	0.299	0.276	0.264	0.261	0.277	0.26	0.417	0.479	0.414	0.375	0.293	0.291	0.253	0.287	0.28	0.292	0.253	0.247
61.8333	1.006	1.004	1.011	1.013	1.005	1.01	0.999	1.009	1.006	0.931	1.009	1.001	1.025	1.018	1.025	1.02	1.031	1.029	1.01	1.018	1.016	1.021	1.012	1.02	0.388	0.399	0.403	0.374	0.33	0.286	0.299	0.277	0.264	0.263	0.276	0.26	0.42	0.481	0.415	0.38	0.293	0.292	0.255	0.288	0.279	0.292	0.255	0.248
62	1.003	1.003	1.011	1.01	1.001	1.009	1.003	1.003	1.008	0.923	1.011	1	1.028	1.021	1.022	1.019	1.032	1.029	1.011	1.019	1.013	1.018	1.011	1.019	0.387	0.4	0.406	0.377	0.332	0.287	0.299	0.277	0.265	0.262	0.278	0.259	0.423	0.487	0.419	0.382	0.295	0.291	0.258	0.29	0.28	0.294	0.253	0.249
62.1667	1.008	0.995	1.008	1.009	0.993	1.013	1.012	1.016	1.011	0.929	1.016	0.999	1.03	1.022	1.023	1.023	1.034	1.034	1.014	1.025	1.017	1.02	1.013	1.023	0.389	0.401	0.403	0.378	0.335	0.288	0.3	0.28	0.268	0.26	0.279	0.26	0.426	0.492	0.42	0.383	0.294	0.294	0.257	0.291	0.281	0.296	0.256	0.25
62.3333	1.007	0.997	1.001	1.006	0.994	1.007	1.014	1.015	1.004	0.931	1.011	0.998	1.029	1.022	1.025	1.021	1.034	1.038	1.015	1.019	1.015	1.018	1.014	1.016	0.394	0.405	0.407	0.381	0.334	0.288	0.299	0.282	0.266	0.262	0.278	0.261	0.429	0.496	0.421	0.383	0.295	0.294	0.257	0.292	0.284	0.297	0.256	0.251
62.5	0.998	0.996	1.005	1.015	1.009	1.018	1.014	1.019	1.01	0.94	1.02	1.01	1.022	1.013	1.014	1.016	1.029	1.026	1.005	1.024	1.021	1.026	1.02	1.022	0.393	0.407	0.41	0.382	0.336	0.29	0.303	0.282	0.269	0.263	0.282	0.263	0.429	0.496	0.425	0.384	0.295	0.296	0.258	0.292	0.282	0.296	0.257	0.251
62.6667	1.008	1.001	1.011	1.006	1	1.013	1.008	1.015	1.008	0.931	1.014	0.998	1.026	1.018	1.025	1.018	1.038	1.038	1.012	1.026	1.017	1.024	1.013	1.018	0.396	0.408	0.41	0.384	0.338	0.29	0.302	0.281	0.27	0.265	0.281	0.262	0.435	0.503	0.426	0.385	0.299	0.296	0.261	0.294	0.285	0.299	0.256	0.251
62.8333	1.011	1.001	1.016	1.014	1.013	1.003	1.007	1.018	1.009	0.936	1.019	1.005	1.021	1.014	1.018	1.013	1.025	1.028	1.009	1.02	1.021	1.022	1.016	1.023	0.396	0.411	0.414	0.385	0.336	0.29	0.303	0.282	0.267	0.265	0.282	0.262	0.433	0.507	0.431	0.387	0.301	0.298	0.262	0.294	0.285	0.3	0.258	0.253
63	1.015	1.002	1.011	1.007	1.004	1.007	1.004	1.014	1.009	0.933	1.018	1.005	1.028	1.009	1.02	1.017	1.036	1.03	1.007	1.024	1.019	1.024	1.015	1.022	0.399	0.41	0.416	0.386	0.335	0.292	0.304	0.283	0.27	0.266	0.283	0.264	0.432	0.51	0.432	0.391	0.3	0.298	0.263	0.295	0.284	0.3	0.257	0.252
63.1667	1.014	0.998	1.013	1.005	1.002	1.014	1.007	1.016	1.01	0.931	1.016	1	1.025	1.016	1.025	1.021	1.04	1.035	1.01	1.025	1.017	1.019	1.011	1.019	0.399	0.411	0.413	0.385	0.336	0.292	0.305	0.283	0.27	0.265	0.283	0.264	0.436	0.515	0.435	0.389	0.302	0.299	0.263	0.295	0.287	0.299	0.257	0.253
63.3333	1.026	1.008	1.021	1.006	1.017	1.009	1.004	1.017	1.015	0.936	1.016	1.012	1.021	1.014	1.018	1.01	1.027	1.024	1.007	1.023	1.021	1.025	1.022	1.03	0.401	0.415	0.419	0.389	0.34	0.293	0.306	0.286	0.272	0.265	0.283	0.264	0.442	0.52	0.432	0.393	0.303	0.302	0.264	0.296	0.287	0.301	0.259	0.255
63.5	1.021	1.005	1.015	0.999	1.007	1.01	1.003	1.021	1.01	0.932	1.014	1.004	1.025	1.015	1.023	1.02	1.032	1.03	1.009	1.02	1.016	1.022	1.016	1.024	0.404	0.414	0.421	0.39	0.341	0.294	0.307	0.287	0.271	0.268	0.286	0.266	0.441	0.521	0.434	0.393	0.305	0.3	0.264	0.299	0.286	0.299	0.258	0.253
63.6667	1.018	1.012	1.017	1.001	1.006	1.012	1.007	1.012	1.008	0.932	1.02	1.002	1.023	1.023	1.026	1.026	1.036	1.033	1.011	1.021	1.017	1.023	1.01	1.022	0.407	0.418	0.421	0.391	0.341	0.294	0.308	0.285	0.27	0.265	0.285	0.266	0.444	0.528	0.44	0.395	0.306	0.303	0.268	0.299	0.288	0.301	0.258	0.255
63.8333	1.007	1.003	1.017	1.022	1.019	1.017	1.016	1.02	1.011	0.943	1.022	1.011	1.027	1.019	1.015	1.021	1.035	1.027	1.009	1.026	1.025	1.027	1.025	1.027	0.408	0.419	0.426	0.393	0.346	0.296	0.309	0.289	0.274	0.269	0.285	0.266	0.445	0.532	0.442	0.397	0.306	0.304	0.268	0.298	0.288	0.3	0.26	0.256
64	1.03	1.023	1.024	1.004	1.014	1.019	1.01	1.018	1.009	0.932	1.015	0.999	1.027	1.025	1.024	1.019	1.027	1.032	1.008	1.023	1.015	1.024	1.012	1.019	0.407	0.418	0.422	0.395	0.343	0.296	0.308	0.288	0.273	0.269	0.285	0.266	0.45	0.535	0.445	0.4	0.306	0.304	0.269	0.303	0.289	0.302	0.26	0.255
64.1667	1.022	1.019	1.023	1.008	1.021	1.012	1.015	1.022	1.013	0.94	1.018	1.009	1.027	1.022	1.018	1.02	1.03	1.027	1.011	1.026	1.026	1.026	1.021	1.025	0.407	0.424	0.431	0.395	0.347	0.297	0.311	0.289	0.274	0.269	0.286	0.266	0.45	0.542	0.444	0.403	0.307	0.307	0.269	0.304	0.291	0.304	0.261	0.257
64.3333	1.016	1.026	1.022	1.003	1.016	1.015	1.01	1.014	1.008	0.942	1.018	1.005	1.027	1.019	1.027	1.024	1.032	1.025	1.015	1.018	1.021	1.022	1.015	1.02	0.409	0.424	0.428	0.398	0.345	0.297	0.31	0.29	0.272	0.269	0.288	0.267	0.45	0.542	0.448	0.403	0.311	0.307	0.272	0.304	0.291	0.305	0.262	0.259
64.5	1.008	1.025	1.024	1.002	1.021	1.016	1.014	1.011	1.011	0.937	1.016	0.999	1.027	1.027	1.027	1.015	1.029	1.03	1.007	1.016	1.018	1.024	1.016	1.021	0.411	0.423	0.429	0.395	0.345	0.296	0.311	0.289	0.276	0.271	0.289	0.267	0.452	0.55	0.45	0.405	0.309	0.308	0.271	0.304	0.292	0.304	0.262	0.256
64.6667	1.008	1.018	1.018	1.012	1.02	1.016	1.017	1.022	1.013	0.938	1.02	1.006	1.03	1.022	1.021	1.023	1.031	1.025	1.01	1.025	1.024	1.028	1.022	1.024	0.415	0.428	0.434	0.398	0.349	0.297	0.312	0.291	0.276	0.272	0.291	0.27	0.453	0.549	0.451	0.406	0.312	0.307	0.272	0.306	0.291	0.304	0.26	0.257
64.8333	1.006	1.02	1.021	1.01	1.019	1.021	1.015	1.02	1.01	0.934	1.014	0.999	1.033	1.024	1.029	1.029	1.036	1.034	1.012	1.021	1.017	1.025	1.015	1.02	0.418	0.428	0.43	0.4	0.347	0.299	0.315	0.29	0.276	0.269	0.287	0.268	0.46	0.555	0.451	0.407	0.31	0.31	0.273	0.307	0.293	0.305	0.263	0.258
65	1.008	1.006	1.016	1.011	1.024	1.014	1.023	1.02	1.013	0.941	1.023	1.012	1.029	1.026	1.024	1.024	1.033	1.026	1.014	1.029	1.028	1.028	1.028	1.026	0.419	0.43	0.436	0.403	0.354	0.301	0.313	0.294	0.278	0.272	0.291	0.272	0.456	0.559	0.455	0.409	0.313	0.31	0.272	0.308	0.292	0.305	0.263	0.259
65.1667	1.01	1.003	1.014	1.003	1.028	1.014	1.017	1.019	1.012	0.939	1.022	1.002	1.032	1.028	1.03	1.021	1.028	1.031	1.008	1.023	1.02	1.028	1.016	1.02	0.424	0.432	0.441	0.405	0.353	0.301	0.314	0.293	0.275	0.273	0.29	0.269	0.46	0.562	0.455	0.409	0.316	0.312	0.274	0.309	0.294	0.309	0.264	0.262
65.3333	1.011	1.015	1.01	1.018	1.024	1.012	1.021	1.019	1.015	0.945	1.022	1.008	1.031	1.024	1.021	1.023	1.035	1.029	1.007	1.024	1.025	1.029	1.024	1.03	0.422	0.434	0.438	0.406	0.355	0.304	0.316	0.295	0.279	0.273	0.295	0.272	0.462	0.563	0.456	0.413	0.316	0.312	0.274	0.309	0.294	0.307	0.264	0.26
65.5	1.01	1.027	1.014	1.008	1.018	1.015	1.019	1.021	1.009	0.946	1.027	1.003	1.029	1.019	1.026	1.026	1.028	1.03	1.009	1.025	1.02	1.031	1.019	1.023	0.422	0.436	0.441	0.408	0.355	0.302	0.317	0.296	0.276	0.275	0.293	0.271	0.464	0.566	0.461	0.415	0.319	0.316	0.276	0.309	0.293	0.31	0.265	0.261
65.6667	1.005	1.003	1.013	1.007	1.02	1.017	1.017	1.027	1.012	0.946	1.026	1.006	1.031	1.021	1.027	1.026	1.031	1.027	1.011	1.023	1.023	1.035	1.018	1.024	0.427	0.436	0.439	0.41	0.357	0.305	0.318	0.297	0.279	0.275	0.293	0.272	0.465	0.567	0.463	0.415	0.319	0.316	0.275	0.311	0.294	0.309	0.265	0.261
65.8333	1.008	1.01	1.011	1.019	1.024	1.017	1.011	1.016	1.01	0.946	1.022	1.001	1.031	1.024	1.034	1.028	1.039	1.031	1.013	1.023	1.017	1.031	1.016	1.021	0.428	0.437	0.444	0.409	0.356	0.305	0.319	0.296	0.278	0.274	0.292	0.27	0.466	0.571	0.462	0.417	0.32	0.318	0.279	0.314	0.296	0.31	0.267	0.264
66	1.008	1.008	1.042	1.016	1.029	1.02	1.024	1.023	1.018	0.945	1.02	1.009	1.028	1.023	1.026	1.028	1.032	1.032	1.011	1.031	1.027	1.03	1.024	1.03	0.428	0.441	0.448	0.41	0.361	0.307	0.32	0.299	0.281	0.274	0.298	0.275	0.47	0.575	0.467	0.417	0.318	0.317	0.277	0.313	0.295	0.309	0.265	0.263
66.1667	1.001	1.026	1.014	1.012	1.02	1.009	1.008	1.019	1.01	0.942	1.025	1.004	1.032	1.02	1.029	1.028	1.033	1.033	1.008	1.02	1.014	1.031	1.019	1.023	0.427	0.439	0.441	0.413	0.356	0.306	0.314	0.295	0.285	0.275	0.294	0.272	0.468	0.575	0.47	0.422	0.321	0.319	0.28	0.316	0.299	0.309	0.266	0.262
66.3333	1.012	1.001	1.016	1.014	1.026	1.02	1.025	1.028	1.018	0.944	1.021	1.01	1.027	1.023	1.026	1.025	1.035	1.035	1.012	1.037	1.03	1.029	1.025	1.03	0.432	0.447	0.451	0.419	0.363	0.308	0.323	0.302	0.284	0.275	0.296	0.275	0.476	0.577	0.471	0.419	0.321	0.315	0.277	0.312	0.295	0.315	0.265	0.262
66.5	1.01	1.006	1.004	1.002	1.015	1.016	1.015	1.025	1.012	0.945	1.028	1.004	1.035	1.02	1.023	1.024	1.029	1.028	1.007	1.028	1.02	1.036	1.019	1.029	0.429	0.442	0.448	0.416	0.361	0.306	0.322	0.298	0.282	0.276	0.295	0.274	0.472	0.577	0.469	0.423	0.323	0.317	0.279	0.315	0.296	0.31	0.267	0.264
66.6667	1.006	1.016	1.014	1.006	1.012	1.02	1.021	1.013	1.012	0.946	1.023	1.005	1.035	1.023	1.026	1.027	1.03	1.028	1.007	1.027	1.019	1.036	1.021	1.024	0.43	0.443	0.45	0.416	0.357	0.307	0.321	0.3	0.281	0.277	0.297	0.274	0.476	0.584	0.469	0.424	0.325	0.322	0.283	0.318	0.298	0.312	0.269	0.263
66.8333	1.011	1.026	1.017	1.008	1.016	1.019	1.016	1.018	1.014	0.948	1.026	1.009	1.035	1.027	1.029	1.026	1.03	1.028	1.008	1.027	1.024	1.033	1.021	1.032	0.432	0.445	0.45	0.416	0.362	0.308	0.321	0.3	0.283	0.277	0.298	0.276	0.476	0.583	0.474	0.424	0.325	0.321	0.282	0.318	0.298	0.314	0.269	0.265
67	1.016	1.01	1.017	1.011	1.024	1.024	1.022	1.026	1.018	0.944	1.021	1.007	1.03	1.02	1.027	1.025	1.037	1.032	1.011	1.038	1.032	1.024	1.028	1.032	0.438	0.45	0.457	0.421	0.367	0.313	0.326	0.304	0.285	0.276	0.299	0.275	0.481	0.587	0.478	0.426	0.325	0.318	0.282	0.315	0.298	0.313	0.267	0.265
67.1667	1.014	1.011	1.015	1.003	1.022	1.013	1.016	1.016	1.015	0.947	1.024	1.009	1.036	1.021	1.022	1.022	1.031	1.03	1.009	1.03	1.025	1.037	1.025	1.032	0.435	0.447	0.453	0.422	0.363	0.308	0.324	0.302	0.285	0.28	0.3	0.275	0.481	0.59	0.475	0.428	0.327	0.323	0.284	0.318	0.3	0.314	0.271	0.265
67.3333	1.015	1.007	1.016	1.005	1.02	1.017	1.021	1.021	1.018	0.942	1.019	1.009	1.03	1.019	1.025	1.025	1.032	1.034	1.009	1.035	1.029	1.03	1.019	1.03	0.439	0.452	0.459	0.424	0.369	0.311	0.327	0.305	0.286	0.276	0.3	0.277	0.484	0.592	0.479	0.43	0.328	0.322	0.283	0.318	0.3	0.314	0.269	0.266
67.5	1.002	1.005	1.011	1.007	1.023	1.012	1.015	1.018	1.012	0.948	1.022	1.01	1.034	1.026	1.029	1.023	1.034	1.032	1.008	1.026	1.023	1.036	1.024	1.027	0.44	0.45	0.456	0.425	0.365	0.31	0.325	0.301	0.286	0.278	0.3	0.278	0.483	0.593	0.479	0.429	0.329	0.324	0.284	0.322	0.301	0.316	0.271	0.266
67.6667	1.011	1.01	1.011	1.008	1.018	1.017	1.014	1.019	1.012	0.945	1.024	1.01	1.04	1.025	1.026	1.025	1.035	1.036	1.014	1.025	1.02	1.038	1.023	1.028	0.439	0.451	0.457	0.424	0.363	0.312	0.324	0.302	0.283	0.281	0.3	0.275	0.483	0.596	0.481	0.43	0.33	0.325	0.285	0.322	0.3	0.316	0.268	0.265
67.8333	1.009	1	1.013	1.009	1.021	1.017	1.025	1.023	1.021	0.946	1.021	1.011	1.032	1.021	1.031	1.028	1.036	1.036	1.013	1.037	1.031	1.028	1.027	1.032	0.445	0.456	0.465	0.429	0.369	0.314	0.328	0.307	0.288	0.277	0.302	0.279	0.491	0.6	0.483	0.431	0.33	0.325	0.285	0.32	0.301	0.316	0.27	0.267
68	1.007	1.004	1.013	1.007	1.02	1.014	1.014	1.017	1.015	0.949	1.025	1.007	1.034	1.018	1.026	1.024	1.031	1.034	1.008	1.035	1.025	1.037	1.025	1.025	0.444	0.457	0.461	0.429	0.368	0.312	0.327	0.307	0.287	0.279	0.301	0.277	0.489	0.602	0.483	0.437	0.331	0.328	0.286	0.323	0.303	0.319	0.269	0.269
68.1667	1.004	1.005	1.013	1.006	1.018	1.019	1.016	1.024	1.014	0.948	1.024	1.007	1.037	1.022	1.025	1.027	1.034	1.031	1.01	1.031	1.026	1.034	1.024	1.033	0.444	0.456	0.463	0.431	0.368	0.315	0.327	0.309	0.29	0.281	0.303	0.278	0.489	0.604	0.485	0.436	0.331	0.33	0.289	0.328	0.303	0.319	0.272	0.272
68.3333	1.003	1.004	1.024	1.003	1.018	1.014	1.016	1.018	1.011	0.952	1.027	1.007	1.035	1.021	1.028	1.028	1.037	1.033	1.016	1.027	1.025	1.04	1.027	1.034	0.446	0.457	0.46	0.43	0.367	0.314	0.326	0.305	0.288	0.281	0.304	0.278	0.491	0.606	0.487	0.437	0.335	0.329	0.29	0.326	0.305	0.318	0.273	0.27
68.5	1.022	1.007	1.02	1.009	1.021	1.017	1.018	1.016	1.012	0.946	1.027	1.005	1.035	1.028	1.027	1.03	1.038	1.04	1.017	1.026	1.021	1.037	1.026	1.03	0.442	0.457	0.46	0.429	0.368	0.314	0.327	0.306	0.285	0.281	0.302	0.278	0.488	0.606	0.493	0.436	0.333	0.329	0.291	0.328	0.306	0.32	0.271	0.269
68.6667	0.992	1.008	1.02	1.004	1.022	1.018	1.017	1.02	1.014	0.951	1.022	1.011	1.036	1.014	1.027	1.026	1.036	1.033	1.011	1.032	1.023	1.037	1.03	1.03	0.446	0.46	0.464	0.433	0.369	0.316	0.329	0.308	0.288	0.283	0.304	0.278	0.492	0.611	0.493	0.439	0.334	0.33	0.292	0.331	0.305	0.321	0.273	0.272
68.8333	1.005	1.001	1.034	1.009	1.021	1.017	1.022	1.022	1.017	0.946	1.02	1.007	1.037	1.021	1.025	1.031	1.037	1.039	1.015	1.036	1.03	1.035	1.023	1.028	0.452	0.463	0.47	0.437	0.372	0.318	0.333	0.313	0.291	0.28	0.304	0.281	0.495	0.613	0.488	0.442	0.335	0.329	0.291	0.327	0.306	0.32	0.273	0.272
69	0.993	1.019	1.018	1.015	1.019	1.021	1.014	1.021	1.013	0.952	1.021	1.004	1.038	1.027	1.029	1.029	1.036	1.04	1.017	1.026	1.022	1.037	1.02	1.026	0.448	0.462	0.464	0.434	0.369	0.319	0.33	0.307	0.289	0.282	0.304	0.279	0.493	0.612	0.492	0.44	0.336	0.332	0.293	0.33	0.307	0.322	0.274	0.272
69.1667	0.993	1.016	1.011	1.009	1.019	1.017	1.025	1.024	1.018	0.942	1.019	1.008	1.036	1.025	1.031	1.026	1.031	1.036	1.014	1.03	1.026	1.031	1.023	1.025	0.45	0.464	0.472	0.436	0.376	0.319	0.332	0.311	0.289	0.282	0.304	0.281	0.497	0.613	0.495	0.447	0.338	0.333	0.295	0.331	0.307	0.322	0.273	0.272
69.3333	0.996	1.009	1.011	1.006	1.019	1.011	1.02	1.024	1.015	0.947	1.026	1.005	1.034	1.02	1.026	1.027	1.03	1.033	1.014	1.03	1.029	1.04	1.023	1.025	0.454	0.465	0.469	0.438	0.376	0.319	0.333	0.312	0.29	0.282	0.306	0.281	0.499	0.619	0.498	0.444	0.338	0.336	0.295	0.333	0.305	0.323	0.275	0.273
69.5	0.996	1.01	1.017	1.014	1.015	1.016	1.014	1.021	1.012	0.958	1.025	1.007	1.036	1.023	1.03	1.03	1.037	1.035	1.01	1.026	1.027	1.04	1.015	1.031	0.453	0.466	0.469	0.44	0.375	0.318	0.332	0.312	0.289	0.285	0.309	0.28	0.494	0.618	0.495	0.447	0.339	0.336	0.297	0.335	0.309	0.323	0.275	0.275
69.6667	1.002	1.013	1.009	1.01	1.009	1.012	1.013	1.014	1.012	0.954	1.027	1.007	1.037	1.026	1.03	1.03	1.035	1.036	1.015	1.029	1.025	1.038	1.017	1.031	0.454	0.465	0.467	0.44	0.373	0.318	0.332	0.311	0.29	0.286	0.309	0.283	0.495	0.613	0.497	0.448	0.341	0.336	0.298	0.335	0.309	0.323	0.278	0.275
69.8333	1.008	1.01	1.02	1.017	1.015	1.015	1.019	1.024	1.016	0.95	1.024	1.006	1.036	1.018	1.028	1.026	1.038	1.039	1.012	1.032	1.026	1.031	1.025	1.035	0.46	0.466	0.467	0.441	0.379	0.319	0.334	0.311	0.292	0.287	0.31	0.283	0.496	0.619	0.499	0.449	0.342	0.338	0.297	0.337	0.311	0.325	0.276	0.274
70	1.012	1.004	1.033	1.014	1.028	1.018	1.032	1.025	1.022	0.95	1.022	1.011	1.039	1.029	1.032	1.032	1.04	1.044	1.017	1.038	1.035	1.027	1.021	1.034	0.463	0.47	0.476	0.445	0.382	0.322	0.336	0.315	0.294	0.284	0.308	0.285	0.501	0.625	0.496	0.452	0.344	0.34	0.297	0.332	0.308	0.325	0.275	0.274
70.1667	1.008	1.009	1.026	1.018	1.016	1.015	1.014	1.021	1.016	0.952	1.022	1.005	1.038	1.026	1.029	1.032	1.037	1.036	1.01	1.029	1.03	1.034	1.025	1.032	0.461	0.468	0.471	0.442	0.379	0.32	0.333	0.313	0.293	0.286	0.309	0.283	0.501	0.624	0.5	0.453	0.343	0.34	0.3	0.336	0.312	0.324	0.277	0.274
70.3333	1.013	1.002	1.023	1.023	1.012	1.013	1.014	1.015	1.018	0.951	1.026	1.013	1.037	1.028	1.032	1.033	1.039	1.036	1.013	1.027	1.032	1.031	1.025	1.029	0.462	0.469	0.473	0.441	0.379	0.322	0.334	0.315	0.294	0.289	0.309	0.281	0.498	0.625	0.502	0.455	0.345	0.339	0.299	0.337	0.312	0.328	0.278	0.275
70.5	1.015	1.01	1.024	1.023	1.016	1.016	1.025	1.018	1.02	0.947	1.023	1.014	1.038	1.025	1.029	1.031	1.039	1.04	1.015	1.034	1.038	1.025	1.032	1.032	0.464	0.475	0.479	0.448	0.383	0.327	0.338	0.315	0.294	0.282	0.311	0.284	0.501	0.627	0.505	0.455	0.347	0.343	0.301	0.335	0.309	0.327	0.278	0.275
70.6667	1.02	1.006	1.022	1.02	1.012	1.016	1.019	1.018	1.018	0.949	1.032	1.014	1.039	1.029	1.026	1.031	1.041	1.039	1.011	1.031	1.032	1.032	1.021	1.028	0.463	0.47	0.474	0.446	0.378	0.32	0.334	0.312	0.293	0.285	0.307	0.282	0.502	0.627	0.504	0.454	0.345	0.342	0.302	0.338	0.312	0.327	0.276	0.276
70.8333	1.01	1.01	1.016	1.024	1.027	1.02	1.036	1.03	1.023	0.95	1.028	1.013	1.037	1.028	1.032	1.034	1.043	1.046	1.018	1.044	1.041	1.012	1.029	1.033	0.468	0.478	0.483	0.452	0.387	0.326	0.338	0.32	0.298	0.283	0.311	0.285	0.503	0.632	0.504	0.459	0.347	0.343	0.3	0.339	0.31	0.328	0.277	0.274
71	1.015	1.007	1.017	1.011	1.018	1.014	1.019	1.027	1.022	0.953	1.03	1.012	1.038	1.025	1.025	1.031	1.041	1.038	1.013	1.04	1.038	1.02	1.027	1.044	0.465	0.476	0.479	0.45	0.384	0.327	0.337	0.319	0.294	0.287	0.311	0.284	0.504	0.631	0.506	0.458	0.349	0.343	0.303	0.34	0.31	0.329	0.279	0.276
71.1667	1.016	1.004	1.021	1.019	1.025	1.023	1.029	1.025	1.023	0.951	1.028	1.015	1.039	1.029	1.029	1.035	1.044	1.042	1.016	1.043	1.04	1.015	1.031	1.037	0.469	0.478	0.485	0.452	0.387	0.323	0.34	0.32	0.297	0.286	0.312	0.286	0.505	0.634	0.51	0.459	0.35	0.346	0.303	0.341	0.312	0.327	0.279	0.279
71.3333	1.015	1.006	1.018	1.016	1.024	1.016	1.026	1.021	1.023	0.952	1.033	1.012	1.038	1.029	1.023	1.031	1.04	1.038	1.015	1.04	1.038	1.024	1.026	1.043	0.469	0.476	0.48	0.452	0.386	0.327	0.34	0.319	0.296	0.288	0.313	0.287	0.507	0.633	0.507	0.46	0.351	0.347	0.306	0.343	0.315	0.33	0.281	0.278
71.5	1.022	1.014	1.021	1.016	1.023	1.016	1.02	1.02	1.023	0.955	1.03	1.01	1.041	1.03	1.028	1.031	1.045	1.043	1.013	1.04	1.04	1.028	1.025	1.037	0.465	0.478	0.485	0.453	0.386	0.326	0.339	0.318	0.297	0.285	0.312	0.287	0.508	0.634	0.508	0.459	0.351	0.347	0.305	0.342	0.313	0.33	0.278	0.279
71.6667	1.015	1.011	1.022	1.012	1.015	1.02	1.022	1.021	1.017	0.955	1.028	1.013	1.04	1.03	1.029	1.031	1.042	1.042	1.008	1.039	1.035	1.021	1.024	1.037	0.469	0.476	0.479	0.455	0.382	0.327	0.339	0.318	0.296	0.289	0.312	0.286	0.506	0.636	0.508	0.462	0.35	0.348	0.305	0.343	0.317	0.332	0.281	0.278
71.8333	1.022	1.012	1.018	1.009	1.02	1.019	1.024	1.023	1.024	0.954	1.028	1.016	1.042	1.028	1.026	1.032	1.044	1.044	1.012	1.043	1.034	1.028	1.025	1.046	0.471	0.48	0.486	0.458	0.387	0.328	0.341	0.322	0.299	0.287	0.313	0.286	0.508	0.641	0.507	0.461	0.353	0.348	0.306	0.345	0.314	0.332	0.279	0.278
72	1.021	1.014	1.027	1.019	1.017	1.018	1.022	1.021	1.024	0.953	1.026	1.017	1.044	1.028	1.029	1.035	1.045	1.046	1.016	1.041	1.037	1.025	1.03	1.036	0.469	0.48	0.488	0.46	0.387	0.328	0.343	0.322	0.3	0.286	0.311	0.286	0.509	0.639	0.508	0.464	0.352	0.348	0.306	0.344	0.314	0.331	0.281	0.279

## Sheet: Fig 4e
Strain	WT	WT	WT	WT	WT	WT	fmp30D	fmp30D	fmp30D	fmp30D	fmp30D	fmp30D	coq7D	coq7D	coq7D	coq7D	coq7D	coq7D	coq7Dfmp30D	coq7Dfmp30D	coq7Dfmp30D	coq7Dfmp30D	coq7Dfmp30D	coq7Dfmp30D	coq7D	coq7D	coq7D	coq7D	coq7D	coq7D	coq7Dfmp30D	coq7Dfmp30D	coq7Dfmp30D	coq7Dfmp30D	coq7Dfmp30D	coq7Dfmp30D	coq7D	coq7D	coq7D	coq7D	coq7D	coq7D	coq7Dfmp30D	coq7Dfmp30D	coq7Dfmp30D	coq7Dfmp30D	coq7Dfmp30D	coq7Dfmp30D	coq7D
Vector	+EV	+EV	+EV	+EV	+EV	+EV	+EV	+EV	+EV	+EV	+EV	+EV	+EV	+EV	+EV	+EV	+EV	+EV	+EV	+EV	+EV	+EV	+EV	+EV	GPD:COQ7(R112W)	GPD:COQ7(R112W)	GPD:COQ7(R112W)	GPD:COQ7(R112W)	GPD:COQ7(R112W)	GPD:COQ7(R112W)	GPD:COQ7(R112W)	GPD:COQ7(R112W)	GPD:COQ7(R112W)	GPD:COQ7(R112W)	GPD:COQ7(R112W)	GPD:COQ7(R112W)	GPD:COQ7(R57Q)	GPD:COQ7(R57Q)	GPD:COQ7(R57Q)	GPD:COQ7(R57Q)	GPD:COQ7(R57Q)	GPD:COQ7(R57Q)	GPD:COQ7(R57Q)	GPD:COQ7(R57Q)	GPD:COQ7(R57Q)	GPD:COQ7(R57Q)	GPD:COQ7(R57Q)	GPD:COQ7(R57Q)	GPD:COQ7(V146E)
Replicate	1	2	3	4	5	6	1	2	3	4	5	6	1	2	3	4	5	6	1	2	3	4	5	6	1	2	3	4	5	6	1	2	3	4	5	6	1	2	3	4	5	6	1	2	3	4	5	6	1
Time (h)
0	0.174	0.175	0.153	0.159	0.156	0.158	0.164	0.162	0.158	0.164	0.157	0.162	0.152	0.147	0.151	0.147	0.145	0.147	0.161	0.157	0.153	0.154	0.155	0.158	0.161	0.163	0.16	0.153	0.159	0.157	0.155	0.152	0.151	0.151	0.156	0.152	0.155	0.153	0.156	0.155	0.147	0.151	0.155	0.157	0.147	0.149	0.147	0.151	0.147
0.166667	0.183	0.16	0.153	0.159	0.157	0.161	0.163	0.162	0.16	0.165	0.158	0.164	0.153	0.149	0.153	0.15	0.149	0.149	0.16	0.158	0.154	0.155	0.155	0.158	0.161	0.165	0.16	0.155	0.161	0.159	0.156	0.153	0.152	0.152	0.156	0.153	0.156	0.153	0.157	0.156	0.148	0.151	0.151	0.158	0.148	0.147	0.149	0.153	0.15
0.333333	0.169	0.161	0.153	0.161	0.157	0.16	0.165	0.163	0.161	0.167	0.16	0.166	0.154	0.151	0.155	0.151	0.15	0.149	0.162	0.16	0.155	0.156	0.156	0.16	0.163	0.165	0.161	0.157	0.162	0.16	0.157	0.154	0.152	0.154	0.156	0.152	0.158	0.155	0.157	0.156	0.149	0.153	0.15	0.157	0.149	0.147	0.15	0.153	0.148
0.5	0.172	0.163	0.156	0.162	0.158	0.163	0.165	0.163	0.162	0.167	0.161	0.167	0.158	0.153	0.157	0.152	0.152	0.152	0.162	0.158	0.157	0.158	0.157	0.159	0.164	0.166	0.161	0.157	0.163	0.159	0.158	0.155	0.152	0.154	0.157	0.154	0.16	0.155	0.158	0.159	0.15	0.154	0.152	0.159	0.15	0.147	0.151	0.155	0.148
0.666667	0.173	0.166	0.157	0.164	0.161	0.163	0.168	0.166	0.164	0.17	0.162	0.169	0.158	0.155	0.157	0.152	0.153	0.153	0.164	0.161	0.157	0.158	0.159	0.161	0.165	0.167	0.162	0.158	0.165	0.166	0.161	0.156	0.155	0.155	0.159	0.154	0.161	0.157	0.16	0.16	0.152	0.155	0.155	0.161	0.153	0.149	0.153	0.157	0.15
0.833333	0.176	0.168	0.16	0.167	0.162	0.167	0.169	0.17	0.167	0.171	0.163	0.173	0.159	0.156	0.16	0.154	0.154	0.154	0.166	0.163	0.159	0.161	0.161	0.164	0.168	0.17	0.165	0.16	0.166	0.162	0.162	0.157	0.156	0.157	0.161	0.158	0.164	0.16	0.162	0.161	0.154	0.158	0.155	0.164	0.155	0.15	0.155	0.16	0.151
1	0.18	0.172	0.161	0.17	0.166	0.171	0.172	0.171	0.17	0.173	0.166	0.175	0.16	0.156	0.16	0.155	0.157	0.154	0.168	0.166	0.162	0.164	0.163	0.165	0.169	0.172	0.167	0.163	0.167	0.164	0.163	0.159	0.159	0.159	0.163	0.16	0.165	0.163	0.166	0.166	0.157	0.16	0.158	0.164	0.157	0.154	0.158	0.162	0.153
1.16667	0.182	0.175	0.165	0.173	0.169	0.173	0.176	0.176	0.172	0.181	0.17	0.178	0.161	0.158	0.162	0.157	0.156	0.156	0.171	0.169	0.164	0.166	0.165	0.168	0.173	0.175	0.169	0.165	0.172	0.168	0.165	0.163	0.16	0.166	0.164	0.16	0.167	0.166	0.168	0.168	0.159	0.163	0.162	0.166	0.16	0.157	0.162	0.163	0.153
1.33333	0.188	0.18	0.168	0.178	0.174	0.178	0.178	0.179	0.177	0.18	0.172	0.183	0.163	0.159	0.163	0.159	0.159	0.159	0.173	0.169	0.165	0.168	0.168	0.17	0.176	0.177	0.172	0.166	0.174	0.17	0.169	0.164	0.162	0.163	0.167	0.166	0.171	0.167	0.172	0.17	0.161	0.166	0.164	0.171	0.163	0.159	0.163	0.167	0.155
1.5	0.191	0.184	0.171	0.182	0.175	0.182	0.182	0.185	0.181	0.184	0.177	0.187	0.165	0.161	0.165	0.16	0.16	0.16	0.175	0.173	0.17	0.171	0.171	0.172	0.179	0.181	0.174	0.169	0.178	0.173	0.172	0.166	0.167	0.165	0.171	0.168	0.174	0.17	0.174	0.174	0.165	0.17	0.167	0.173	0.165	0.163	0.167	0.171	0.156
1.66667	0.197	0.191	0.178	0.188	0.183	0.184	0.19	0.189	0.186	0.194	0.182	0.193	0.167	0.164	0.169	0.163	0.163	0.165	0.181	0.179	0.173	0.174	0.174	0.177	0.183	0.184	0.178	0.175	0.181	0.178	0.176	0.172	0.17	0.173	0.174	0.171	0.178	0.175	0.179	0.177	0.167	0.174	0.171	0.176	0.169	0.168	0.178	0.173	0.158
1.83333	0.204	0.194	0.183	0.192	0.187	0.19	0.194	0.193	0.195	0.196	0.189	0.199	0.17	0.168	0.17	0.166	0.163	0.165	0.181	0.18	0.175	0.177	0.177	0.18	0.186	0.187	0.18	0.178	0.187	0.183	0.18	0.174	0.173	0.172	0.176	0.173	0.182	0.178	0.182	0.182	0.172	0.176	0.174	0.181	0.173	0.17	0.175	0.178	0.16
2	0.211	0.201	0.187	0.2	0.195	0.2	0.2	0.201	0.201	0.202	0.193	0.205	0.174	0.17	0.174	0.17	0.168	0.17	0.189	0.185	0.18	0.183	0.182	0.184	0.193	0.195	0.187	0.184	0.19	0.186	0.185	0.177	0.178	0.177	0.182	0.18	0.188	0.182	0.188	0.186	0.175	0.183	0.18	0.185	0.18	0.176	0.181	0.182	0.161
2.16667	0.217	0.209	0.193	0.207	0.199	0.205	0.206	0.208	0.207	0.209	0.202	0.213	0.177	0.172	0.179	0.174	0.172	0.173	0.196	0.191	0.187	0.187	0.186	0.188	0.199	0.2	0.19	0.188	0.196	0.193	0.188	0.183	0.182	0.182	0.186	0.183	0.192	0.188	0.193	0.192	0.18	0.187	0.187	0.193	0.184	0.182	0.188	0.188	0.169
2.33333	0.221	0.215	0.201	0.211	0.206	0.212	0.217	0.214	0.211	0.219	0.209	0.219	0.181	0.179	0.182	0.178	0.174	0.177	0.2	0.199	0.191	0.195	0.192	0.195	0.204	0.205	0.195	0.192	0.202	0.198	0.195	0.189	0.187	0.191	0.193	0.189	0.198	0.195	0.199	0.197	0.185	0.193	0.194	0.196	0.192	0.188	0.192	0.196	0.17
2.5	0.229	0.218	0.203	0.217	0.211	0.217	0.218	0.22	0.219	0.221	0.213	0.225	0.184	0.181	0.186	0.181	0.18	0.182	0.202	0.201	0.197	0.199	0.197	0.2	0.21	0.209	0.202	0.199	0.206	0.203	0.199	0.193	0.193	0.192	0.197	0.196	0.204	0.198	0.203	0.205	0.191	0.197	0.196	0.203	0.193	0.192	0.196	0.199	0.171
2.66667	0.232	0.225	0.209	0.222	0.215	0.222	0.223	0.226	0.227	0.226	0.218	0.232	0.191	0.187	0.194	0.186	0.185	0.187	0.206	0.207	0.201	0.204	0.201	0.204	0.212	0.215	0.207	0.203	0.212	0.208	0.206	0.198	0.199	0.198	0.202	0.202	0.209	0.206	0.209	0.208	0.198	0.203	0.2	0.206	0.198	0.194	0.203	0.2	0.176
2.83333	0.236	0.229	0.216	0.227	0.221	0.229	0.231	0.233	0.228	0.235	0.223	0.236	0.196	0.193	0.2	0.192	0.191	0.192	0.213	0.212	0.206	0.209	0.206	0.21	0.219	0.219	0.211	0.21	0.216	0.213	0.211	0.204	0.203	0.206	0.208	0.205	0.214	0.21	0.214	0.213	0.201	0.209	0.204	0.207	0.2	0.2	0.204	0.205	0.182
3	0.242	0.233	0.216	0.231	0.222	0.228	0.235	0.237	0.234	0.235	0.23	0.241	0.2	0.196	0.201	0.196	0.194	0.194	0.212	0.213	0.207	0.208	0.207	0.21	0.223	0.221	0.215	0.211	0.218	0.216	0.215	0.205	0.207	0.206	0.211	0.209	0.217	0.215	0.217	0.217	0.203	0.212	0.205	0.21	0.202	0.201	0.206	0.209	0.189
3.16667	0.243	0.234	0.216	0.232	0.225	0.234	0.237	0.239	0.239	0.24	0.232	0.243	0.202	0.199	0.204	0.2	0.198	0.2	0.216	0.213	0.209	0.211	0.209	0.213	0.225	0.224	0.218	0.214	0.222	0.218	0.218	0.209	0.211	0.211	0.216	0.214	0.22	0.217	0.218	0.218	0.208	0.215	0.208	0.212	0.205	0.202	0.208	0.209	0.189
3.33333	0.243	0.237	0.225	0.233	0.227	0.237	0.242	0.245	0.239	0.247	0.235	0.249	0.205	0.204	0.209	0.202	0.199	0.201	0.216	0.217	0.212	0.214	0.208	0.216	0.226	0.226	0.219	0.217	0.225	0.221	0.221	0.213	0.212	0.218	0.218	0.215	0.223	0.218	0.222	0.22	0.212	0.216	0.212	0.212	0.207	0.206	0.209	0.211	0.193
3.5	0.25	0.239	0.222	0.237	0.229	0.238	0.243	0.248	0.247	0.247	0.239	0.251	0.206	0.205	0.211	0.205	0.201	0.206	0.217	0.217	0.214	0.214	0.211	0.217	0.228	0.23	0.219	0.219	0.226	0.221	0.222	0.213	0.216	0.214	0.219	0.22	0.225	0.22	0.223	0.223	0.21	0.219	0.213	0.217	0.208	0.207	0.214	0.213	0.197
3.66667	0.252	0.246	0.226	0.241	0.233	0.241	0.247	0.252	0.248	0.252	0.244	0.254	0.207	0.205	0.212	0.204	0.205	0.204	0.218	0.218	0.212	0.216	0.211	0.216	0.23	0.229	0.224	0.22	0.228	0.225	0.225	0.217	0.217	0.218	0.223	0.222	0.225	0.224	0.226	0.226	0.212	0.222	0.214	0.22	0.21	0.209	0.213	0.213	0.199
3.83333	0.253	0.243	0.226	0.24	0.232	0.241	0.248	0.253	0.252	0.253	0.247	0.257	0.21	0.209	0.211	0.205	0.205	0.206	0.217	0.217	0.211	0.215	0.212	0.216	0.231	0.23	0.223	0.22	0.229	0.227	0.227	0.215	0.217	0.218	0.223	0.221	0.228	0.223	0.225	0.225	0.214	0.221	0.215	0.219	0.211	0.211	0.212	0.216	0.2
4	0.258	0.246	0.229	0.245	0.237	0.244	0.252	0.256	0.256	0.256	0.249	0.264	0.211	0.206	0.212	0.208	0.206	0.209	0.218	0.217	0.213	0.217	0.213	0.216	0.23	0.231	0.224	0.222	0.233	0.226	0.228	0.219	0.222	0.22	0.224	0.224	0.229	0.226	0.227	0.228	0.214	0.224	0.215	0.221	0.213	0.211	0.217	0.217	0.203
4.16667	0.259	0.252	0.23	0.25	0.238	0.249	0.256	0.259	0.26	0.26	0.252	0.265	0.213	0.207	0.216	0.208	0.206	0.208	0.219	0.219	0.216	0.216	0.213	0.217	0.234	0.233	0.228	0.225	0.233	0.229	0.229	0.221	0.222	0.223	0.228	0.227	0.23	0.228	0.229	0.228	0.217	0.225	0.218	0.223	0.213	0.213	0.218	0.22	0.203
4.33333	0.26	0.25	0.234	0.249	0.238	0.248	0.259	0.261	0.262	0.262	0.257	0.268	0.212	0.21	0.215	0.207	0.209	0.207	0.217	0.216	0.214	0.215	0.212	0.218	0.233	0.233	0.227	0.224	0.233	0.228	0.231	0.221	0.224	0.222	0.23	0.226	0.234	0.228	0.227	0.229	0.216	0.226	0.218	0.223	0.213	0.212	0.218	0.219	0.203
4.5	0.263	0.253	0.235	0.253	0.242	0.251	0.263	0.265	0.265	0.268	0.259	0.271	0.211	0.208	0.216	0.209	0.206	0.211	0.22	0.219	0.215	0.219	0.213	0.218	0.237	0.233	0.23	0.224	0.233	0.23	0.231	0.222	0.225	0.224	0.229	0.23	0.232	0.23	0.23	0.232	0.221	0.228	0.221	0.224	0.216	0.215	0.22	0.222	0.204
4.66667	0.265	0.256	0.236	0.253	0.244	0.253	0.266	0.269	0.268	0.27	0.262	0.276	0.212	0.211	0.214	0.208	0.208	0.21	0.218	0.219	0.216	0.216	0.212	0.218	0.236	0.237	0.23	0.228	0.236	0.231	0.232	0.223	0.226	0.226	0.231	0.229	0.234	0.231	0.232	0.233	0.22	0.229	0.221	0.225	0.217	0.217	0.221	0.222	0.206
4.83333	0.266	0.256	0.246	0.258	0.248	0.258	0.272	0.274	0.27	0.275	0.265	0.281	0.213	0.211	0.216	0.209	0.208	0.208	0.22	0.221	0.217	0.219	0.213	0.22	0.238	0.238	0.23	0.231	0.236	0.232	0.238	0.23	0.226	0.23	0.231	0.229	0.237	0.233	0.234	0.234	0.221	0.23	0.223	0.226	0.218	0.219	0.225	0.223	0.204
5	0.269	0.26	0.241	0.258	0.247	0.26	0.272	0.274	0.276	0.278	0.272	0.284	0.213	0.212	0.215	0.208	0.206	0.212	0.219	0.22	0.214	0.217	0.212	0.218	0.238	0.239	0.231	0.229	0.238	0.232	0.238	0.225	0.228	0.228	0.231	0.232	0.234	0.232	0.232	0.235	0.222	0.228	0.224	0.228	0.218	0.218	0.225	0.224	0.205
5.16667	0.272	0.261	0.241	0.261	0.251	0.263	0.276	0.281	0.28	0.28	0.273	0.287	0.211	0.209	0.216	0.21	0.208	0.211	0.219	0.218	0.216	0.218	0.213	0.218	0.239	0.239	0.233	0.229	0.238	0.239	0.237	0.228	0.229	0.229	0.232	0.234	0.237	0.234	0.235	0.234	0.223	0.231	0.225	0.229	0.22	0.221	0.225	0.225	0.204
5.33333	0.275	0.267	0.246	0.265	0.253	0.263	0.284	0.285	0.284	0.287	0.28	0.289	0.213	0.212	0.216	0.211	0.209	0.209	0.22	0.22	0.216	0.219	0.214	0.219	0.239	0.24	0.234	0.231	0.24	0.237	0.24	0.229	0.229	0.23	0.237	0.235	0.238	0.233	0.237	0.236	0.224	0.234	0.227	0.23	0.222	0.223	0.23	0.228	0.205
5.5	0.274	0.267	0.248	0.264	0.254	0.267	0.281	0.287	0.286	0.287	0.279	0.295	0.211	0.209	0.217	0.21	0.21	0.211	0.22	0.221	0.216	0.217	0.215	0.218	0.242	0.242	0.234	0.233	0.241	0.235	0.241	0.229	0.232	0.23	0.236	0.235	0.24	0.236	0.239	0.238	0.227	0.235	0.228	0.234	0.224	0.225	0.228	0.229	0.206
5.66667	0.278	0.271	0.251	0.267	0.255	0.266	0.289	0.29	0.289	0.292	0.287	0.299	0.212	0.213	0.215	0.208	0.208	0.208	0.218	0.218	0.215	0.217	0.212	0.218	0.241	0.24	0.234	0.232	0.241	0.239	0.241	0.232	0.231	0.232	0.239	0.235	0.242	0.236	0.239	0.237	0.226	0.234	0.232	0.234	0.223	0.225	0.232	0.229	0.206
5.83333	0.283	0.275	0.253	0.272	0.26	0.273	0.292	0.298	0.296	0.297	0.286	0.303	0.211	0.211	0.216	0.212	0.209	0.211	0.221	0.218	0.216	0.219	0.214	0.218	0.244	0.246	0.237	0.233	0.245	0.241	0.244	0.231	0.233	0.234	0.241	0.239	0.242	0.238	0.241	0.241	0.228	0.237	0.233	0.237	0.227	0.228	0.234	0.233	0.205
6	0.284	0.277	0.262	0.275	0.266	0.279	0.303	0.303	0.298	0.305	0.3	0.309	0.212	0.209	0.217	0.209	0.208	0.21	0.221	0.22	0.219	0.217	0.214	0.22	0.248	0.247	0.238	0.235	0.244	0.24	0.247	0.234	0.234	0.24	0.24	0.239	0.244	0.239	0.242	0.243	0.228	0.237	0.236	0.239	0.229	0.228	0.234	0.234	0.206
6.16667	0.287	0.279	0.259	0.278	0.266	0.277	0.302	0.306	0.306	0.308	0.3	0.311	0.214	0.211	0.214	0.21	0.207	0.211	0.219	0.218	0.216	0.216	0.213	0.218	0.246	0.247	0.238	0.237	0.244	0.24	0.247	0.235	0.236	0.236	0.241	0.24	0.246	0.241	0.242	0.243	0.23	0.239	0.236	0.242	0.23	0.232	0.235	0.237	0.206
6.33333	0.293	0.284	0.265	0.283	0.271	0.28	0.317	0.312	0.311	0.316	0.301	0.318	0.213	0.212	0.216	0.211	0.208	0.209	0.222	0.219	0.219	0.219	0.213	0.22	0.248	0.249	0.241	0.238	0.247	0.243	0.251	0.238	0.238	0.241	0.245	0.242	0.245	0.244	0.243	0.245	0.232	0.24	0.24	0.241	0.234	0.234	0.239	0.237	0.21
6.5	0.296	0.286	0.266	0.287	0.273	0.286	0.315	0.319	0.316	0.321	0.311	0.325	0.213	0.212	0.216	0.21	0.21	0.212	0.221	0.219	0.215	0.216	0.215	0.218	0.25	0.25	0.241	0.239	0.249	0.245	0.25	0.238	0.24	0.239	0.246	0.244	0.249	0.244	0.249	0.247	0.233	0.241	0.242	0.243	0.235	0.237	0.24	0.241	0.205
6.66667	0.296	0.289	0.279	0.289	0.279	0.293	0.318	0.324	0.319	0.327	0.311	0.328	0.214	0.211	0.216	0.208	0.208	0.211	0.221	0.222	0.218	0.218	0.216	0.222	0.253	0.25	0.242	0.242	0.251	0.247	0.254	0.243	0.241	0.245	0.248	0.243	0.249	0.248	0.247	0.25	0.235	0.243	0.243	0.248	0.238	0.239	0.246	0.246	0.205
6.83333	0.304	0.293	0.273	0.292	0.279	0.293	0.325	0.327	0.327	0.329	0.321	0.336	0.213	0.211	0.217	0.209	0.21	0.213	0.219	0.221	0.215	0.218	0.213	0.218	0.252	0.253	0.245	0.242	0.254	0.248	0.253	0.24	0.242	0.242	0.249	0.247	0.252	0.248	0.249	0.251	0.236	0.245	0.247	0.25	0.242	0.24	0.246	0.245	0.204
7	0.311	0.299	0.28	0.3	0.283	0.298	0.339	0.334	0.331	0.338	0.324	0.339	0.214	0.214	0.217	0.21	0.208	0.209	0.22	0.221	0.219	0.221	0.214	0.221	0.256	0.257	0.246	0.243	0.253	0.248	0.256	0.245	0.243	0.249	0.251	0.249	0.253	0.252	0.251	0.254	0.238	0.248	0.25	0.252	0.243	0.244	0.251	0.25	0.207
7.16667	0.309	0.301	0.289	0.303	0.292	0.305	0.336	0.339	0.337	0.343	0.327	0.349	0.213	0.211	0.217	0.209	0.207	0.209	0.223	0.222	0.221	0.22	0.213	0.221	0.257	0.257	0.248	0.244	0.254	0.25	0.262	0.248	0.247	0.25	0.254	0.248	0.254	0.25	0.252	0.253	0.239	0.248	0.255	0.255	0.247	0.245	0.254	0.252	0.206
7.33333	0.316	0.307	0.284	0.307	0.293	0.306	0.343	0.345	0.35	0.346	0.338	0.353	0.212	0.21	0.217	0.211	0.208	0.213	0.22	0.22	0.216	0.219	0.214	0.22	0.257	0.262	0.248	0.245	0.257	0.255	0.258	0.247	0.247	0.248	0.254	0.253	0.257	0.256	0.254	0.256	0.243	0.249	0.257	0.258	0.249	0.25	0.254	0.253	0.206
7.5	0.318	0.31	0.289	0.313	0.298	0.309	0.351	0.352	0.355	0.357	0.344	0.358	0.213	0.211	0.217	0.211	0.208	0.213	0.22	0.219	0.216	0.219	0.212	0.218	0.262	0.261	0.251	0.246	0.261	0.255	0.263	0.249	0.251	0.253	0.257	0.254	0.259	0.255	0.257	0.258	0.242	0.252	0.26	0.262	0.251	0.251	0.256	0.255	0.206
7.66667	0.326	0.316	0.293	0.318	0.301	0.317	0.36	0.358	0.358	0.363	0.35	0.365	0.213	0.212	0.217	0.211	0.208	0.21	0.22	0.22	0.217	0.221	0.214	0.219	0.263	0.263	0.253	0.249	0.26	0.258	0.266	0.25	0.251	0.254	0.259	0.257	0.26	0.258	0.26	0.26	0.244	0.254	0.264	0.263	0.254	0.254	0.262	0.261	0.207
7.83333	0.332	0.321	0.296	0.321	0.305	0.322	0.366	0.368	0.367	0.369	0.358	0.373	0.213	0.212	0.217	0.21	0.208	0.211	0.222	0.221	0.217	0.22	0.214	0.219	0.265	0.263	0.256	0.25	0.263	0.261	0.266	0.253	0.254	0.257	0.26	0.259	0.263	0.261	0.261	0.264	0.246	0.253	0.266	0.267	0.256	0.258	0.265	0.265	0.206
8	0.332	0.323	0.31	0.326	0.314	0.329	0.368	0.373	0.371	0.377	0.358	0.383	0.214	0.212	0.214	0.209	0.208	0.21	0.223	0.222	0.22	0.22	0.214	0.22	0.267	0.266	0.257	0.254	0.265	0.259	0.271	0.259	0.255	0.263	0.265	0.259	0.265	0.261	0.263	0.262	0.249	0.257	0.271	0.269	0.261	0.261	0.268	0.265	0.207
8.16667	0.338	0.331	0.309	0.332	0.313	0.331	0.379	0.379	0.378	0.386	0.371	0.387	0.213	0.211	0.216	0.209	0.206	0.212	0.221	0.22	0.217	0.217	0.214	0.22	0.267	0.268	0.258	0.251	0.266	0.266	0.271	0.257	0.258	0.26	0.267	0.265	0.266	0.264	0.264	0.268	0.25	0.261	0.272	0.274	0.265	0.262	0.27	0.269	0.205
8.33333	0.343	0.335	0.326	0.338	0.325	0.341	0.385	0.388	0.388	0.393	0.374	0.398	0.213	0.211	0.217	0.21	0.208	0.21	0.223	0.222	0.22	0.218	0.213	0.22	0.272	0.271	0.259	0.255	0.269	0.265	0.276	0.261	0.262	0.267	0.269	0.265	0.271	0.268	0.267	0.268	0.253	0.262	0.278	0.28	0.269	0.269	0.275	0.274	0.205
8.5	0.35	0.343	0.317	0.342	0.325	0.339	0.391	0.396	0.394	0.395	0.386	0.403	0.214	0.21	0.215	0.211	0.207	0.212	0.221	0.219	0.215	0.218	0.213	0.219	0.27	0.273	0.262	0.254	0.272	0.267	0.276	0.262	0.262	0.263	0.269	0.266	0.272	0.268	0.267	0.271	0.255	0.264	0.276	0.28	0.273	0.272	0.278	0.276	0.204
8.66667	0.356	0.349	0.325	0.35	0.331	0.348	0.403	0.412	0.407	0.409	0.394	0.411	0.213	0.213	0.217	0.21	0.209	0.214	0.22	0.219	0.217	0.219	0.215	0.22	0.276	0.275	0.266	0.257	0.273	0.271	0.28	0.268	0.267	0.269	0.274	0.27	0.274	0.272	0.273	0.273	0.256	0.265	0.282	0.285	0.275	0.274	0.282	0.281	0.207
8.83333	0.359	0.349	0.337	0.353	0.338	0.352	0.405	0.413	0.406	0.413	0.397	0.42	0.213	0.211	0.215	0.209	0.207	0.209	0.222	0.223	0.222	0.22	0.213	0.221	0.28	0.278	0.266	0.26	0.275	0.272	0.283	0.272	0.266	0.273	0.277	0.269	0.277	0.273	0.275	0.275	0.258	0.268	0.287	0.288	0.278	0.279	0.288	0.282	0.21
9	0.368	0.358	0.334	0.362	0.338	0.357	0.416	0.422	0.422	0.419	0.411	0.428	0.214	0.211	0.216	0.211	0.209	0.213	0.221	0.219	0.215	0.22	0.213	0.22	0.28	0.28	0.268	0.258	0.277	0.276	0.283	0.271	0.269	0.27	0.276	0.274	0.281	0.276	0.273	0.279	0.262	0.271	0.292	0.296	0.281	0.283	0.289	0.285	0.204
9.16667	0.374	0.366	0.341	0.366	0.347	0.367	0.431	0.427	0.433	0.435	0.416	0.436	0.212	0.212	0.216	0.211	0.207	0.212	0.219	0.22	0.216	0.22	0.213	0.221	0.281	0.282	0.274	0.263	0.28	0.277	0.288	0.272	0.272	0.275	0.281	0.278	0.282	0.276	0.277	0.283	0.263	0.274	0.296	0.3	0.286	0.287	0.294	0.291	0.205
9.33333	0.378	0.367	0.354	0.372	0.356	0.374	0.43	0.439	0.433	0.444	0.421	0.445	0.212	0.212	0.216	0.21	0.207	0.211	0.221	0.223	0.221	0.22	0.214	0.221	0.286	0.284	0.274	0.265	0.284	0.277	0.291	0.281	0.275	0.28	0.284	0.277	0.284	0.283	0.281	0.282	0.265	0.276	0.301	0.304	0.291	0.291	0.299	0.295	0.205
9.5	0.385	0.378	0.357	0.381	0.36	0.381	0.449	0.448	0.448	0.453	0.432	0.456	0.213	0.213	0.218	0.211	0.209	0.212	0.221	0.222	0.219	0.22	0.215	0.221	0.286	0.288	0.275	0.267	0.286	0.281	0.296	0.281	0.279	0.283	0.286	0.284	0.286	0.285	0.282	0.287	0.268	0.277	0.306	0.306	0.295	0.296	0.31	0.3	0.206
9.66667	0.394	0.385	0.36	0.387	0.367	0.387	0.46	0.46	0.459	0.464	0.445	0.461	0.213	0.213	0.217	0.213	0.208	0.213	0.22	0.222	0.218	0.22	0.215	0.222	0.292	0.288	0.279	0.268	0.289	0.285	0.297	0.281	0.279	0.283	0.29	0.285	0.29	0.287	0.288	0.29	0.27	0.283	0.31	0.313	0.299	0.299	0.307	0.303	0.205
9.83333	0.398	0.389	0.374	0.396	0.377	0.395	0.456	0.465	0.46	0.472	0.449	0.475	0.213	0.212	0.215	0.21	0.207	0.21	0.221	0.223	0.222	0.22	0.214	0.222	0.295	0.292	0.28	0.272	0.288	0.286	0.301	0.288	0.284	0.288	0.293	0.287	0.29	0.291	0.29	0.289	0.273	0.283	0.314	0.318	0.304	0.304	0.314	0.306	0.206
10	0.41	0.398	0.383	0.402	0.382	0.4	0.474	0.476	0.475	0.484	0.46	0.482	0.214	0.211	0.218	0.21	0.207	0.211	0.221	0.221	0.22	0.22	0.215	0.221	0.296	0.294	0.284	0.272	0.294	0.288	0.304	0.287	0.289	0.289	0.294	0.291	0.294	0.291	0.29	0.293	0.276	0.286	0.32	0.323	0.308	0.312	0.318	0.314	0.206
10.1667	0.418	0.407	0.381	0.409	0.386	0.406	0.492	0.487	0.486	0.496	0.471	0.495	0.214	0.211	0.216	0.211	0.208	0.212	0.221	0.222	0.218	0.22	0.215	0.221	0.299	0.298	0.288	0.274	0.297	0.293	0.307	0.289	0.29	0.292	0.296	0.295	0.298	0.294	0.294	0.299	0.278	0.287	0.325	0.327	0.314	0.315	0.323	0.318	0.205
10.3333	0.422	0.415	0.397	0.417	0.4	0.42	0.491	0.498	0.491	0.504	0.48	0.509	0.212	0.211	0.216	0.211	0.208	0.21	0.221	0.222	0.22	0.219	0.214	0.223	0.3	0.303	0.287	0.277	0.301	0.296	0.311	0.296	0.292	0.298	0.301	0.296	0.3	0.298	0.298	0.302	0.283	0.291	0.333	0.331	0.319	0.32	0.331	0.322	0.205
10.5	0.433	0.421	0.404	0.424	0.403	0.42	0.508	0.506	0.505	0.517	0.49	0.514	0.213	0.212	0.216	0.211	0.207	0.21	0.222	0.222	0.22	0.218	0.214	0.22	0.303	0.304	0.291	0.278	0.302	0.299	0.314	0.299	0.297	0.301	0.304	0.3	0.306	0.3	0.302	0.301	0.287	0.294	0.337	0.339	0.324	0.328	0.336	0.33	0.208
10.6667	0.44	0.431	0.409	0.433	0.412	0.43	0.525	0.517	0.517	0.528	0.503	0.523	0.213	0.212	0.218	0.211	0.208	0.213	0.221	0.223	0.219	0.219	0.214	0.22	0.308	0.309	0.293	0.279	0.304	0.303	0.318	0.299	0.299	0.302	0.309	0.302	0.306	0.305	0.304	0.308	0.288	0.298	0.344	0.347	0.332	0.332	0.342	0.335	0.205
10.8333	0.445	0.437	0.425	0.441	0.422	0.444	0.521	0.529	0.523	0.532	0.512	0.537	0.213	0.21	0.215	0.21	0.208	0.209	0.223	0.224	0.223	0.221	0.215	0.222	0.313	0.311	0.295	0.282	0.308	0.301	0.32	0.305	0.302	0.307	0.312	0.303	0.312	0.307	0.305	0.307	0.289	0.299	0.35	0.353	0.338	0.339	0.348	0.342	0.205
11	0.456	0.447	0.416	0.453	0.425	0.447	0.535	0.538	0.543	0.54	0.526	0.542	0.213	0.21	0.217	0.213	0.208	0.211	0.222	0.219	0.216	0.218	0.213	0.218	0.313	0.315	0.3	0.286	0.313	0.306	0.323	0.305	0.303	0.307	0.313	0.311	0.313	0.308	0.308	0.311	0.293	0.304	0.357	0.361	0.347	0.344	0.353	0.347	0.205
11.1667	0.466	0.458	0.427	0.46	0.433	0.452	0.545	0.545	0.552	0.549	0.535	0.549	0.213	0.211	0.217	0.213	0.207	0.213	0.221	0.22	0.216	0.22	0.213	0.22	0.316	0.317	0.302	0.285	0.317	0.309	0.329	0.309	0.306	0.31	0.316	0.315	0.317	0.315	0.312	0.315	0.293	0.305	0.361	0.364	0.349	0.351	0.358	0.355	0.205
11.3333	0.474	0.465	0.444	0.472	0.45	0.466	0.562	0.552	0.559	0.562	0.539	0.56	0.213	0.213	0.218	0.211	0.208	0.213	0.222	0.222	0.22	0.219	0.214	0.221	0.321	0.322	0.305	0.288	0.322	0.316	0.331	0.317	0.314	0.317	0.322	0.317	0.321	0.317	0.316	0.319	0.299	0.31	0.374	0.375	0.36	0.36	0.37	0.362	0.207
11.5	0.483	0.478	0.448	0.481	0.455	0.477	0.567	0.56	0.567	0.571	0.551	0.566	0.215	0.211	0.216	0.212	0.209	0.214	0.221	0.222	0.217	0.221	0.215	0.221	0.327	0.327	0.311	0.292	0.322	0.32	0.335	0.317	0.317	0.317	0.325	0.322	0.324	0.319	0.319	0.325	0.304	0.312	0.38	0.382	0.368	0.368	0.377	0.367	0.205
11.6667	0.493	0.485	0.454	0.488	0.462	0.482	0.568	0.567	0.573	0.571	0.556	0.571	0.213	0.211	0.218	0.21	0.208	0.212	0.22	0.219	0.216	0.218	0.215	0.22	0.326	0.328	0.313	0.293	0.325	0.322	0.338	0.322	0.32	0.318	0.327	0.324	0.327	0.324	0.322	0.327	0.305	0.316	0.388	0.39	0.373	0.374	0.383	0.377	0.205
11.8333	0.503	0.496	0.466	0.501	0.471	0.496	0.575	0.573	0.582	0.579	0.567	0.577	0.213	0.211	0.217	0.211	0.208	0.213	0.221	0.221	0.216	0.218	0.214	0.219	0.331	0.333	0.318	0.297	0.332	0.323	0.341	0.324	0.322	0.327	0.333	0.33	0.333	0.33	0.327	0.33	0.308	0.32	0.395	0.397	0.382	0.384	0.393	0.382	0.204
12	0.514	0.504	0.489	0.509	0.488	0.509	0.582	0.58	0.584	0.59	0.566	0.585	0.212	0.212	0.218	0.21	0.209	0.212	0.223	0.222	0.22	0.221	0.214	0.221	0.335	0.337	0.321	0.297	0.334	0.333	0.349	0.333	0.331	0.333	0.339	0.333	0.337	0.334	0.333	0.334	0.313	0.323	0.405	0.407	0.388	0.387	0.399	0.39	0.205
12.1667	0.522	0.512	0.5	0.52	0.502	0.523	0.586	0.585	0.594	0.596	0.572	0.591	0.215	0.21	0.216	0.211	0.207	0.211	0.224	0.224	0.223	0.221	0.215	0.221	0.341	0.343	0.322	0.3	0.338	0.334	0.354	0.341	0.334	0.339	0.343	0.334	0.338	0.337	0.336	0.335	0.317	0.325	0.412	0.42	0.397	0.4	0.407	0.402	0.205
12.3333	0.532	0.524	0.495	0.529	0.5	0.524	0.595	0.595	0.604	0.601	0.584	0.595	0.213	0.212	0.217	0.211	0.21	0.214	0.22	0.221	0.217	0.219	0.214	0.219	0.347	0.346	0.328	0.301	0.345	0.339	0.355	0.338	0.337	0.34	0.347	0.344	0.342	0.339	0.338	0.342	0.318	0.33	0.424	0.423	0.407	0.407	0.417	0.407	0.206
12.5	0.542	0.53	0.52	0.54	0.519	0.541	0.602	0.596	0.605	0.605	0.585	0.601	0.213	0.213	0.217	0.211	0.208	0.212	0.223	0.223	0.221	0.219	0.215	0.222	0.352	0.351	0.33	0.308	0.347	0.344	0.364	0.347	0.34	0.347	0.349	0.344	0.349	0.347	0.342	0.347	0.326	0.335	0.429	0.436	0.414	0.418	0.426	0.418	0.206
12.6667	0.549	0.537	0.525	0.545	0.53	0.551	0.596	0.599	0.607	0.61	0.587	0.606	0.212	0.212	0.216	0.21	0.208	0.211	0.223	0.224	0.221	0.22	0.215	0.222	0.358	0.355	0.335	0.308	0.352	0.346	0.372	0.353	0.348	0.355	0.355	0.351	0.352	0.35	0.346	0.35	0.329	0.337	0.439	0.445	0.422	0.425	0.433	0.422	0.204
12.8333	0.555	0.546	0.521	0.547	0.531	0.552	0.611	0.607	0.616	0.611	0.598	0.611	0.212	0.213	0.218	0.212	0.207	0.212	0.22	0.221	0.216	0.219	0.214	0.222	0.359	0.36	0.342	0.313	0.358	0.35	0.371	0.352	0.349	0.354	0.36	0.357	0.357	0.354	0.351	0.358	0.332	0.344	0.448	0.446	0.431	0.433	0.445	0.437	0.203
13	0.562	0.551	0.53	0.553	0.538	0.556	0.616	0.611	0.623	0.619	0.6	0.612	0.213	0.212	0.215	0.213	0.208	0.213	0.22	0.22	0.217	0.219	0.215	0.221	0.364	0.364	0.347	0.315	0.364	0.358	0.374	0.356	0.356	0.356	0.366	0.362	0.36	0.36	0.354	0.363	0.335	0.347	0.46	0.457	0.439	0.444	0.455	0.441	0.205
13.1667	0.569	0.559	0.538	0.566	0.552	0.571	0.625	0.618	0.631	0.625	0.606	0.617	0.213	0.212	0.219	0.212	0.208	0.214	0.221	0.221	0.217	0.22	0.216	0.22	0.371	0.369	0.351	0.319	0.369	0.363	0.385	0.363	0.36	0.367	0.372	0.366	0.368	0.364	0.363	0.369	0.34	0.352	0.467	0.466	0.451	0.453	0.46	0.452	0.204
13.3333	0.576	0.564	0.556	0.569	0.56	0.584	0.624	0.619	0.632	0.627	0.608	0.625	0.214	0.211	0.217	0.212	0.207	0.212	0.223	0.223	0.219	0.221	0.213	0.222	0.38	0.376	0.354	0.321	0.373	0.372	0.391	0.374	0.369	0.371	0.376	0.369	0.373	0.368	0.367	0.374	0.347	0.358	0.472	0.477	0.459	0.459	0.469	0.46	0.205
13.5	0.58	0.567	0.558	0.576	0.571	0.588	0.626	0.624	0.633	0.636	0.611	0.631	0.212	0.21	0.217	0.21	0.207	0.21	0.222	0.225	0.223	0.221	0.215	0.22	0.384	0.382	0.36	0.323	0.379	0.372	0.399	0.382	0.374	0.38	0.383	0.372	0.378	0.377	0.371	0.377	0.353	0.36	0.483	0.482	0.466	0.469	0.478	0.468	0.205
13.6667	0.584	0.572	0.555	0.574	0.562	0.577	0.63	0.624	0.635	0.633	0.615	0.625	0.213	0.212	0.216	0.211	0.208	0.212	0.221	0.221	0.216	0.218	0.215	0.22	0.383	0.381	0.364	0.326	0.386	0.376	0.399	0.376	0.378	0.379	0.389	0.381	0.383	0.379	0.375	0.383	0.355	0.366	0.49	0.489	0.474	0.475	0.484	0.474	0.204
13.8333	0.591	0.578	0.566	0.585	0.575	0.598	0.639	0.633	0.648	0.644	0.619	0.635	0.213	0.212	0.219	0.212	0.209	0.213	0.222	0.222	0.217	0.22	0.214	0.22	0.397	0.391	0.372	0.333	0.393	0.388	0.41	0.39	0.386	0.388	0.395	0.389	0.388	0.385	0.382	0.392	0.362	0.375	0.496	0.497	0.486	0.484	0.492	0.487	0.206
14	0.598	0.585	0.577	0.59	0.588	0.61	0.638	0.636	0.648	0.649	0.621	0.642	0.212	0.211	0.217	0.21	0.209	0.212	0.222	0.224	0.221	0.221	0.214	0.221	0.406	0.4	0.376	0.336	0.399	0.39	0.416	0.4	0.396	0.399	0.401	0.391	0.393	0.393	0.388	0.395	0.367	0.379	0.501	0.503	0.489	0.493	0.496	0.489	0.205
14.1667	0.604	0.589	0.583	0.597	0.594	0.615	0.645	0.642	0.649	0.652	0.625	0.647	0.213	0.212	0.215	0.21	0.207	0.212	0.223	0.224	0.224	0.221	0.215	0.225	0.409	0.406	0.384	0.34	0.406	0.399	0.426	0.409	0.397	0.406	0.406	0.398	0.401	0.399	0.395	0.401	0.374	0.384	0.511	0.51	0.497	0.498	0.508	0.498	0.205
14.3333	0.604	0.595	0.576	0.601	0.591	0.61	0.651	0.646	0.662	0.653	0.635	0.642	0.212	0.211	0.218	0.212	0.208	0.209	0.221	0.219	0.216	0.219	0.216	0.222	0.414	0.412	0.39	0.344	0.414	0.406	0.429	0.408	0.406	0.406	0.415	0.409	0.406	0.403	0.403	0.41	0.38	0.393	0.515	0.513	0.503	0.506	0.511	0.506	0.204
14.5	0.613	0.599	0.595	0.605	0.602	0.624	0.653	0.648	0.662	0.663	0.635	0.654	0.212	0.211	0.216	0.212	0.209	0.212	0.222	0.222	0.219	0.22	0.217	0.222	0.424	0.422	0.396	0.348	0.419	0.413	0.439	0.421	0.413	0.417	0.423	0.416	0.413	0.413	0.408	0.416	0.387	0.397	0.521	0.519	0.51	0.51	0.513	0.51	0.206
14.6667	0.614	0.6	0.586	0.604	0.597	0.607	0.653	0.648	0.659	0.658	0.645	0.649	0.214	0.212	0.217	0.212	0.207	0.212	0.221	0.22	0.215	0.218	0.214	0.22	0.424	0.425	0.402	0.349	0.424	0.421	0.442	0.418	0.421	0.419	0.428	0.421	0.42	0.416	0.413	0.422	0.392	0.402	0.524	0.523	0.512	0.515	0.523	0.514	0.204
14.8333	0.623	0.608	0.602	0.616	0.613	0.635	0.661	0.657	0.672	0.666	0.643	0.664	0.212	0.212	0.216	0.211	0.209	0.212	0.222	0.225	0.219	0.22	0.215	0.221	0.44	0.439	0.409	0.359	0.436	0.429	0.462	0.438	0.429	0.435	0.438	0.429	0.429	0.427	0.422	0.432	0.398	0.409	0.533	0.531	0.523	0.517	0.528	0.523	0.207
15	0.622	0.608	0.602	0.615	0.619	0.634	0.661	0.657	0.672	0.674	0.645	0.664	0.212	0.21	0.216	0.212	0.208	0.21	0.223	0.226	0.225	0.222	0.213	0.221	0.442	0.444	0.418	0.362	0.44	0.434	0.467	0.447	0.436	0.445	0.443	0.434	0.433	0.432	0.431	0.439	0.407	0.415	0.537	0.535	0.522	0.526	0.532	0.525	0.205
15.1667	0.627	0.615	0.606	0.623	0.623	0.639	0.67	0.666	0.68	0.675	0.649	0.668	0.213	0.212	0.217	0.213	0.208	0.212	0.222	0.222	0.217	0.22	0.214	0.222	0.454	0.453	0.424	0.369	0.451	0.447	0.469	0.45	0.445	0.446	0.452	0.447	0.444	0.443	0.437	0.449	0.415	0.424	0.542	0.539	0.531	0.531	0.542	0.535	0.206
15.3333	0.63	0.616	0.605	0.625	0.626	0.64	0.675	0.669	0.682	0.674	0.654	0.668	0.212	0.211	0.217	0.213	0.207	0.212	0.22	0.221	0.215	0.219	0.215	0.221	0.461	0.458	0.432	0.374	0.459	0.452	0.477	0.453	0.451	0.454	0.46	0.456	0.453	0.449	0.447	0.454	0.421	0.433	0.542	0.54	0.534	0.534	0.541	0.538	0.204
15.5	0.637	0.62	0.608	0.627	0.631	0.643	0.667	0.667	0.681	0.684	0.655	0.671	0.211	0.21	0.215	0.21	0.208	0.209	0.224	0.225	0.224	0.22	0.214	0.221	0.468	0.468	0.438	0.38	0.469	0.454	0.49	0.477	0.462	0.466	0.471	0.459	0.459	0.459	0.453	0.459	0.426	0.437	0.549	0.545	0.538	0.538	0.546	0.537	0.206
15.6667	0.639	0.624	0.617	0.627	0.633	0.649	0.68	0.674	0.686	0.683	0.66	0.676	0.213	0.211	0.218	0.212	0.207	0.213	0.221	0.221	0.217	0.219	0.215	0.221	0.478	0.476	0.449	0.384	0.479	0.472	0.494	0.474	0.467	0.471	0.481	0.471	0.469	0.466	0.462	0.47	0.438	0.449	0.551	0.549	0.541	0.544	0.549	0.546	0.207
15.8333	0.642	0.63	0.62	0.638	0.641	0.659	0.678	0.675	0.69	0.69	0.661	0.681	0.211	0.211	0.217	0.21	0.208	0.21	0.223	0.224	0.221	0.22	0.215	0.222	0.484	0.487	0.455	0.39	0.487	0.478	0.508	0.491	0.48	0.486	0.484	0.477	0.476	0.473	0.467	0.48	0.445	0.456	0.554	0.555	0.545	0.546	0.551	0.547	0.205
16	0.644	0.63	0.618	0.64	0.634	0.648	0.682	0.678	0.692	0.686	0.669	0.68	0.212	0.211	0.218	0.211	0.208	0.212	0.22	0.222	0.215	0.218	0.215	0.222	0.489	0.489	0.467	0.395	0.494	0.481	0.514	0.487	0.487	0.49	0.495	0.491	0.483	0.482	0.477	0.491	0.45	0.466	0.557	0.556	0.549	0.543	0.556	0.552	0.205
16.1667	0.651	0.636	0.631	0.644	0.646	0.662	0.687	0.681	0.699	0.697	0.671	0.689	0.213	0.211	0.218	0.211	0.208	0.212	0.22	0.222	0.22	0.22	0.215	0.224	0.506	0.508	0.476	0.402	0.503	0.496	0.53	0.506	0.496	0.505	0.506	0.498	0.494	0.493	0.486	0.498	0.461	0.472	0.564	0.56	0.554	0.552	0.561	0.56	0.205
16.3333	0.655	0.639	0.632	0.648	0.653	0.672	0.689	0.695	0.699	0.7	0.671	0.691	0.211	0.21	0.217	0.211	0.207	0.211	0.222	0.224	0.224	0.22	0.216	0.222	0.512	0.516	0.485	0.41	0.512	0.507	0.536	0.518	0.504	0.512	0.511	0.506	0.502	0.5	0.495	0.508	0.468	0.482	0.567	0.566	0.556	0.553	0.561	0.563	0.204
16.5	0.656	0.639	0.636	0.647	0.652	0.669	0.694	0.693	0.707	0.701	0.674	0.693	0.213	0.212	0.219	0.212	0.207	0.212	0.22	0.223	0.218	0.22	0.215	0.22	0.525	0.524	0.492	0.417	0.521	0.515	0.542	0.518	0.511	0.515	0.523	0.518	0.515	0.509	0.507	0.516	0.479	0.493	0.574	0.563	0.559	0.561	0.566	0.564	0.205
16.6667	0.663	0.646	0.642	0.656	0.657	0.68	0.698	0.698	0.715	0.708	0.68	0.699	0.212	0.211	0.217	0.212	0.209	0.212	0.223	0.223	0.221	0.221	0.216	0.222	0.535	0.535	0.502	0.424	0.53	0.524	0.554	0.529	0.523	0.531	0.533	0.525	0.524	0.52	0.514	0.526	0.49	0.499	0.575	0.573	0.562	0.564	0.573	0.57	0.205
16.8333	0.663	0.65	0.643	0.657	0.658	0.68	0.701	0.7	0.712	0.709	0.681	0.699	0.214	0.21	0.219	0.212	0.208	0.213	0.223	0.223	0.217	0.22	0.212	0.222	0.547	0.541	0.513	0.432	0.539	0.536	0.553	0.534	0.528	0.531	0.538	0.535	0.534	0.53	0.528	0.535	0.5	0.512	0.576	0.572	0.566	0.569	0.571	0.572	0.206
17	0.671	0.652	0.64	0.663	0.665	0.68	0.697	0.703	0.708	0.719	0.686	0.703	0.212	0.21	0.216	0.211	0.207	0.21	0.223	0.226	0.223	0.221	0.215	0.224	0.553	0.547	0.52	0.435	0.542	0.53	0.565	0.55	0.532	0.544	0.546	0.539	0.539	0.539	0.534	0.535	0.505	0.515	0.579	0.575	0.569	0.569	0.575	0.572	0.205
17.1667	0.674	0.654	0.649	0.663	0.671	0.686	0.703	0.705	0.719	0.718	0.688	0.708	0.211	0.21	0.216	0.212	0.207	0.211	0.22	0.223	0.22	0.221	0.215	0.222	0.561	0.557	0.527	0.443	0.549	0.544	0.573	0.552	0.541	0.548	0.553	0.549	0.549	0.545	0.539	0.548	0.516	0.527	0.581	0.582	0.573	0.572	0.578	0.582	0.205
17.3333	0.677	0.659	0.651	0.667	0.674	0.692	0.707	0.707	0.72	0.721	0.691	0.712	0.212	0.211	0.218	0.212	0.208	0.212	0.222	0.222	0.221	0.219	0.214	0.221	0.571	0.57	0.539	0.454	0.557	0.552	0.577	0.559	0.546	0.556	0.562	0.555	0.554	0.554	0.548	0.556	0.525	0.534	0.585	0.584	0.573	0.574	0.58	0.584	0.206
17.5	0.678	0.659	0.649	0.669	0.676	0.69	0.706	0.711	0.718	0.728	0.694	0.71	0.212	0.21	0.216	0.21	0.208	0.209	0.223	0.226	0.222	0.221	0.215	0.222	0.576	0.568	0.545	0.459	0.564	0.558	0.583	0.568	0.554	0.565	0.566	0.559	0.562	0.561	0.555	0.558	0.534	0.542	0.589	0.583	0.58	0.577	0.587	0.584	0.207
17.6667	0.685	0.665	0.658	0.674	0.682	0.7	0.715	0.716	0.731	0.731	0.698	0.719	0.213	0.21	0.217	0.211	0.208	0.211	0.221	0.224	0.222	0.22	0.216	0.221	0.579	0.582	0.552	0.475	0.57	0.569	0.591	0.571	0.561	0.57	0.575	0.571	0.572	0.567	0.563	0.567	0.539	0.549	0.594	0.585	0.581	0.582	0.591	0.59	0.206
17.8333	0.686	0.669	0.665	0.678	0.684	0.701	0.72	0.717	0.73	0.732	0.698	0.722	0.212	0.211	0.217	0.211	0.207	0.212	0.219	0.222	0.22	0.22	0.216	0.221	0.586	0.592	0.561	0.482	0.573	0.569	0.597	0.573	0.565	0.572	0.58	0.576	0.577	0.576	0.57	0.574	0.548	0.554	0.597	0.591	0.584	0.586	0.592	0.594	0.206
18	0.692	0.671	0.662	0.682	0.686	0.701	0.722	0.718	0.73	0.735	0.703	0.724	0.21	0.21	0.216	0.211	0.207	0.21	0.222	0.224	0.222	0.221	0.215	0.221	0.588	0.586	0.568	0.49	0.581	0.577	0.605	0.583	0.57	0.579	0.585	0.58	0.583	0.582	0.576	0.581	0.555	0.559	0.603	0.597	0.588	0.588	0.594	0.595	0.207
18.1667	0.693	0.67	0.664	0.684	0.686	0.7	0.722	0.724	0.738	0.732	0.702	0.723	0.212	0.211	0.218	0.21	0.208	0.212	0.22	0.22	0.215	0.22	0.216	0.221	0.596	0.593	0.573	0.499	0.585	0.581	0.599	0.576	0.576	0.577	0.589	0.587	0.589	0.587	0.583	0.589	0.561	0.567	0.602	0.594	0.592	0.592	0.599	0.6	0.205
18.3333	0.695	0.677	0.668	0.685	0.691	0.711	0.73	0.731	0.744	0.738	0.711	0.728	0.212	0.213	0.218	0.211	0.209	0.212	0.221	0.222	0.217	0.219	0.215	0.222	0.603	0.603	0.58	0.512	0.593	0.59	0.607	0.584	0.581	0.586	0.595	0.595	0.595	0.596	0.59	0.593	0.567	0.575	0.601	0.6	0.591	0.594	0.601	0.603	0.205
18.5	0.699	0.68	0.672	0.695	0.696	0.714	0.733	0.735	0.741	0.74	0.712	0.731	0.212	0.211	0.216	0.211	0.207	0.212	0.221	0.222	0.219	0.22	0.215	0.222	0.607	0.609	0.583	0.523	0.593	0.592	0.613	0.59	0.586	0.592	0.597	0.598	0.599	0.599	0.592	0.596	0.576	0.576	0.605	0.6	0.598	0.597	0.601	0.608	0.205
18.6667	0.703	0.682	0.672	0.697	0.699	0.717	0.729	0.732	0.744	0.746	0.714	0.736	0.211	0.21	0.217	0.211	0.207	0.211	0.222	0.224	0.221	0.221	0.216	0.222	0.61	0.613	0.592	0.53	0.599	0.596	0.625	0.6	0.592	0.601	0.602	0.601	0.606	0.605	0.597	0.6	0.578	0.584	0.613	0.607	0.598	0.601	0.608	0.613	0.206
18.8333	0.704	0.685	0.677	0.697	0.7	0.717	0.735	0.736	0.751	0.748	0.716	0.734	0.212	0.211	0.217	0.211	0.208	0.213	0.221	0.221	0.217	0.22	0.215	0.222	0.62	0.615	0.597	0.538	0.607	0.603	0.621	0.593	0.596	0.597	0.608	0.609	0.611	0.608	0.605	0.605	0.584	0.589	0.612	0.606	0.604	0.603	0.612	0.611	0.206
19	0.707	0.689	0.682	0.702	0.704	0.723	0.743	0.742	0.752	0.749	0.723	0.739	0.212	0.212	0.217	0.212	0.209	0.211	0.22	0.222	0.217	0.219	0.214	0.222	0.623	0.622	0.605	0.552	0.607	0.608	0.626	0.601	0.601	0.6	0.614	0.612	0.616	0.612	0.609	0.611	0.588	0.593	0.614	0.61	0.606	0.606	0.612	0.615	0.206
19.1667	0.714	0.69	0.679	0.701	0.703	0.718	0.74	0.74	0.754	0.76	0.723	0.739	0.211	0.211	0.216	0.209	0.207	0.209	0.222	0.224	0.217	0.222	0.215	0.221	0.628	0.628	0.607	0.556	0.609	0.603	0.634	0.614	0.605	0.612	0.614	0.613	0.617	0.617	0.611	0.61	0.59	0.597	0.619	0.617	0.611	0.607	0.615	0.615	0.204
19.3333	0.718	0.696	0.685	0.708	0.714	0.731	0.747	0.745	0.762	0.758	0.727	0.751	0.211	0.211	0.218	0.213	0.209	0.212	0.222	0.222	0.22	0.221	0.215	0.222	0.636	0.633	0.614	0.572	0.615	0.613	0.64	0.612	0.61	0.619	0.623	0.62	0.624	0.625	0.618	0.619	0.597	0.6	0.623	0.617	0.614	0.61	0.62	0.622	0.205
19.5	0.716	0.701	0.69	0.709	0.713	0.73	0.753	0.752	0.766	0.761	0.731	0.748	0.213	0.211	0.217	0.211	0.209	0.211	0.221	0.221	0.219	0.22	0.216	0.222	0.636	0.64	0.619	0.579	0.618	0.618	0.641	0.615	0.614	0.615	0.625	0.625	0.628	0.629	0.624	0.624	0.6	0.603	0.625	0.617	0.612	0.613	0.62	0.627	0.205
19.6667	0.722	0.699	0.686	0.717	0.712	0.73	0.751	0.753	0.767	0.768	0.73	0.75	0.212	0.21	0.215	0.21	0.208	0.209	0.222	0.223	0.219	0.221	0.215	0.221	0.641	0.637	0.624	0.585	0.618	0.618	0.645	0.627	0.616	0.623	0.627	0.629	0.63	0.629	0.625	0.621	0.602	0.61	0.626	0.625	0.616	0.614	0.621	0.626	0.206
19.8333	0.724	0.699	0.69	0.711	0.713	0.724	0.755	0.757	0.773	0.763	0.733	0.747	0.211	0.21	0.217	0.21	0.207	0.21	0.219	0.22	0.216	0.218	0.214	0.219	0.64	0.64	0.626	0.594	0.626	0.624	0.645	0.613	0.616	0.621	0.631	0.632	0.633	0.629	0.631	0.623	0.602	0.611	0.627	0.618	0.617	0.622	0.622	0.626	0.204
20	0.725	0.705	0.694	0.718	0.721	0.738	0.764	0.757	0.78	0.767	0.74	0.759	0.212	0.211	0.218	0.211	0.207	0.211	0.22	0.221	0.218	0.219	0.215	0.222	0.65	0.647	0.632	0.613	0.631	0.629	0.648	0.625	0.626	0.625	0.635	0.638	0.642	0.638	0.638	0.632	0.61	0.617	0.63	0.623	0.621	0.623	0.632	0.633	0.206
20.1667	0.73	0.709	0.7	0.726	0.726	0.745	0.767	0.761	0.781	0.774	0.744	0.761	0.212	0.213	0.217	0.212	0.208	0.21	0.22	0.223	0.218	0.218	0.214	0.222	0.652	0.657	0.636	0.621	0.632	0.634	0.654	0.626	0.626	0.629	0.641	0.642	0.644	0.645	0.64	0.637	0.618	0.622	0.634	0.626	0.625	0.625	0.631	0.639	0.206
20.3333	0.736	0.712	0.702	0.724	0.729	0.748	0.77	0.763	0.787	0.782	0.747	0.762	0.213	0.209	0.217	0.212	0.208	0.211	0.221	0.222	0.221	0.22	0.215	0.221	0.655	0.659	0.638	0.632	0.638	0.634	0.662	0.634	0.633	0.636	0.643	0.646	0.646	0.651	0.643	0.642	0.617	0.623	0.637	0.63	0.627	0.625	0.633	0.639	0.207
20.5	0.738	0.712	0.702	0.727	0.727	0.745	0.77	0.768	0.788	0.787	0.75	0.762	0.212	0.211	0.215	0.21	0.207	0.209	0.222	0.224	0.216	0.221	0.215	0.222	0.657	0.659	0.644	0.638	0.64	0.641	0.663	0.642	0.634	0.641	0.645	0.646	0.652	0.654	0.643	0.643	0.62	0.629	0.639	0.636	0.63	0.628	0.634	0.64	0.205
20.6667	0.741	0.717	0.706	0.73	0.73	0.747	0.781	0.771	0.792	0.785	0.751	0.771	0.213	0.209	0.216	0.212	0.207	0.211	0.219	0.222	0.217	0.219	0.215	0.222	0.662	0.663	0.646	0.655	0.646	0.644	0.663	0.637	0.639	0.638	0.648	0.652	0.655	0.654	0.652	0.648	0.624	0.63	0.645	0.633	0.631	0.632	0.642	0.643	0.205
20.8333	0.739	0.722	0.708	0.734	0.735	0.753	0.785	0.777	0.797	0.791	0.755	0.77	0.212	0.211	0.218	0.211	0.208	0.211	0.22	0.221	0.218	0.22	0.214	0.222	0.667	0.672	0.65	0.668	0.649	0.649	0.667	0.643	0.644	0.641	0.655	0.658	0.661	0.66	0.657	0.653	0.63	0.637	0.646	0.639	0.635	0.638	0.645	0.646	0.206
21	0.745	0.724	0.713	0.738	0.743	0.76	0.786	0.779	0.8	0.796	0.76	0.776	0.21	0.211	0.218	0.21	0.207	0.211	0.222	0.221	0.22	0.221	0.215	0.223	0.671	0.672	0.658	0.675	0.652	0.649	0.677	0.647	0.647	0.651	0.658	0.662	0.665	0.666	0.66	0.654	0.631	0.639	0.645	0.639	0.636	0.638	0.647	0.651	0.204
21.1667	0.751	0.72	0.71	0.741	0.737	0.754	0.787	0.783	0.799	0.799	0.765	0.772	0.211	0.21	0.216	0.21	0.208	0.208	0.221	0.225	0.218	0.221	0.216	0.222	0.676	0.675	0.662	0.683	0.651	0.648	0.677	0.656	0.65	0.655	0.663	0.661	0.665	0.667	0.66	0.658	0.63	0.642	0.65	0.646	0.64	0.638	0.646	0.65	0.206
21.3333	0.748	0.726	0.717	0.741	0.745	0.758	0.794	0.788	0.808	0.802	0.767	0.783	0.213	0.211	0.217	0.21	0.208	0.21	0.221	0.221	0.217	0.218	0.214	0.221	0.677	0.676	0.665	0.697	0.657	0.654	0.676	0.648	0.654	0.65	0.667	0.668	0.67	0.671	0.668	0.656	0.641	0.645	0.654	0.641	0.642	0.642	0.653	0.654	0.205
21.5	0.757	0.731	0.718	0.752	0.755	0.767	0.799	0.791	0.811	0.809	0.772	0.786	0.212	0.21	0.217	0.211	0.207	0.21	0.221	0.221	0.219	0.219	0.216	0.222	0.68	0.678	0.669	0.708	0.659	0.657	0.69	0.659	0.657	0.659	0.669	0.673	0.675	0.676	0.67	0.666	0.639	0.645	0.654	0.65	0.646	0.645	0.651	0.657	0.207
21.6667	0.76	0.733	0.719	0.746	0.751	0.765	0.8	0.797	0.811	0.811	0.776	0.789	0.212	0.211	0.216	0.211	0.207	0.208	0.224	0.223	0.22	0.22	0.214	0.223	0.688	0.689	0.675	0.713	0.663	0.659	0.687	0.667	0.657	0.664	0.673	0.675	0.678	0.677	0.669	0.667	0.642	0.655	0.655	0.65	0.648	0.644	0.653	0.655	0.206
21.8333	0.757	0.733	0.728	0.752	0.76	0.775	0.805	0.8	0.814	0.81	0.782	0.794	0.211	0.21	0.217	0.211	0.208	0.21	0.219	0.221	0.217	0.219	0.215	0.222	0.691	0.689	0.675	0.726	0.668	0.666	0.688	0.657	0.665	0.66	0.676	0.679	0.682	0.682	0.677	0.67	0.647	0.652	0.66	0.65	0.651	0.65	0.656	0.665	0.205
22	0.762	0.74	0.727	0.755	0.762	0.777	0.803	0.804	0.817	0.82	0.781	0.797	0.212	0.209	0.217	0.213	0.208	0.209	0.221	0.223	0.219	0.22	0.216	0.224	0.692	0.697	0.682	0.736	0.671	0.669	0.696	0.668	0.666	0.667	0.679	0.687	0.687	0.686	0.682	0.675	0.652	0.654	0.661	0.653	0.653	0.654	0.657	0.668	0.205
22.1667	0.768	0.74	0.726	0.753	0.76	0.778	0.807	0.806	0.819	0.821	0.786	0.799	0.211	0.211	0.216	0.211	0.207	0.208	0.222	0.223	0.218	0.221	0.216	0.221	0.697	0.699	0.681	0.736	0.674	0.669	0.695	0.674	0.669	0.674	0.68	0.685	0.69	0.69	0.684	0.675	0.656	0.664	0.663	0.66	0.655	0.653	0.663	0.667	0.206
22.3333	0.772	0.744	0.729	0.757	0.77	0.786	0.811	0.81	0.823	0.825	0.79	0.805	0.212	0.211	0.217	0.21	0.208	0.21	0.221	0.222	0.22	0.22	0.215	0.222	0.701	0.701	0.689	0.748	0.679	0.674	0.7	0.673	0.673	0.674	0.685	0.688	0.69	0.694	0.688	0.681	0.659	0.665	0.666	0.659	0.657	0.658	0.665	0.672	0.207
22.5	0.773	0.747	0.736	0.763	0.773	0.79	0.816	0.81	0.829	0.826	0.791	0.81	0.211	0.211	0.218	0.211	0.207	0.21	0.221	0.22	0.218	0.221	0.216	0.224	0.701	0.703	0.694	0.758	0.68	0.677	0.702	0.675	0.676	0.676	0.69	0.696	0.697	0.696	0.691	0.683	0.66	0.669	0.667	0.661	0.659	0.662	0.667	0.676	0.206
22.6667	0.775	0.747	0.735	0.759	0.773	0.79	0.816	0.815	0.83	0.828	0.799	0.806	0.212	0.211	0.217	0.211	0.207	0.208	0.222	0.222	0.218	0.221	0.214	0.223	0.707	0.705	0.695	0.759	0.683	0.676	0.702	0.683	0.675	0.68	0.693	0.692	0.699	0.703	0.692	0.684	0.662	0.671	0.672	0.665	0.663	0.658	0.669	0.675	0.206
22.8333	0.778	0.752	0.739	0.767	0.782	0.795	0.82	0.818	0.833	0.833	0.797	0.814	0.212	0.21	0.218	0.21	0.208	0.209	0.219	0.222	0.218	0.221	0.215	0.223	0.709	0.71	0.699	0.771	0.686	0.684	0.709	0.679	0.683	0.679	0.692	0.698	0.706	0.704	0.698	0.69	0.665	0.677	0.672	0.662	0.665	0.664	0.674	0.683	0.205
23	0.782	0.75	0.739	0.761	0.782	0.794	0.825	0.821	0.837	0.833	0.802	0.815	0.212	0.21	0.217	0.21	0.209	0.211	0.221	0.219	0.216	0.217	0.214	0.221	0.714	0.711	0.706	0.771	0.687	0.687	0.709	0.679	0.681	0.685	0.697	0.7	0.707	0.702	0.699	0.691	0.669	0.679	0.675	0.665	0.663	0.665	0.672	0.681	0.206
23.1667	0.786	0.758	0.746	0.77	0.787	0.802	0.825	0.826	0.836	0.837	0.809	0.817	0.212	0.21	0.218	0.21	0.207	0.211	0.22	0.22	0.218	0.219	0.216	0.223	0.716	0.717	0.708	0.783	0.691	0.691	0.709	0.684	0.69	0.688	0.699	0.704	0.709	0.707	0.703	0.696	0.673	0.684	0.68	0.667	0.668	0.67	0.68	0.687	0.206
23.3333	0.793	0.763	0.748	0.779	0.792	0.805	0.833	0.83	0.842	0.844	0.81	0.827	0.211	0.211	0.218	0.211	0.207	0.209	0.222	0.221	0.218	0.221	0.217	0.223	0.721	0.721	0.716	0.786	0.697	0.691	0.718	0.69	0.695	0.696	0.7	0.709	0.713	0.711	0.708	0.7	0.675	0.685	0.68	0.678	0.674	0.673	0.674	0.69	0.206
23.5	0.798	0.767	0.757	0.775	0.794	0.813	0.833	0.832	0.843	0.843	0.81	0.828	0.211	0.211	0.217	0.21	0.208	0.211	0.222	0.22	0.218	0.221	0.217	0.223	0.725	0.724	0.721	0.794	0.698	0.695	0.72	0.693	0.696	0.695	0.705	0.71	0.716	0.715	0.711	0.696	0.678	0.687	0.682	0.678	0.673	0.675	0.678	0.692	0.205
23.6667	0.801	0.767	0.757	0.781	0.797	0.809	0.832	0.835	0.847	0.846	0.816	0.833	0.21	0.21	0.217	0.21	0.208	0.21	0.221	0.221	0.22	0.221	0.215	0.224	0.728	0.732	0.725	0.799	0.702	0.699	0.726	0.697	0.698	0.697	0.708	0.715	0.718	0.72	0.715	0.705	0.684	0.69	0.688	0.679	0.678	0.676	0.683	0.693	0.207
23.8333	0.804	0.771	0.76	0.784	0.798	0.814	0.839	0.837	0.85	0.848	0.82	0.833	0.211	0.21	0.219	0.211	0.208	0.21	0.222	0.221	0.218	0.221	0.214	0.224	0.734	0.733	0.732	0.803	0.706	0.703	0.729	0.7	0.7	0.702	0.712	0.72	0.722	0.722	0.716	0.707	0.684	0.693	0.691	0.68	0.679	0.678	0.681	0.697	0.206
24	0.807	0.772	0.762	0.785	0.799	0.818	0.84	0.839	0.853	0.853	0.822	0.837	0.212	0.211	0.217	0.21	0.208	0.21	0.222	0.221	0.219	0.221	0.217	0.223	0.741	0.736	0.736	0.808	0.707	0.703	0.733	0.703	0.702	0.705	0.715	0.721	0.724	0.721	0.722	0.708	0.688	0.693	0.691	0.683	0.686	0.679	0.683	0.704	0.207
24.1667	0.812	0.776	0.768	0.79	0.804	0.821	0.843	0.839	0.855	0.856	0.823	0.838	0.211	0.211	0.217	0.209	0.207	0.211	0.221	0.22	0.218	0.22	0.216	0.225	0.742	0.739	0.738	0.812	0.71	0.703	0.733	0.707	0.705	0.706	0.719	0.726	0.729	0.728	0.722	0.712	0.69	0.698	0.697	0.686	0.686	0.681	0.687	0.705	0.206
24.3333	0.813	0.778	0.771	0.789	0.805	0.826	0.845	0.843	0.857	0.857	0.827	0.841	0.213	0.211	0.217	0.209	0.207	0.21	0.221	0.221	0.22	0.22	0.215	0.224	0.748	0.743	0.743	0.818	0.716	0.711	0.735	0.705	0.709	0.709	0.722	0.733	0.732	0.731	0.728	0.717	0.691	0.702	0.697	0.688	0.688	0.688	0.69	0.709	0.207
24.5	0.816	0.782	0.775	0.795	0.812	0.826	0.848	0.847	0.859	0.859	0.829	0.845	0.212	0.21	0.218	0.209	0.208	0.21	0.22	0.222	0.219	0.219	0.214	0.224	0.749	0.748	0.748	0.827	0.714	0.711	0.732	0.706	0.708	0.711	0.724	0.732	0.735	0.736	0.733	0.717	0.696	0.705	0.701	0.69	0.69	0.69	0.695	0.709	0.208
24.6667	0.823	0.786	0.774	0.793	0.812	0.824	0.847	0.849	0.859	0.863	0.836	0.845	0.212	0.211	0.217	0.21	0.208	0.209	0.222	0.223	0.22	0.22	0.214	0.223	0.75	0.749	0.751	0.827	0.719	0.713	0.747	0.716	0.711	0.715	0.726	0.736	0.74	0.739	0.735	0.719	0.697	0.707	0.707	0.689	0.691	0.689	0.696	0.712	0.209
24.8333	0.818	0.787	0.778	0.795	0.813	0.831	0.852	0.853	0.863	0.864	0.832	0.846	0.211	0.21	0.217	0.208	0.209	0.21	0.218	0.219	0.22	0.219	0.214	0.223	0.757	0.751	0.752	0.834	0.719	0.716	0.741	0.711	0.717	0.713	0.73	0.737	0.741	0.74	0.739	0.72	0.703	0.709	0.708	0.693	0.698	0.692	0.699	0.718	0.206
25	0.824	0.789	0.781	0.802	0.819	0.834	0.852	0.85	0.864	0.864	0.838	0.852	0.212	0.21	0.217	0.211	0.208	0.209	0.22	0.22	0.219	0.219	0.215	0.221	0.76	0.756	0.761	0.837	0.724	0.72	0.745	0.717	0.718	0.719	0.733	0.743	0.748	0.745	0.745	0.728	0.705	0.714	0.712	0.697	0.699	0.695	0.702	0.72	0.208
25.1667	0.83	0.797	0.784	0.803	0.819	0.834	0.85	0.854	0.865	0.871	0.842	0.852	0.212	0.211	0.217	0.209	0.207	0.21	0.221	0.222	0.217	0.22	0.213	0.224	0.759	0.759	0.762	0.841	0.728	0.723	0.755	0.724	0.719	0.724	0.738	0.747	0.75	0.745	0.747	0.728	0.705	0.716	0.715	0.698	0.701	0.696	0.707	0.721	0.206
25.3333	0.83	0.794	0.786	0.807	0.823	0.838	0.856	0.857	0.87	0.872	0.841	0.853	0.211	0.212	0.217	0.211	0.207	0.209	0.219	0.22	0.217	0.218	0.214	0.222	0.767	0.765	0.765	0.846	0.725	0.727	0.751	0.719	0.723	0.721	0.74	0.749	0.754	0.754	0.751	0.733	0.709	0.716	0.717	0.696	0.706	0.698	0.707	0.721	0.206
25.5	0.834	0.801	0.793	0.812	0.824	0.84	0.857	0.86	0.871	0.876	0.844	0.86	0.211	0.21	0.217	0.211	0.208	0.209	0.221	0.222	0.219	0.221	0.216	0.223	0.766	0.77	0.772	0.848	0.73	0.731	0.758	0.727	0.727	0.728	0.743	0.756	0.759	0.757	0.756	0.733	0.715	0.719	0.716	0.703	0.711	0.703	0.714	0.728	0.207
25.6667	0.838	0.805	0.792	0.81	0.825	0.837	0.861	0.862	0.872	0.876	0.851	0.86	0.211	0.21	0.216	0.212	0.204	0.21	0.221	0.222	0.218	0.221	0.215	0.223	0.771	0.765	0.775	0.852	0.733	0.732	0.761	0.73	0.725	0.727	0.745	0.757	0.765	0.762	0.757	0.737	0.717	0.727	0.721	0.705	0.708	0.704	0.716	0.731	0.212
25.8333	0.838	0.806	0.794	0.812	0.827	0.844	0.862	0.864	0.879	0.877	0.846	0.859	0.213	0.211	0.218	0.209	0.208	0.208	0.219	0.22	0.217	0.218	0.213	0.221	0.775	0.773	0.773	0.859	0.737	0.734	0.759	0.725	0.728	0.731	0.751	0.762	0.765	0.762	0.763	0.74	0.719	0.726	0.727	0.707	0.712	0.709	0.716	0.732	0.207
26	0.839	0.811	0.798	0.814	0.83	0.848	0.862	0.867	0.874	0.882	0.853	0.865	0.212	0.211	0.217	0.21	0.208	0.211	0.222	0.22	0.22	0.22	0.215	0.224	0.776	0.776	0.78	0.863	0.74	0.739	0.773	0.735	0.732	0.737	0.752	0.766	0.767	0.766	0.768	0.743	0.725	0.729	0.729	0.711	0.717	0.713	0.719	0.736	0.208
26.1667	0.846	0.815	0.802	0.821	0.834	0.845	0.866	0.87	0.875	0.882	0.854	0.862	0.212	0.21	0.216	0.21	0.207	0.209	0.222	0.22	0.219	0.22	0.214	0.223	0.779	0.777	0.782	0.867	0.742	0.745	0.775	0.735	0.737	0.736	0.755	0.773	0.773	0.77	0.768	0.748	0.728	0.733	0.727	0.717	0.72	0.714	0.72	0.736	0.206
26.3333	0.846	0.811	0.802	0.817	0.834	0.849	0.868	0.871	0.885	0.881	0.853	0.862	0.211	0.21	0.217	0.208	0.208	0.208	0.219	0.22	0.216	0.218	0.214	0.22	0.783	0.78	0.784	0.871	0.746	0.75	0.767	0.734	0.737	0.737	0.76	0.77	0.777	0.771	0.778	0.748	0.732	0.735	0.732	0.713	0.725	0.71	0.726	0.74	0.207
26.5	0.846	0.82	0.806	0.825	0.838	0.854	0.867	0.871	0.879	0.884	0.857	0.868	0.212	0.21	0.217	0.208	0.207	0.207	0.22	0.22	0.219	0.219	0.214	0.222	0.785	0.785	0.788	0.871	0.749	0.751	0.777	0.739	0.743	0.742	0.764	0.776	0.783	0.776	0.777	0.754	0.733	0.74	0.735	0.717	0.724	0.718	0.727	0.742	0.205
26.6667	0.852	0.824	0.808	0.825	0.839	0.853	0.871	0.874	0.88	0.888	0.859	0.868	0.212	0.21	0.217	0.209	0.207	0.21	0.221	0.22	0.219	0.22	0.215	0.223	0.787	0.786	0.789	0.877	0.751	0.754	0.785	0.744	0.745	0.745	0.766	0.781	0.782	0.78	0.779	0.756	0.737	0.741	0.734	0.72	0.725	0.723	0.727	0.744	0.208
26.8333	0.853	0.826	0.811	0.828	0.842	0.855	0.874	0.878	0.884	0.89	0.864	0.874	0.213	0.21	0.216	0.208	0.207	0.21	0.222	0.221	0.22	0.219	0.216	0.222	0.791	0.792	0.793	0.881	0.754	0.761	0.786	0.75	0.75	0.749	0.772	0.786	0.786	0.787	0.777	0.762	0.739	0.747	0.74	0.722	0.727	0.723	0.732	0.746	0.207
27	0.855	0.831	0.816	0.83	0.844	0.859	0.878	0.877	0.884	0.892	0.864	0.875	0.213	0.21	0.216	0.211	0.207	0.209	0.221	0.22	0.218	0.221	0.215	0.222	0.795	0.792	0.796	0.882	0.757	0.758	0.789	0.75	0.752	0.751	0.775	0.789	0.791	0.786	0.787	0.763	0.745	0.75	0.744	0.726	0.729	0.725	0.734	0.749	0.207
27.1667	0.859	0.832	0.814	0.828	0.846	0.855	0.878	0.885	0.892	0.892	0.871	0.876	0.213	0.211	0.216	0.209	0.207	0.21	0.219	0.222	0.217	0.217	0.214	0.223	0.795	0.793	0.795	0.888	0.762	0.763	0.792	0.755	0.753	0.753	0.774	0.79	0.796	0.788	0.786	0.763	0.749	0.755	0.745	0.727	0.73	0.727	0.74	0.748	0.207
27.3333	0.859	0.835	0.821	0.834	0.847	0.861	0.88	0.883	0.89	0.895	0.865	0.876	0.213	0.211	0.218	0.21	0.207	0.208	0.221	0.221	0.217	0.22	0.215	0.223	0.797	0.799	0.803	0.892	0.765	0.768	0.794	0.755	0.761	0.757	0.778	0.79	0.794	0.792	0.793	0.769	0.75	0.76	0.744	0.731	0.736	0.736	0.739	0.752	0.207
27.5	0.862	0.835	0.824	0.836	0.848	0.864	0.88	0.884	0.894	0.898	0.87	0.881	0.213	0.21	0.217	0.209	0.208	0.209	0.22	0.221	0.218	0.219	0.215	0.222	0.804	0.802	0.804	0.893	0.766	0.771	0.794	0.76	0.762	0.759	0.782	0.79	0.798	0.797	0.795	0.774	0.756	0.763	0.749	0.731	0.736	0.734	0.739	0.753	0.206
27.6667	0.865	0.839	0.825	0.84	0.85	0.867	0.882	0.885	0.891	0.9	0.873	0.881	0.212	0.211	0.218	0.209	0.208	0.21	0.22	0.221	0.216	0.218	0.213	0.222	0.806	0.801	0.806	0.898	0.772	0.773	0.798	0.762	0.765	0.764	0.786	0.797	0.801	0.8	0.798	0.776	0.759	0.767	0.749	0.738	0.739	0.734	0.741	0.756	0.206
27.8333	0.866	0.841	0.825	0.838	0.853	0.863	0.888	0.887	0.897	0.901	0.881	0.883	0.212	0.21	0.216	0.209	0.207	0.209	0.222	0.222	0.219	0.219	0.214	0.222	0.809	0.804	0.809	0.897	0.777	0.776	0.805	0.77	0.77	0.77	0.786	0.798	0.805	0.802	0.797	0.777	0.762	0.769	0.75	0.739	0.739	0.741	0.745	0.756	0.211
28	0.869	0.843	0.828	0.84	0.855	0.871	0.883	0.89	0.897	0.905	0.873	0.887	0.213	0.211	0.218	0.209	0.208	0.21	0.219	0.22	0.217	0.221	0.213	0.222	0.807	0.808	0.809	0.903	0.777	0.78	0.802	0.766	0.77	0.774	0.794	0.802	0.805	0.804	0.802	0.781	0.765	0.773	0.755	0.735	0.742	0.74	0.748	0.761	0.207
28.1667	0.873	0.843	0.828	0.842	0.855	0.87	0.885	0.888	0.897	0.903	0.871	0.883	0.214	0.211	0.218	0.21	0.209	0.21	0.218	0.221	0.217	0.219	0.213	0.219	0.814	0.807	0.814	0.905	0.778	0.781	0.803	0.766	0.771	0.773	0.794	0.805	0.808	0.804	0.807	0.787	0.764	0.776	0.757	0.739	0.747	0.744	0.743	0.764	0.206
28.3333	0.867	0.846	0.831	0.848	0.86	0.874	0.888	0.891	0.898	0.904	0.879	0.887	0.212	0.21	0.218	0.21	0.208	0.208	0.221	0.222	0.217	0.221	0.214	0.222	0.816	0.809	0.817	0.906	0.786	0.784	0.813	0.776	0.777	0.778	0.798	0.807	0.813	0.807	0.808	0.787	0.772	0.777	0.758	0.742	0.746	0.746	0.751	0.76	0.208
28.5	0.876	0.846	0.832	0.844	0.861	0.875	0.889	0.892	0.899	0.907	0.876	0.89	0.212	0.211	0.218	0.211	0.208	0.21	0.219	0.221	0.216	0.219	0.214	0.221	0.815	0.815	0.815	0.913	0.785	0.787	0.808	0.773	0.774	0.779	0.803	0.809	0.815	0.807	0.81	0.789	0.771	0.781	0.761	0.743	0.75	0.747	0.753	0.765	0.207
28.6667	0.875	0.854	0.838	0.847	0.864	0.876	0.895	0.894	0.9	0.907	0.88	0.894	0.214	0.211	0.218	0.21	0.208	0.209	0.222	0.222	0.218	0.22	0.215	0.224	0.82	0.815	0.824	0.914	0.789	0.79	0.818	0.783	0.783	0.784	0.802	0.81	0.819	0.814	0.811	0.792	0.772	0.785	0.76	0.747	0.749	0.752	0.753	0.768	0.208
28.8333	0.876	0.853	0.838	0.85	0.864	0.877	0.896	0.895	0.907	0.911	0.884	0.894	0.21	0.211	0.218	0.209	0.208	0.209	0.219	0.222	0.217	0.219	0.213	0.221	0.82	0.815	0.825	0.914	0.792	0.794	0.818	0.784	0.786	0.788	0.806	0.816	0.821	0.817	0.814	0.796	0.778	0.786	0.764	0.745	0.75	0.754	0.753	0.767	0.208
29	0.881	0.856	0.841	0.854	0.866	0.879	0.895	0.897	0.904	0.912	0.884	0.896	0.212	0.211	0.218	0.21	0.208	0.21	0.222	0.222	0.218	0.22	0.215	0.221	0.821	0.819	0.825	0.92	0.793	0.797	0.819	0.783	0.787	0.787	0.81	0.818	0.824	0.818	0.82	0.799	0.78	0.791	0.767	0.75	0.757	0.755	0.761	0.77	0.208
29.1667	0.881	0.857	0.841	0.856	0.868	0.878	0.9	0.899	0.909	0.917	0.885	0.899	0.211	0.209	0.218	0.209	0.209	0.209	0.22	0.223	0.217	0.219	0.214	0.223	0.823	0.822	0.829	0.921	0.796	0.797	0.822	0.793	0.792	0.793	0.81	0.821	0.824	0.822	0.819	0.8	0.785	0.794	0.765	0.753	0.755	0.754	0.763	0.775	0.206
29.3333	0.88	0.858	0.843	0.854	0.872	0.884	0.896	0.904	0.908	0.916	0.89	0.895	0.212	0.211	0.216	0.209	0.208	0.21	0.22	0.222	0.216	0.218	0.214	0.222	0.825	0.822	0.832	0.923	0.8	0.801	0.825	0.793	0.791	0.796	0.809	0.821	0.826	0.819	0.818	0.803	0.785	0.794	0.773	0.752	0.757	0.755	0.769	0.772	0.207
29.5	0.885	0.86	0.846	0.855	0.871	0.881	0.902	0.911	0.911	0.92	0.888	0.903	0.213	0.211	0.218	0.209	0.206	0.209	0.219	0.223	0.217	0.22	0.213	0.222	0.823	0.822	0.836	0.925	0.801	0.806	0.824	0.796	0.791	0.799	0.814	0.824	0.83	0.824	0.82	0.806	0.792	0.799	0.771	0.753	0.756	0.76	0.773	0.773	0.208
29.6667	0.887	0.867	0.846	0.863	0.87	0.885	0.904	0.906	0.913	0.92	0.893	0.903	0.213	0.211	0.218	0.211	0.207	0.209	0.22	0.221	0.218	0.22	0.214	0.222	0.829	0.827	0.831	0.93	0.8	0.805	0.828	0.796	0.796	0.799	0.817	0.827	0.832	0.825	0.826	0.805	0.791	0.799	0.771	0.755	0.76	0.764	0.77	0.775	0.208
29.8333	0.89	0.866	0.849	0.859	0.874	0.885	0.907	0.909	0.914	0.922	0.898	0.905	0.213	0.212	0.217	0.209	0.207	0.21	0.22	0.222	0.217	0.22	0.214	0.222	0.827	0.831	0.836	0.931	0.804	0.807	0.832	0.801	0.798	0.804	0.819	0.831	0.834	0.828	0.826	0.811	0.793	0.8	0.774	0.757	0.761	0.764	0.77	0.778	0.208
30	0.896	0.866	0.853	0.865	0.879	0.893	0.905	0.909	0.916	0.921	0.891	0.904	0.213	0.211	0.219	0.209	0.208	0.21	0.22	0.222	0.218	0.218	0.214	0.221	0.834	0.834	0.837	0.933	0.806	0.809	0.829	0.8	0.8	0.804	0.822	0.831	0.835	0.831	0.829	0.812	0.798	0.804	0.773	0.761	0.762	0.763	0.77	0.778	0.207
30.1667	0.892	0.87	0.853	0.86	0.878	0.893	0.91	0.915	0.917	0.923	0.905	0.909	0.212	0.21	0.218	0.209	0.208	0.21	0.219	0.222	0.217	0.219	0.213	0.222	0.834	0.835	0.844	0.934	0.811	0.812	0.833	0.803	0.803	0.809	0.826	0.834	0.838	0.834	0.832	0.814	0.8	0.811	0.778	0.761	0.764	0.769	0.774	0.778	0.209
30.3333	0.894	0.868	0.855	0.866	0.882	0.891	0.912	0.913	0.919	0.923	0.891	0.911	0.212	0.211	0.217	0.21	0.208	0.211	0.221	0.221	0.217	0.219	0.214	0.221	0.835	0.832	0.848	0.937	0.811	0.816	0.834	0.808	0.803	0.811	0.826	0.835	0.842	0.832	0.837	0.815	0.803	0.816	0.78	0.763	0.767	0.77	0.78	0.78	0.208
30.5	0.902	0.871	0.856	0.87	0.882	0.897	0.908	0.914	0.918	0.926	0.904	0.909	0.212	0.21	0.218	0.21	0.207	0.21	0.219	0.221	0.216	0.219	0.214	0.221	0.842	0.838	0.844	0.94	0.813	0.814	0.838	0.804	0.809	0.809	0.832	0.838	0.842	0.835	0.835	0.818	0.803	0.813	0.781	0.764	0.773	0.768	0.775	0.78	0.209
30.6667	0.901	0.873	0.857	0.869	0.885	0.896	0.912	0.915	0.92	0.925	0.901	0.911	0.213	0.211	0.218	0.209	0.209	0.209	0.22	0.221	0.216	0.217	0.213	0.218	0.84	0.841	0.846	0.942	0.815	0.816	0.839	0.804	0.808	0.814	0.829	0.838	0.846	0.838	0.836	0.82	0.807	0.817	0.78	0.766	0.767	0.767	0.778	0.783	0.209
30.8333	0.901	0.876	0.858	0.867	0.887	0.896	0.915	0.919	0.921	0.932	0.904	0.912	0.212	0.211	0.219	0.209	0.207	0.209	0.22	0.221	0.217	0.219	0.213	0.22	0.843	0.839	0.849	0.943	0.82	0.822	0.842	0.81	0.813	0.816	0.836	0.842	0.85	0.838	0.838	0.823	0.804	0.818	0.783	0.769	0.769	0.773	0.78	0.783	0.209
31	0.903	0.877	0.861	0.871	0.887	0.898	0.92	0.916	0.93	0.928	0.9	0.914	0.213	0.212	0.216	0.209	0.208	0.208	0.219	0.223	0.217	0.218	0.214	0.221	0.843	0.84	0.858	0.946	0.821	0.824	0.842	0.814	0.811	0.823	0.828	0.844	0.848	0.839	0.845	0.825	0.807	0.823	0.788	0.768	0.771	0.776	0.792	0.788	0.209
31.1667	0.904	0.88	0.862	0.874	0.889	0.898	0.919	0.923	0.925	0.931	0.907	0.914	0.212	0.21	0.219	0.211	0.207	0.209	0.22	0.22	0.216	0.218	0.213	0.221	0.843	0.845	0.852	0.947	0.822	0.825	0.846	0.812	0.814	0.819	0.835	0.846	0.85	0.845	0.84	0.824	0.812	0.823	0.786	0.769	0.773	0.771	0.785	0.789	0.21
31.3333	0.902	0.88	0.865	0.875	0.888	0.904	0.921	0.929	0.925	0.938	0.911	0.917	0.212	0.211	0.217	0.21	0.209	0.209	0.218	0.222	0.216	0.219	0.215	0.222	0.846	0.846	0.859	0.951	0.823	0.827	0.843	0.816	0.818	0.824	0.839	0.848	0.851	0.846	0.845	0.826	0.815	0.828	0.79	0.774	0.775	0.783	0.79	0.79	0.208
31.5	0.904	0.882	0.869	0.876	0.895	0.904	0.916	0.925	0.928	0.935	0.905	0.918	0.212	0.213	0.217	0.208	0.208	0.21	0.22	0.223	0.216	0.219	0.215	0.221	0.847	0.85	0.864	0.952	0.827	0.833	0.849	0.822	0.82	0.826	0.838	0.85	0.854	0.846	0.852	0.829	0.817	0.831	0.79	0.775	0.777	0.782	0.794	0.787	0.209
31.6667	0.912	0.883	0.869	0.875	0.897	0.907	0.922	0.925	0.93	0.935	0.912	0.921	0.213	0.211	0.219	0.211	0.209	0.21	0.22	0.222	0.216	0.218	0.214	0.22	0.851	0.849	0.857	0.952	0.828	0.832	0.849	0.818	0.82	0.827	0.847	0.852	0.855	0.85	0.847	0.832	0.818	0.829	0.79	0.776	0.78	0.779	0.784	0.792	0.209
31.8333	0.908	0.883	0.872	0.88	0.896	0.903	0.92	0.928	0.929	0.938	0.907	0.921	0.212	0.211	0.217	0.209	0.208	0.21	0.22	0.222	0.217	0.219	0.213	0.22	0.852	0.851	0.861	0.955	0.83	0.833	0.852	0.822	0.824	0.829	0.847	0.853	0.857	0.85	0.847	0.833	0.819	0.829	0.787	0.777	0.778	0.782	0.79	0.79	0.211
32	0.906	0.883	0.874	0.879	0.893	0.91	0.924	0.937	0.932	0.944	0.914	0.925	0.214	0.211	0.218	0.209	0.209	0.21	0.219	0.221	0.217	0.221	0.215	0.221	0.852	0.853	0.862	0.955	0.829	0.835	0.852	0.823	0.825	0.832	0.846	0.852	0.856	0.849	0.85	0.836	0.82	0.833	0.792	0.782	0.78	0.78	0.79	0.791	0.208
32.1667	0.908	0.884	0.874	0.88	0.898	0.912	0.928	0.927	0.933	0.939	0.914	0.921	0.213	0.21	0.216	0.209	0.206	0.211	0.22	0.222	0.217	0.22	0.215	0.22	0.856	0.855	0.867	0.957	0.834	0.836	0.857	0.832	0.826	0.833	0.844	0.855	0.859	0.856	0.857	0.839	0.826	0.836	0.797	0.781	0.779	0.786	0.796	0.79	0.208
32.3333	0.912	0.888	0.873	0.882	0.903	0.91	0.927	0.931	0.934	0.94	0.912	0.924	0.213	0.212	0.219	0.208	0.209	0.209	0.22	0.22	0.217	0.219	0.213	0.221	0.855	0.857	0.866	0.959	0.834	0.838	0.858	0.824	0.83	0.834	0.85	0.86	0.859	0.857	0.853	0.837	0.823	0.838	0.792	0.785	0.784	0.786	0.791	0.798	0.209
32.5	0.909	0.883	0.876	0.883	0.9	0.911	0.928	0.936	0.933	0.947	0.916	0.926	0.213	0.212	0.219	0.21	0.209	0.208	0.22	0.222	0.216	0.22	0.213	0.222	0.857	0.855	0.865	0.957	0.838	0.842	0.859	0.83	0.831	0.835	0.854	0.857	0.862	0.856	0.852	0.841	0.825	0.838	0.795	0.787	0.785	0.789	0.792	0.796	0.21
32.6667	0.912	0.886	0.88	0.887	0.902	0.913	0.928	0.936	0.937	0.95	0.919	0.93	0.213	0.211	0.218	0.21	0.208	0.209	0.219	0.222	0.215	0.22	0.215	0.221	0.863	0.861	0.871	0.965	0.841	0.843	0.86	0.836	0.834	0.84	0.852	0.86	0.865	0.859	0.858	0.841	0.827	0.846	0.799	0.782	0.785	0.785	0.8	0.795	0.208
32.8333	0.913	0.887	0.882	0.888	0.904	0.914	0.929	0.937	0.936	0.948	0.916	0.931	0.211	0.211	0.217	0.209	0.208	0.209	0.221	0.223	0.216	0.218	0.215	0.221	0.861	0.862	0.869	0.962	0.838	0.845	0.862	0.833	0.836	0.84	0.855	0.859	0.865	0.86	0.857	0.846	0.83	0.839	0.798	0.789	0.787	0.794	0.795	0.798	0.21
33	0.915	0.888	0.883	0.888	0.905	0.914	0.929	0.938	0.943	0.947	0.923	0.932	0.213	0.211	0.217	0.209	0.207	0.209	0.219	0.221	0.216	0.22	0.214	0.222	0.864	0.863	0.877	0.967	0.843	0.845	0.863	0.836	0.837	0.844	0.856	0.86	0.867	0.863	0.866	0.847	0.83	0.847	0.804	0.782	0.785	0.79	0.798	0.796	0.207
33.1667	0.914	0.888	0.88	0.891	0.909	0.918	0.93	0.935	0.94	0.949	0.916	0.931	0.213	0.212	0.219	0.21	0.206	0.21	0.219	0.221	0.216	0.219	0.213	0.22	0.865	0.863	0.869	0.966	0.839	0.847	0.863	0.837	0.837	0.842	0.857	0.86	0.862	0.863	0.86	0.846	0.834	0.844	0.801	0.79	0.79	0.79	0.793	0.802	0.212
33.3333	0.915	0.892	0.884	0.895	0.911	0.918	0.933	0.934	0.938	0.947	0.921	0.932	0.212	0.211	0.216	0.21	0.207	0.209	0.22	0.222	0.217	0.219	0.214	0.221	0.865	0.867	0.871	0.967	0.842	0.849	0.866	0.837	0.838	0.843	0.862	0.862	0.867	0.865	0.866	0.851	0.835	0.843	0.801	0.791	0.791	0.789	0.794	0.804	0.21
33.5	0.919	0.893	0.885	0.893	0.908	0.92	0.938	0.934	0.944	0.947	0.923	0.934	0.213	0.211	0.217	0.209	0.209	0.212	0.22	0.223	0.216	0.221	0.215	0.221	0.87	0.868	0.882	0.973	0.849	0.853	0.868	0.844	0.84	0.849	0.86	0.865	0.874	0.867	0.87	0.849	0.838	0.854	0.808	0.787	0.789	0.794	0.807	0.801	0.209
33.6667	0.918	0.892	0.886	0.895	0.915	0.923	0.933	0.936	0.941	0.948	0.921	0.934	0.212	0.212	0.217	0.208	0.207	0.209	0.219	0.222	0.217	0.218	0.213	0.219	0.868	0.869	0.872	0.968	0.846	0.852	0.871	0.842	0.843	0.845	0.86	0.863	0.866	0.868	0.866	0.853	0.838	0.852	0.805	0.79	0.792	0.789	0.798	0.804	0.209
33.8333	0.922	0.896	0.888	0.897	0.911	0.923	0.934	0.938	0.944	0.952	0.924	0.934	0.212	0.21	0.217	0.21	0.207	0.208	0.22	0.222	0.217	0.219	0.214	0.222	0.869	0.871	0.873	0.971	0.848	0.854	0.87	0.845	0.846	0.851	0.865	0.867	0.873	0.871	0.866	0.853	0.842	0.85	0.801	0.789	0.791	0.79	0.797	0.807	0.21
34	0.922	0.896	0.891	0.894	0.913	0.925	0.935	0.937	0.944	0.955	0.925	0.937	0.214	0.211	0.216	0.21	0.207	0.209	0.219	0.223	0.216	0.219	0.214	0.219	0.871	0.873	0.874	0.972	0.849	0.856	0.872	0.847	0.846	0.85	0.867	0.868	0.872	0.873	0.868	0.854	0.839	0.85	0.801	0.793	0.791	0.789	0.801	0.805	0.209
34.1667	0.922	0.899	0.894	0.898	0.914	0.925	0.938	0.944	0.945	0.956	0.928	0.939	0.213	0.211	0.219	0.209	0.208	0.209	0.22	0.221	0.215	0.22	0.215	0.221	0.873	0.872	0.879	0.972	0.849	0.859	0.874	0.847	0.848	0.854	0.867	0.865	0.872	0.875	0.868	0.857	0.84	0.856	0.801	0.79	0.792	0.792	0.807	0.805	0.209
34.3333	0.923	0.897	0.891	0.902	0.914	0.928	0.933	0.941	0.948	0.957	0.924	0.936	0.212	0.213	0.217	0.21	0.206	0.209	0.219	0.222	0.215	0.219	0.214	0.222	0.873	0.876	0.876	0.972	0.85	0.858	0.879	0.845	0.851	0.856	0.869	0.871	0.876	0.875	0.871	0.858	0.846	0.857	0.806	0.792	0.793	0.786	0.806	0.804	0.21
34.5	0.925	0.899	0.89	0.902	0.916	0.93	0.938	0.939	0.946	0.953	0.925	0.94	0.213	0.212	0.216	0.209	0.207	0.209	0.219	0.222	0.217	0.219	0.215	0.22	0.876	0.878	0.88	0.979	0.853	0.859	0.878	0.853	0.853	0.857	0.867	0.874	0.876	0.878	0.87	0.859	0.847	0.854	0.807	0.794	0.795	0.79	0.804	0.81	0.21
34.6667	0.928	0.901	0.897	0.901	0.915	0.93	0.938	0.944	0.946	0.956	0.928	0.942	0.213	0.212	0.217	0.21	0.207	0.209	0.22	0.222	0.216	0.219	0.214	0.221	0.876	0.878	0.882	0.978	0.854	0.861	0.878	0.853	0.852	0.858	0.871	0.873	0.879	0.876	0.869	0.861	0.848	0.854	0.806	0.795	0.798	0.789	0.805	0.808	0.21
34.8333	0.927	0.898	0.896	0.9	0.918	0.929	0.948	0.939	0.956	0.96	0.936	0.942	0.213	0.213	0.218	0.208	0.208	0.21	0.219	0.221	0.217	0.219	0.213	0.22	0.883	0.88	0.892	0.981	0.859	0.868	0.88	0.855	0.852	0.857	0.876	0.871	0.882	0.88	0.884	0.863	0.845	0.865	0.81	0.796	0.798	0.794	0.809	0.806	0.21
35	0.928	0.902	0.894	0.905	0.919	0.933	0.941	0.944	0.95	0.954	0.927	0.945	0.213	0.211	0.217	0.208	0.208	0.21	0.22	0.223	0.216	0.218	0.214	0.219	0.88	0.882	0.882	0.979	0.861	0.867	0.884	0.856	0.855	0.861	0.872	0.876	0.881	0.88	0.877	0.867	0.848	0.864	0.805	0.8	0.8	0.795	0.806	0.815	0.209
35.1667	0.928	0.903	0.899	0.908	0.92	0.934	0.944	0.948	0.948	0.961	0.932	0.948	0.213	0.211	0.218	0.21	0.206	0.21	0.219	0.221	0.215	0.218	0.215	0.221	0.882	0.883	0.888	0.985	0.857	0.865	0.883	0.861	0.855	0.864	0.875	0.876	0.881	0.881	0.88	0.864	0.853	0.867	0.81	0.794	0.799	0.801	0.809	0.806	0.207
35.3333	0.928	0.904	0.899	0.906	0.92	0.934	0.951	0.944	0.956	0.961	0.936	0.948	0.213	0.213	0.216	0.211	0.208	0.21	0.219	0.222	0.217	0.22	0.215	0.221	0.889	0.884	0.893	0.986	0.866	0.87	0.885	0.862	0.858	0.863	0.878	0.879	0.887	0.885	0.885	0.867	0.856	0.869	0.816	0.798	0.8	0.802	0.813	0.807	0.21
35.5	0.931	0.907	0.901	0.909	0.923	0.936	0.944	0.95	0.953	0.963	0.933	0.945	0.213	0.211	0.218	0.21	0.208	0.209	0.22	0.221	0.215	0.218	0.214	0.221	0.885	0.888	0.889	0.982	0.865	0.867	0.884	0.86	0.859	0.867	0.88	0.882	0.886	0.884	0.877	0.869	0.856	0.866	0.809	0.798	0.804	0.796	0.805	0.81	0.21
35.6667	0.933	0.907	0.906	0.91	0.922	0.936	0.943	0.956	0.953	0.966	0.933	0.949	0.212	0.21	0.217	0.208	0.208	0.208	0.219	0.222	0.217	0.218	0.213	0.221	0.886	0.886	0.892	0.984	0.863	0.869	0.884	0.862	0.86	0.867	0.874	0.881	0.884	0.885	0.875	0.868	0.854	0.867	0.813	0.799	0.799	0.798	0.81	0.802	0.21
35.8333	0.934	0.912	0.902	0.911	0.924	0.933	0.948	0.939	0.957	0.96	0.937	0.953	0.214	0.212	0.218	0.209	0.208	0.21	0.219	0.221	0.217	0.218	0.214	0.221	0.888	0.888	0.898	0.99	0.872	0.871	0.887	0.867	0.858	0.87	0.882	0.883	0.892	0.888	0.887	0.871	0.857	0.874	0.818	0.796	0.798	0.806	0.82	0.817	0.21
36	0.938	0.913	0.907	0.916	0.922	0.938	0.947	0.952	0.956	0.966	0.936	0.952	0.213	0.213	0.217	0.209	0.208	0.209	0.219	0.222	0.215	0.218	0.215	0.22	0.889	0.889	0.894	0.986	0.868	0.876	0.891	0.864	0.865	0.867	0.88	0.884	0.889	0.89	0.886	0.874	0.858	0.873	0.814	0.799	0.805	0.8	0.809	0.817	0.21
36.1667	0.94	0.91	0.908	0.91	0.925	0.941	0.949	0.954	0.956	0.97	0.939	0.954	0.213	0.213	0.218	0.209	0.208	0.209	0.22	0.222	0.216	0.218	0.214	0.222	0.89	0.885	0.897	0.99	0.866	0.879	0.891	0.866	0.865	0.871	0.887	0.883	0.889	0.89	0.894	0.872	0.86	0.877	0.816	0.793	0.802	0.799	0.812	0.808	0.211
36.3333	0.934	0.917	0.91	0.911	0.921	0.938	0.949	0.938	0.957	0.963	0.939	0.953	0.214	0.213	0.216	0.209	0.208	0.21	0.221	0.222	0.218	0.219	0.215	0.22	0.893	0.888	0.899	0.995	0.876	0.877	0.891	0.865	0.86	0.874	0.884	0.887	0.896	0.891	0.892	0.878	0.863	0.876	0.817	0.795	0.808	0.809	0.815	0.816	0.21
36.5	0.94	0.919	0.911	0.92	0.925	0.94	0.951	0.955	0.96	0.968	0.939	0.954	0.213	0.211	0.219	0.209	0.207	0.209	0.22	0.223	0.216	0.219	0.216	0.22	0.895	0.893	0.899	0.994	0.872	0.876	0.892	0.868	0.866	0.877	0.887	0.887	0.891	0.893	0.888	0.877	0.862	0.874	0.811	0.795	0.806	0.803	0.81	0.815	0.209
36.6667	0.942	0.918	0.909	0.916	0.926	0.939	0.952	0.957	0.957	0.97	0.94	0.955	0.213	0.213	0.217	0.21	0.208	0.21	0.219	0.223	0.215	0.218	0.214	0.221	0.898	0.892	0.899	0.994	0.871	0.88	0.897	0.87	0.871	0.878	0.889	0.889	0.896	0.894	0.89	0.877	0.863	0.878	0.814	0.8	0.808	0.797	0.813	0.817	0.211
36.8333	0.941	0.916	0.914	0.912	0.928	0.943	0.951	0.956	0.961	0.971	0.94	0.958	0.214	0.213	0.22	0.208	0.207	0.211	0.22	0.221	0.215	0.219	0.215	0.222	0.896	0.894	0.904	0.991	0.874	0.886	0.896	0.872	0.867	0.877	0.895	0.888	0.893	0.893	0.897	0.877	0.865	0.881	0.816	0.797	0.805	0.796	0.817	0.813	0.211
37	0.943	0.922	0.911	0.916	0.926	0.941	0.962	0.948	0.967	0.971	0.947	0.959	0.213	0.211	0.217	0.211	0.207	0.209	0.221	0.223	0.216	0.218	0.215	0.221	0.896	0.892	0.912	1.002	0.881	0.884	0.897	0.874	0.871	0.876	0.89	0.893	0.904	0.895	0.9	0.881	0.866	0.882	0.824	0.798	0.812	0.809	0.817	0.815	0.211
37.1667	0.947	0.923	0.917	0.916	0.929	0.946	0.963	0.96	0.964	0.974	0.943	0.959	0.213	0.212	0.217	0.209	0.207	0.21	0.22	0.223	0.217	0.218	0.215	0.22	0.898	0.895	0.906	0.998	0.875	0.885	0.901	0.87	0.87	0.88	0.893	0.892	0.897	0.898	0.893	0.884	0.87	0.884	0.812	0.799	0.808	0.799	0.816	0.818	0.21
37.3333	0.947	0.92	0.92	0.918	0.932	0.944	0.955	0.959	0.966	0.976	0.949	0.964	0.213	0.211	0.217	0.209	0.208	0.21	0.22	0.224	0.216	0.219	0.215	0.22	0.896	0.894	0.908	0.994	0.879	0.889	0.899	0.874	0.869	0.881	0.896	0.89	0.897	0.895	0.894	0.883	0.867	0.885	0.815	0.799	0.8	0.8	0.817	0.816	0.213
37.5	0.95	0.925	0.919	0.922	0.932	0.947	0.961	0.958	0.968	0.976	0.948	0.959	0.215	0.214	0.218	0.21	0.208	0.211	0.22	0.223	0.217	0.218	0.215	0.221	0.898	0.893	0.915	1	0.877	0.897	0.901	0.873	0.871	0.882	0.896	0.893	0.899	0.901	0.905	0.883	0.866	0.887	0.814	0.798	0.808	0.813	0.82	0.814	0.211
37.6667	0.948	0.921	0.919	0.921	0.932	0.949	0.956	0.961	0.966	0.975	0.95	0.968	0.212	0.212	0.218	0.211	0.207	0.211	0.219	0.222	0.216	0.218	0.214	0.221	0.9	0.902	0.906	1.002	0.881	0.894	0.905	0.875	0.875	0.881	0.899	0.895	0.9	0.901	0.898	0.885	0.868	0.888	0.811	0.801	0.811	0.8	0.82	0.813	0.211
37.8333	0.952	0.928	0.921	0.923	0.932	0.95	0.957	0.959	0.965	0.976	0.947	0.964	0.213	0.212	0.217	0.21	0.208	0.21	0.219	0.221	0.216	0.218	0.216	0.222	0.903	0.902	0.907	1.001	0.879	0.89	0.907	0.879	0.876	0.885	0.898	0.899	0.903	0.906	0.897	0.886	0.872	0.887	0.814	0.802	0.808	0.804	0.816	0.819	0.21
38	0.951	0.925	0.922	0.92	0.936	0.949	0.957	0.961	0.973	0.978	0.95	0.966	0.215	0.213	0.219	0.21	0.207	0.211	0.22	0.224	0.217	0.218	0.215	0.22	0.902	0.9	0.909	1.002	0.882	0.895	0.905	0.879	0.877	0.884	0.903	0.896	0.905	0.901	0.901	0.884	0.873	0.889	0.811	0.805	0.807	0.806	0.816	0.814	0.21
38.1667	0.949	0.925	0.923	0.923	0.938	0.952	0.957	0.962	0.975	0.979	0.954	0.968	0.213	0.213	0.217	0.211	0.207	0.212	0.219	0.223	0.216	0.22	0.215	0.22	0.906	0.903	0.909	1.002	0.883	0.895	0.908	0.88	0.878	0.889	0.898	0.896	0.899	0.904	0.898	0.885	0.872	0.885	0.816	0.802	0.807	0.794	0.815	0.816	0.211
38.3333	0.952	0.927	0.923	0.922	0.939	0.951	0.964	0.964	0.974	0.981	0.951	0.967	0.216	0.213	0.219	0.21	0.208	0.21	0.219	0.222	0.216	0.218	0.214	0.221	0.906	0.901	0.916	1.009	0.884	0.903	0.903	0.883	0.88	0.887	0.903	0.9	0.906	0.905	0.909	0.887	0.874	0.893	0.813	0.798	0.811	0.806	0.817	0.819	0.212
38.5	0.954	0.925	0.923	0.925	0.94	0.953	0.957	0.96	0.974	0.982	0.957	0.969	0.213	0.212	0.217	0.211	0.207	0.211	0.22	0.222	0.215	0.219	0.215	0.222	0.904	0.901	0.913	1.005	0.885	0.896	0.907	0.88	0.878	0.886	0.905	0.9	0.901	0.905	0.899	0.89	0.875	0.887	0.817	0.806	0.811	0.8	0.812	0.817	0.211
38.6667	0.955	0.929	0.922	0.922	0.938	0.955	0.965	0.966	0.97	0.981	0.951	0.963	0.215	0.213	0.217	0.211	0.207	0.21	0.219	0.222	0.218	0.218	0.213	0.221	0.904	0.901	0.919	1.013	0.889	0.894	0.904	0.881	0.878	0.889	0.901	0.899	0.906	0.905	0.911	0.886	0.876	0.892	0.824	0.801	0.815	0.805	0.821	0.822	0.211
38.8333	0.952	0.928	0.928	0.926	0.94	0.952	0.958	0.961	0.972	0.981	0.952	0.965	0.212	0.211	0.218	0.21	0.207	0.209	0.22	0.221	0.217	0.219	0.216	0.22	0.906	0.908	0.915	1.004	0.885	0.894	0.909	0.884	0.882	0.893	0.9	0.901	0.903	0.91	0.904	0.889	0.879	0.889	0.813	0.805	0.812	0.807	0.814	0.818	0.211
39	0.958	0.93	0.927	0.93	0.945	0.959	0.958	0.963	0.975	0.986	0.952	0.968	0.213	0.212	0.216	0.21	0.206	0.211	0.22	0.222	0.216	0.218	0.216	0.221	0.906	0.908	0.909	1.008	0.886	0.898	0.907	0.884	0.882	0.889	0.903	0.898	0.904	0.91	0.897	0.893	0.876	0.886	0.82	0.8	0.809	0.807	0.802	0.813	0.211
39.1667	0.952	0.931	0.927	0.927	0.942	0.96	0.962	0.971	0.969	0.982	0.951	0.963	0.215	0.213	0.217	0.211	0.207	0.211	0.22	0.222	0.217	0.218	0.214	0.221	0.906	0.905	0.922	1.014	0.891	0.9	0.906	0.886	0.882	0.889	0.908	0.901	0.909	0.906	0.911	0.895	0.877	0.895	0.821	0.806	0.819	0.814	0.814	0.82	0.211
39.3333	0.954	0.93	0.927	0.931	0.939	0.955	0.958	0.96	0.971	0.981	0.951	0.967	0.213	0.209	0.216	0.21	0.207	0.209	0.22	0.223	0.216	0.219	0.216	0.223	0.912	0.91	0.914	1.009	0.887	0.902	0.914	0.887	0.885	0.895	0.901	0.905	0.906	0.912	0.907	0.894	0.884	0.896	0.812	0.804	0.809	0.797	0.804	0.82	0.211
39.5	0.954	0.932	0.928	0.925	0.94	0.959	0.969	0.972	0.978	0.987	0.956	0.966	0.214	0.212	0.218	0.21	0.207	0.21	0.22	0.222	0.216	0.218	0.215	0.222	0.909	0.908	0.927	1.017	0.897	0.903	0.91	0.884	0.884	0.895	0.91	0.91	0.915	0.909	0.916	0.898	0.886	0.896	0.822	0.805	0.815	0.812	0.818	0.831	0.211
39.6667	0.955	0.931	0.926	0.931	0.945	0.957	0.962	0.962	0.972	0.984	0.955	0.972	0.212	0.211	0.218	0.21	0.207	0.21	0.22	0.223	0.216	0.221	0.216	0.222	0.915	0.915	0.92	1.012	0.891	0.899	0.916	0.891	0.888	0.896	0.902	0.906	0.908	0.912	0.906	0.897	0.88	0.891	0.809	0.803	0.806	0.802	0.808	0.817	0.211
39.8333	0.957	0.929	0.931	0.934	0.944	0.96	0.96	0.962	0.977	0.987	0.957	0.97	0.213	0.212	0.216	0.209	0.207	0.21	0.22	0.221	0.216	0.218	0.215	0.222	0.912	0.913	0.918	1.008	0.889	0.895	0.916	0.889	0.889	0.897	0.899	0.905	0.912	0.914	0.901	0.898	0.879	0.888	0.812	0.802	0.808	0.808	0.812	0.81	0.212
40	0.954	0.935	0.93	0.933	0.938	0.958	0.958	0.962	0.971	0.981	0.952	0.966	0.211	0.21	0.216	0.211	0.207	0.209	0.219	0.222	0.216	0.217	0.216	0.221	0.914	0.915	0.92	1.012	0.893	0.904	0.914	0.889	0.887	0.902	0.906	0.908	0.916	0.914	0.91	0.897	0.885	0.9	0.815	0.803	0.81	0.809	0.815	0.817	0.213
40.1667	0.958	0.937	0.928	0.934	0.945	0.961	0.961	0.97	0.979	0.987	0.954	0.966	0.213	0.212	0.217	0.211	0.206	0.211	0.219	0.222	0.217	0.219	0.215	0.222	0.913	0.909	0.92	1.012	0.895	0.905	0.913	0.892	0.887	0.899	0.91	0.904	0.913	0.914	0.906	0.896	0.883	0.899	0.823	0.801	0.801	0.809	0.808	0.798	0.212
40.3333	0.953	0.936	0.929	0.933	0.951	0.964	0.966	0.973	0.981	0.987	0.96	0.972	0.213	0.213	0.217	0.211	0.206	0.212	0.22	0.223	0.215	0.219	0.215	0.221	0.916	0.912	0.926	1.018	0.9	0.911	0.913	0.894	0.888	0.899	0.915	0.909	0.921	0.915	0.919	0.897	0.889	0.901	0.811	0.805	0.807	0.81	0.809	0.826	0.212
40.5	0.961	0.938	0.935	0.937	0.947	0.963	0.961	0.968	0.979	0.986	0.956	0.971	0.212	0.212	0.217	0.209	0.206	0.211	0.221	0.222	0.215	0.217	0.214	0.222	0.918	0.916	0.924	1.014	0.9	0.907	0.919	0.897	0.893	0.902	0.906	0.911	0.916	0.918	0.908	0.899	0.887	0.897	0.822	0.801	0.805	0.81	0.799	0.816	0.211
40.6667	0.958	0.939	0.932	0.938	0.949	0.965	0.959	0.97	0.979	0.989	0.96	0.975	0.213	0.212	0.217	0.211	0.205	0.212	0.221	0.222	0.215	0.219	0.214	0.221	0.915	0.914	0.925	1.014	0.895	0.909	0.92	0.897	0.891	0.902	0.908	0.908	0.916	0.918	0.907	0.902	0.885	0.899	0.816	0.803	0.803	0.812	0.805	0.813	0.212
40.8333	0.959	0.939	0.929	0.936	0.949	0.964	0.969	0.977	0.981	0.989	0.961	0.974	0.215	0.213	0.218	0.211	0.207	0.212	0.22	0.221	0.217	0.218	0.214	0.22	0.919	0.916	0.927	1.024	0.905	0.915	0.919	0.896	0.887	0.903	0.918	0.914	0.924	0.918	0.921	0.902	0.895	0.906	0.822	0.804	0.808	0.805	0.821	0.815	0.213
41	0.961	0.94	0.936	0.938	0.947	0.965	0.963	0.969	0.979	0.99	0.957	0.976	0.213	0.211	0.217	0.21	0.205	0.209	0.221	0.223	0.216	0.22	0.214	0.221	0.92	0.915	0.923	1.017	0.895	0.906	0.921	0.9	0.896	0.904	0.911	0.91	0.917	0.92	0.906	0.905	0.887	0.898	0.817	0.802	0.806	0.811	0.811	0.821	0.212
41.1667	0.965	0.941	0.933	0.938	0.951	0.968	0.967	0.971	0.98	0.991	0.959	0.977	0.213	0.211	0.216	0.211	0.207	0.209	0.221	0.223	0.216	0.219	0.214	0.222	0.92	0.919	0.928	1.019	0.897	0.91	0.922	0.901	0.896	0.91	0.913	0.915	0.918	0.924	0.916	0.904	0.892	0.906	0.817	0.803	0.807	0.807	0.816	0.822	0.213
41.3333	0.96	0.943	0.938	0.938	0.949	0.972	0.972	0.982	0.985	0.994	0.963	0.975	0.214	0.214	0.218	0.212	0.207	0.21	0.219	0.223	0.216	0.219	0.215	0.221	0.923	0.926	0.932	1.029	0.912	0.917	0.919	0.902	0.891	0.904	0.919	0.923	0.926	0.92	0.925	0.908	0.903	0.91	0.818	0.808	0.809	0.806	0.823	0.818	0.212
41.5	0.952	0.944	0.932	0.941	0.948	0.967	0.962	0.971	0.976	0.988	0.961	0.976	0.213	0.212	0.216	0.211	0.208	0.21	0.22	0.223	0.216	0.219	0.214	0.221	0.918	0.921	0.922	1.017	0.905	0.912	0.921	0.901	0.894	0.909	0.911	0.913	0.923	0.921	0.919	0.906	0.892	0.908	0.811	0.803	0.808	0.81	0.809	0.819	0.212
41.6667	0.969	0.944	0.938	0.942	0.951	0.97	0.966	0.971	0.983	0.994	0.965	0.977	0.213	0.211	0.217	0.21	0.206	0.21	0.219	0.222	0.216	0.219	0.215	0.222	0.919	0.921	0.927	1.02	0.905	0.912	0.923	0.907	0.897	0.908	0.915	0.916	0.926	0.924	0.919	0.907	0.895	0.909	0.809	0.801	0.805	0.808	0.81	0.814	0.213
41.8333	0.971	0.945	0.938	0.943	0.953	0.969	0.97	0.973	0.982	0.993	0.962	0.981	0.213	0.211	0.216	0.21	0.206	0.21	0.222	0.223	0.216	0.22	0.214	0.222	0.918	0.923	0.931	1.024	0.901	0.918	0.922	0.906	0.896	0.909	0.913	0.916	0.917	0.923	0.918	0.905	0.89	0.907	0.804	0.803	0.81	0.805	0.812	0.812	0.212
42	0.964	0.944	0.934	0.942	0.951	0.97	0.966	0.975	0.979	0.991	0.963	0.976	0.213	0.212	0.217	0.211	0.206	0.209	0.222	0.222	0.216	0.22	0.216	0.222	0.921	0.922	0.926	1.024	0.906	0.915	0.918	0.908	0.897	0.911	0.917	0.918	0.927	0.923	0.921	0.908	0.893	0.909	0.811	0.802	0.81	0.806	0.815	0.82	0.213
42.1667	0.969	0.945	0.939	0.944	0.955	0.97	0.971	0.974	0.984	0.996	0.964	0.979	0.212	0.21	0.216	0.21	0.207	0.211	0.221	0.222	0.215	0.22	0.215	0.222	0.918	0.923	0.93	1.025	0.909	0.917	0.925	0.904	0.898	0.912	0.918	0.922	0.926	0.924	0.922	0.907	0.896	0.914	0.816	0.804	0.809	0.811	0.814	0.817	0.214
42.3333	0.974	0.954	0.944	0.941	0.96	0.978	0.975	0.981	0.984	0.995	0.967	0.979	0.213	0.212	0.218	0.213	0.206	0.211	0.219	0.223	0.216	0.218	0.214	0.22	0.927	0.93	0.938	1.031	0.917	0.916	0.921	0.906	0.897	0.912	0.928	0.93	0.933	0.924	0.928	0.913	0.9	0.912	0.826	0.805	0.817	0.806	0.819	0.82	0.212
42.5	0.975	0.951	0.943	0.945	0.954	0.973	0.969	0.976	0.985	0.996	0.971	0.981	0.212	0.212	0.216	0.208	0.206	0.209	0.221	0.223	0.218	0.22	0.215	0.222	0.924	0.924	0.935	1.026	0.908	0.918	0.922	0.905	0.902	0.912	0.922	0.923	0.929	0.928	0.924	0.915	0.899	0.915	0.815	0.799	0.809	0.809	0.816	0.814	0.213
42.6667	0.976	0.95	0.94	0.947	0.957	0.973	0.972	0.979	0.987	0.999	0.969	0.982	0.213	0.211	0.218	0.21	0.207	0.209	0.221	0.224	0.217	0.219	0.214	0.221	0.924	0.924	0.936	1.026	0.91	0.92	0.928	0.906	0.904	0.912	0.922	0.925	0.93	0.927	0.925	0.91	0.901	0.914	0.816	0.802	0.808	0.811	0.817	0.819	0.214
42.8333	0.982	0.957	0.949	0.953	0.961	0.975	0.98	0.982	0.985	0.997	0.969	0.981	0.214	0.213	0.219	0.21	0.207	0.209	0.219	0.222	0.217	0.219	0.214	0.221	0.939	0.939	0.94	1.028	0.916	0.921	0.926	0.909	0.901	0.911	0.928	0.931	0.939	0.929	0.929	0.919	0.901	0.914	0.819	0.815	0.819	0.806	0.826	0.823	0.214
43	0.978	0.952	0.948	0.948	0.957	0.973	0.972	0.978	0.987	0.997	0.971	0.985	0.212	0.212	0.217	0.21	0.206	0.209	0.219	0.222	0.216	0.219	0.215	0.22	0.93	0.928	0.938	1.027	0.913	0.92	0.93	0.909	0.905	0.913	0.925	0.924	0.934	0.931	0.927	0.919	0.902	0.917	0.818	0.806	0.803	0.804	0.813	0.813	0.214
43.1667	0.982	0.958	0.946	0.95	0.958	0.977	0.978	0.981	0.988	0.998	0.971	0.983	0.214	0.212	0.219	0.211	0.206	0.21	0.221	0.223	0.216	0.218	0.213	0.221	0.933	0.939	0.938	1.039	0.923	0.927	0.93	0.912	0.904	0.917	0.931	0.933	0.94	0.932	0.934	0.923	0.912	0.917	0.819	0.801	0.805	0.803	0.812	0.816	0.213
43.3333	0.978	0.958	0.945	0.948	0.961	0.976	0.969	0.979	0.99	0.997	0.974	0.982	0.213	0.211	0.217	0.212	0.207	0.21	0.219	0.223	0.217	0.219	0.213	0.222	0.928	0.93	0.936	1.026	0.915	0.922	0.929	0.91	0.906	0.913	0.925	0.926	0.932	0.93	0.926	0.916	0.903	0.919	0.814	0.789	0.805	0.802	0.812	0.814	0.215
43.5	0.981	0.956	0.946	0.95	0.96	0.976	0.979	0.985	0.996	1.004	0.973	0.985	0.213	0.212	0.218	0.21	0.206	0.211	0.22	0.222	0.217	0.22	0.215	0.22	0.93	0.933	0.941	1.032	0.92	0.928	0.932	0.909	0.905	0.918	0.928	0.929	0.936	0.927	0.932	0.917	0.906	0.919	0.822	0.802	0.797	0.803	0.81	0.807	0.213
43.6667	0.986	0.961	0.953	0.963	0.963	0.983	0.982	0.984	0.99	1.004	0.973	0.985	0.214	0.213	0.22	0.211	0.208	0.209	0.221	0.222	0.215	0.219	0.214	0.22	0.938	0.943	0.94	1.036	0.921	0.924	0.929	0.913	0.91	0.911	0.934	0.937	0.942	0.932	0.934	0.922	0.908	0.917	0.816	0.804	0.816	0.8	0.812	0.831	0.216
43.8333	0.978	0.956	0.947	0.952	0.961	0.978	0.975	0.98	0.987	1.002	0.976	0.987	0.212	0.212	0.216	0.21	0.207	0.209	0.221	0.224	0.219	0.219	0.216	0.223	0.933	0.933	0.944	1.033	0.92	0.924	0.932	0.91	0.909	0.919	0.925	0.929	0.937	0.934	0.933	0.921	0.906	0.92	0.818	0.806	0.805	0.806	0.81	0.815	0.215
44	0.98	0.955	0.948	0.951	0.963	0.979	0.979	0.983	0.99	1.002	0.977	0.988	0.214	0.212	0.216	0.211	0.206	0.209	0.22	0.224	0.218	0.219	0.215	0.222	0.935	0.931	0.945	1.036	0.924	0.929	0.938	0.913	0.908	0.919	0.928	0.929	0.938	0.932	0.93	0.921	0.908	0.922	0.82	0.806	0.801	0.805	0.817	0.809	0.215
44.1667	0.976	0.954	0.949	0.953	0.963	0.98	0.978	0.982	0.992	1.003	0.976	0.987	0.212	0.212	0.216	0.211	0.208	0.209	0.221	0.222	0.217	0.219	0.215	0.222	0.934	0.932	0.945	1.035	0.924	0.934	0.935	0.917	0.911	0.922	0.929	0.931	0.939	0.931	0.933	0.918	0.908	0.925	0.826	0.809	0.798	0.805	0.812	0.807	0.214
44.3333	0.986	0.963	0.952	0.964	0.964	0.982	0.982	0.984	0.991	1.006	0.97	0.986	0.214	0.213	0.219	0.211	0.206	0.21	0.219	0.222	0.217	0.219	0.214	0.22	0.939	0.944	0.946	1.038	0.92	0.925	0.934	0.917	0.918	0.92	0.938	0.938	0.944	0.933	0.937	0.924	0.907	0.921	0.82	0.803	0.802	0.809	0.816	0.827	0.217
44.5	0.977	0.958	0.946	0.957	0.96	0.98	0.972	0.981	0.989	1.003	0.976	0.988	0.212	0.211	0.217	0.21	0.206	0.209	0.22	0.223	0.219	0.219	0.215	0.224	0.937	0.936	0.941	1.03	0.921	0.927	0.934	0.914	0.912	0.92	0.926	0.931	0.939	0.939	0.934	0.925	0.91	0.925	0.808	0.799	0.807	0.798	0.818	0.81	0.215
44.6667	0.982	0.955	0.955	0.953	0.963	0.98	0.981	0.984	0.994	1.005	0.978	0.993	0.212	0.212	0.218	0.21	0.207	0.209	0.22	0.223	0.216	0.221	0.215	0.221	0.936	0.939	0.948	1.033	0.926	0.929	0.94	0.916	0.912	0.925	0.93	0.934	0.941	0.932	0.934	0.919	0.91	0.924	0.812	0.793	0.807	0.792	0.821	0.817	0.215
44.8333	0.979	0.956	0.953	0.955	0.966	0.984	0.98	0.984	0.999	1.006	0.979	0.992	0.212	0.212	0.217	0.21	0.208	0.209	0.221	0.224	0.217	0.22	0.215	0.221	0.936	0.94	0.948	1.036	0.924	0.928	0.937	0.921	0.91	0.925	0.93	0.934	0.94	0.936	0.929	0.918	0.909	0.918	0.809	0.799	0.81	0.803	0.818	0.814	0.215
45	0.981	0.958	0.95	0.958	0.967	0.983	0.981	0.985	1.002	1.006	0.982	0.989	0.214	0.211	0.217	0.211	0.207	0.21	0.221	0.223	0.217	0.221	0.215	0.222	0.939	0.944	0.944	1.04	0.926	0.926	0.937	0.921	0.912	0.923	0.931	0.937	0.945	0.931	0.933	0.919	0.907	0.921	0.813	0.809	0.806	0.797	0.809	0.804	0.215
45.1667	0.98	0.958	0.955	0.953	0.965	0.98	0.981	0.981	0.997	1.005	0.982	0.989	0.212	0.212	0.217	0.21	0.206	0.209	0.22	0.222	0.216	0.22	0.216	0.221	0.936	0.943	0.947	1.036	0.927	0.929	0.939	0.921	0.913	0.924	0.934	0.94	0.947	0.937	0.94	0.92	0.912	0.922	0.814	0.801	0.804	0.793	0.81	0.81	0.214
45.3333	0.978	0.956	0.952	0.962	0.967	0.985	0.982	0.981	0.996	1.009	0.984	0.989	0.211	0.212	0.218	0.211	0.206	0.209	0.221	0.222	0.217	0.22	0.214	0.221	0.936	0.938	0.947	1.034	0.928	0.93	0.937	0.921	0.916	0.926	0.928	0.934	0.942	0.942	0.937	0.918	0.909	0.925	0.814	0.803	0.801	0.801	0.809	0.813	0.215
45.5	0.983	0.962	0.948	0.959	0.966	0.982	0.985	0.988	0.997	1.011	0.983	0.992	0.213	0.213	0.218	0.211	0.207	0.211	0.22	0.221	0.217	0.219	0.215	0.221	0.943	0.944	0.946	1.042	0.927	0.93	0.938	0.921	0.915	0.923	0.937	0.942	0.945	0.931	0.938	0.928	0.91	0.926	0.814	0.793	0.794	0.804	0.81	0.806	0.214
45.6667	0.982	0.959	0.952	0.956	0.967	0.987	0.983	0.983	1.002	1.006	0.985	0.992	0.214	0.212	0.217	0.211	0.207	0.211	0.221	0.223	0.217	0.22	0.215	0.222	0.939	0.941	0.947	1.035	0.925	0.932	0.94	0.923	0.913	0.929	0.934	0.937	0.943	0.938	0.93	0.921	0.914	0.922	0.812	0.794	0.805	0.8	0.806	0.809	0.214
45.8333	0.983	0.955	0.956	0.957	0.97	0.985	0.984	0.982	0.997	1.006	0.985	0.995	0.212	0.211	0.217	0.21	0.207	0.209	0.221	0.221	0.217	0.22	0.215	0.222	0.937	0.941	0.949	1.034	0.927	0.934	0.938	0.922	0.915	0.927	0.936	0.938	0.943	0.941	0.94	0.92	0.907	0.926	0.811	0.798	0.801	0.797	0.809	0.814	0.214
46	0.985	0.965	0.949	0.955	0.966	0.983	0.987	0.985	0.999	1.01	0.988	0.992	0.212	0.213	0.216	0.211	0.208	0.211	0.218	0.222	0.217	0.221	0.215	0.222	0.941	0.946	0.945	1.033	0.923	0.932	0.942	0.924	0.915	0.923	0.936	0.943	0.943	0.936	0.935	0.926	0.913	0.931	0.817	0.789	0.797	0.802	0.82	0.807	0.215
46.1667	0.975	0.955	0.947	0.962	0.97	0.988	0.979	0.983	0.997	1.004	0.981	0.991	0.212	0.211	0.217	0.211	0.207	0.21	0.221	0.223	0.218	0.221	0.215	0.222	0.941	0.941	0.945	1.035	0.928	0.934	0.936	0.922	0.921	0.922	0.933	0.936	0.947	0.943	0.939	0.929	0.918	0.933	0.808	0.796	0.797	0.799	0.805	0.808	0.215
46.3333	0.988	0.96	0.956	0.956	0.972	0.986	0.985	0.985	1.004	1.012	0.985	0.997	0.212	0.212	0.216	0.21	0.207	0.21	0.219	0.224	0.217	0.22	0.214	0.222	0.94	0.94	0.948	1.037	0.927	0.931	0.944	0.924	0.919	0.934	0.936	0.941	0.945	0.939	0.938	0.924	0.918	0.925	0.809	0.792	0.792	0.795	0.8	0.811	0.216
46.5	0.986	0.959	0.952	0.96	0.971	0.99	0.982	0.986	1.003	1.014	0.985	0.998	0.213	0.213	0.218	0.21	0.206	0.21	0.219	0.222	0.216	0.22	0.214	0.222	0.939	0.94	0.946	1.034	0.925	0.935	0.942	0.927	0.916	0.931	0.936	0.941	0.944	0.942	0.935	0.924	0.91	0.925	0.811	0.797	0.796	0.798	0.8	0.809	0.215
46.6667	0.99	0.964	0.951	0.962	0.974	0.989	0.987	0.987	1	1.01	0.98	0.995	0.211	0.211	0.218	0.21	0.208	0.21	0.22	0.223	0.217	0.218	0.216	0.222	0.935	0.941	0.948	1.035	0.923	0.933	0.943	0.929	0.915	0.928	0.936	0.943	0.944	0.935	0.934	0.928	0.915	0.928	0.814	0.795	0.796	0.805	0.79	0.812	0.215
46.8333	0.984	0.955	0.958	0.96	0.974	0.99	0.986	0.987	0.999	1.01	0.982	0.995	0.212	0.211	0.218	0.21	0.207	0.209	0.218	0.223	0.218	0.221	0.216	0.222	0.946	0.949	0.95	1.043	0.928	0.935	0.945	0.925	0.923	0.929	0.94	0.941	0.95	0.949	0.944	0.93	0.921	0.932	0.813	0.797	0.795	0.803	0.805	0.812	0.217
47	0.991	0.962	0.954	0.963	0.971	0.994	0.985	0.991	1.005	1.016	0.983	0.994	0.211	0.211	0.217	0.21	0.207	0.21	0.219	0.222	0.216	0.221	0.216	0.222	0.938	0.944	0.954	1.036	0.927	0.932	0.943	0.927	0.916	0.93	0.94	0.946	0.946	0.944	0.943	0.926	0.919	0.926	0.816	0.793	0.788	0.806	0.794	0.812	0.216
47.1667	0.989	0.971	0.95	0.96	0.973	0.983	0.989	0.992	0.998	1.014	0.987	0.995	0.212	0.212	0.217	0.21	0.208	0.209	0.219	0.222	0.217	0.219	0.215	0.222	0.942	0.95	0.955	1.043	0.929	0.938	0.943	0.925	0.92	0.931	0.94	0.946	0.95	0.94	0.943	0.929	0.92	0.932	0.814	0.784	0.798	0.808	0.808	0.812	0.215
47.3333	0.991	0.964	0.956	0.96	0.974	0.987	0.99	0.988	1	1.014	0.987	0.998	0.212	0.213	0.217	0.211	0.207	0.21	0.219	0.223	0.218	0.22	0.216	0.221	0.941	0.945	0.952	1.037	0.929	0.935	0.941	0.928	0.917	0.931	0.943	0.947	0.945	0.94	0.941	0.926	0.917	0.935	0.818	0.786	0.802	0.801	0.81	0.813	0.215
47.5	0.983	0.963	0.956	0.965	0.976	0.991	0.989	0.986	1.005	1.013	0.987	1	0.212	0.21	0.217	0.208	0.207	0.208	0.219	0.222	0.217	0.221	0.215	0.222	0.946	0.951	0.953	1.04	0.931	0.937	0.947	0.926	0.923	0.929	0.939	0.943	0.954	0.943	0.948	0.929	0.923	0.934	0.811	0.792	0.793	0.8	0.81	0.809	0.215
47.6667	0.98	0.965	0.956	0.965	0.979	0.994	0.991	0.988	1.004	1.014	0.989	0.999	0.211	0.21	0.217	0.21	0.208	0.209	0.22	0.222	0.218	0.221	0.214	0.222	0.945	0.947	0.955	1.038	0.935	0.934	0.944	0.929	0.924	0.929	0.94	0.947	0.952	0.945	0.946	0.925	0.922	0.933	0.816	0.791	0.803	0.792	0.812	0.814	0.216
47.8333	0.992	0.963	0.955	0.962	0.975	0.99	0.987	0.991	1.004	1.015	0.988	0.997	0.212	0.211	0.217	0.21	0.207	0.21	0.22	0.223	0.217	0.221	0.216	0.22	0.94	0.948	0.951	1.041	0.93	0.93	0.943	0.928	0.925	0.93	0.942	0.951	0.951	0.943	0.942	0.925	0.918	0.931	0.813	0.784	0.791	0.788	0.809	0.814	0.215
48	0.988	0.965	0.959	0.964	0.98	0.994	0.991	0.99	1.004	1.015	0.993	1	0.212	0.211	0.217	0.209	0.207	0.209	0.22	0.223	0.218	0.221	0.216	0.221	0.941	0.952	0.953	1.045	0.935	0.938	0.942	0.927	0.924	0.933	0.943	0.95	0.956	0.947	0.947	0.929	0.919	0.936	0.81	0.786	0.787	0.8	0.811	0.815	0.216
[truncated: 35 more columns]

## Sheet: Fig 4f
Strain	Vector	Replicate	Respiratory Rate		pvale
WT	+EV	1	0.585		3.20106e-06
WT	+EV	2	0.578
WT	+EV	3	0.586
WT	+EV	4	0.593
WT	+EV	5	0.597
WT	+EV	6	0.611
fmp30D	+EV	1	0.663
fmp30D	+EV	2	0.651
fmp30D	+EV	3	0.675
fmp30D	+EV	4	0.667
fmp30D	+EV	5	0.642
fmp30D	+EV	6	0.646
coq7D	+EV	1	0.004		0.713356
coq7D	+EV	2	0.006
coq7D	+EV	3	0.006
coq7D	+EV	4	0.008
coq7D	+EV	5	0.004
coq7D	+EV	6	0.008
coq7Dfmp30D	+EV	1	0.005
coq7Dfmp30D	+EV	2	0.007
coq7Dfmp30D	+EV	3	0.008
coq7Dfmp30D	+EV	4	0.006
coq7Dfmp30D	+EV	5	0.005
coq7Dfmp30D	+EV	6	0.007
coq7D	GPD:COQ7(R112W)	1	0.313		0.0576879
coq7D	GPD:COQ7(R112W)	2	0.312
coq7D	GPD:COQ7(R112W)	3	0.284
coq7D	GPD:COQ7(R112W)	4	0.208
coq7D	GPD:COQ7(R112W)	5	0.313
coq7D	GPD:COQ7(R112W)	6	0.307
coq7Dfmp30D	GPD:COQ7(R112W)	1	0.347
coq7Dfmp30D	GPD:COQ7(R112W)	2	0.33
coq7Dfmp30D	GPD:COQ7(R112W)	3	0.32
coq7Dfmp30D	GPD:COQ7(R112W)	4	0.324
coq7Dfmp30D	GPD:COQ7(R112W)	5	0.325
coq7Dfmp30D	GPD:COQ7(R112W)	6	0.316
coq7D	GPD:COQ7(R57Q)	1	0.307		2.04148e-11
coq7D	GPD:COQ7(R57Q)	2	0.309
coq7D	GPD:COQ7(R57Q)	3	0.3
coq7D	GPD:COQ7(R57Q)	4	0.312
coq7D	GPD:COQ7(R57Q)	5	0.283
coq7D	GPD:COQ7(R57Q)	6	0.287
coq7Dfmp30D	GPD:COQ7(R57Q)	1	0.492
coq7Dfmp30D	GPD:COQ7(R57Q)	2	0.485
coq7Dfmp30D	GPD:COQ7(R57Q)	3	0.478
coq7Dfmp30D	GPD:COQ7(R57Q)	4	0.48
coq7Dfmp30D	GPD:COQ7(R57Q)	5	0.485
coq7Dfmp30D	GPD:COQ7(R57Q)	6	0.472
coq7D	GPD:COQ7(V146E)	1	0.006		2.28113e-09
coq7D	GPD:COQ7(V146E)	2	0.007
coq7D	GPD:COQ7(V146E)	3	0.006
coq7D	GPD:COQ7(V146E)	4	0.007
coq7D	GPD:COQ7(V146E)	5	0.007
coq7D	GPD:COQ7(V146E)	6	0.007
coq7Dfmp30D	GPD:COQ7(V146E)	1	0.032
coq7Dfmp30D	GPD:COQ7(V146E)	2	0.037
coq7Dfmp30D	GPD:COQ7(V146E)	3	0.03
coq7Dfmp30D	GPD:COQ7(V146E)	4	0.032
coq7Dfmp30D	GPD:COQ7(V146E)	5	0.029
coq7Dfmp30D	GPD:COQ7(V146E)	6	0.029
coq7D	GPD:COQ7(I69N)	1	0.056		3.82895e-14
coq7D	GPD:COQ7(I69N)	2	0.054
coq7D	GPD:COQ7(I69N)	3	0.06
coq7D	GPD:COQ7(I69N)	4	0.059
coq7D	GPD:COQ7(I69N)	5	0.05
coq7D	GPD:COQ7(I69N)	6	0.054
coq7Dfmp30D	GPD:COQ7(I69N)	1	0.218
coq7Dfmp30D	GPD:COQ7(I69N)	2	0.23
coq7Dfmp30D	GPD:COQ7(I69N)	3	0.226
coq7Dfmp30D	GPD:COQ7(I69N)	4	0.224
coq7Dfmp30D	GPD:COQ7(I69N)	5	0.216
coq7Dfmp30D	GPD:COQ7(I69N)	6	0.217
coq7D	GPD:COQ7(Y154C)	1	0.013		5.42938e-11
coq7D	GPD:COQ7(Y154C)	2	0.016
coq7D	GPD:COQ7(Y154C)	3	0.013
coq7D	GPD:COQ7(Y154C)	4	0.014
coq7D	GPD:COQ7(Y154C)	5	0.014
coq7D	GPD:COQ7(Y154C)	6	0.013
coq7Dfmp30D	GPD:COQ7(Y154C)	1	0.037
coq7Dfmp30D	GPD:COQ7(Y154C)	2	0.034
coq7Dfmp30D	GPD:COQ7(Y154C)	3	0.035
coq7Dfmp30D	GPD:COQ7(Y154C)	4	0.035
coq7Dfmp30D	GPD:COQ7(Y154C)	5	0.033
coq7Dfmp30D	GPD:COQ7(Y154C)	6	0.035

## Sheet: Fig 4g
CoQ6 (normalized peak area)
Strain	WT			fmp30D				pvalue
WT	8370209	9.43394e+06	9.56789e+06	1.69431e+07	16187072	1.75192e+07		0.000137007
coq7D + EV	0	0	0	1231.51	0	0		0.373901
coq7D + Coq7 I69N	486996	425604	1.61e+06	3.28275e+06	4.80841e+06	4.97547e+06		0.00604976
coq7D + Coq7 V146E	5442.23	4369.13	1500.52	217832	225293	192908		2.97338e-05

## Sheet: Fig 4h
PPHB6 (normalized peak area)
Strain	WT			fmp30D				pvalue
WT	5174988	4.96849e+06	3.09981e+06	551028	792751	195034		0.00463181
coq7D + EV	8.5971e+06	9.21879e+06	8.14788e+06	7.98204e+06	9.09951e+06	8.62599e+06		0.858276
coq7D + Coq7 I69N	5.66049e+06	6.25683e+06	6.36486e+06	4.74166e+06	4.00177e+06	3.74059e+06		0.00649117
coq7D + Coq7 V146E	6.56486e+06	6.69018e+06	8.26209e+06	4.91444e+06	5.28303e+06	4.97899e+06		0.019279

## Sheet: Fig 4i
Strain	Vector	Replicate	OCR (delta RFU/min)		pvalue
WT	+EV	1	102.735		0.205444
WT	+EV	2	135.34
WT	+EV	3	153.191
fmp30D	+EV	1	223.967
fmp30D	+EV	2	140.778
fmp30D	+EV	3	159.048
coq7D	+EV	1	-3.77777		0.224175
coq7D	+EV	2	6.86556
coq7D	+EV	3	-4.51329
coq7Dfmp30D	+EV	1	-21.6552
coq7Dfmp30D	+EV	2	0.409258
coq7Dfmp30D	+EV	3	-11.9322
coq7D	GPD:COQ7(I69N)	1	-18.8819		0.0385451
coq7D	GPD:COQ7(I69N)	2	-2.60879
coq7D	GPD:COQ7(I69N)	3	5.28894
coq7Dfmp30D	GPD:COQ7(I69N)	1	19.3953
coq7Dfmp30D	GPD:COQ7(I69N)	2	83.2472
coq7Dfmp30D	GPD:COQ7(I69N)	3	75.3352
coq7D	GPD:COQ7(V146E)	1	-0.326411		0.640582
coq7D	GPD:COQ7(V146E)	2	2.43589
coq7D	GPD:COQ7(V146E)	3	-9.90383
coq7Dfmp30D	GPD:COQ7(V146E)	1	2.92319
coq7Dfmp30D	GPD:COQ7(V146E)	2	-10.506
coq7Dfmp30D	GPD:COQ7(V146E)	3	10.7502

## Sheet: Fig 4j
W303
Strain	Vector	Replicate	Normalized CoQ6		0.0438552
COQ6(G386A/N388D)	+EV	1	3.08104e+07
COQ6(G386A/N388D)	+EV	2	4.27886e+07
COQ6(G386A/N388D)	+EV	3	8.68515e+07
fmp30D	+EV	1	2.44256e+08
fmp30D	+EV	2	1.37529e+08
fmp30D	+EV	3	1.31209e+08

[truncated: 1 more sheets: Fig 4k]
