# Supplementary material for: Fmp30p is a mitochondrial phosphatidylinositol hydrolase that modulates CoQ biosynthesis
Source: Nat Commun. 2026 May 30;17:7013. doi: 10.1038/s41467-026-73766-x (PMC13392021; doi:10.1038/s41467-026-73766-x)
Supplement: Supplementary file 4 — Source Data [file 41467_2026_73766_MOESM4_ESM.zip › 2026_Baker_Guerra_Source_Data_Figure_5.xlsx]

## Sheet: Fig 5a
Lipid	log2FC crude mitochondria (U2OS+PIPLC / U2OS+GFP)	-log10p
AC 16:0	3.92097	2.11111
AC 18:0	1.88041	1.35379
AC 18:1	3.76822	2.65577
Alkanyl-TG O-16:0_14:0_16:0	-1.8603	3.14169
Alkanyl-TG O-52:0	-2.54619	3.03104
Alkanyl-TG O-54:1	-3.8739	3.88011
Alkanyl-TG O-54:2	-4.30577	3.54371
Alkanyl-TG O-56:2	-6.30331	3.79165
Alkanyl-TG O-54:3	-4.58741	4.01176
Alkanyl-TG O-52:4	-3.71774	4.76212
Alkanyl-TG O-54:4	-4.8282	4.58826
Alkanyl-TG O-60:5	-2.66034	0.665974
Alkanyl-TG O-54:6	-4.61294	2.06767
Alkanyl-TG O-60:6	-5.53382	3.40283
Alkanyl-TG O-16:0_22:5_24:1	-4.66858	2.34585
Alkanyl-TG O-16:0_20:3_22:5	-2.83667	1.98068
Alkanyl-TG O-58:9	-2.68526	3.71549
Alkanyl-TG O-60:9	-3.47701	3.04388
Alkanyl-TG O-60:10	-3.2683	3.18436
Alkenyl-DG P-16:0_20:5	1.23283	2.81213
Alkenyl-TG P-46:0	-0.0768406	0.149766
Alkenyl-TG P-48:0	-2.4232	3.70027
Alkenyl-TG P-49:0	-2.48917	4.15399
Alkenyl-TG P-50:0	-2.8147	4.53855
Alkenyl-TG P-52:0	-3.20307	3.63208
Alkenyl-TG P-48:1	-1.76736	1.73256
Alkenyl-TG P-50:1	-3.02886	3.79712
Alkenyl-TG P-51:1	-2.1909	2.78329
Alkenyl-TG P-52:1	-3.36439	3.98545
Alkenyl-TG P-53:1	-4.46844	3.54171
Alkenyl-TG P-58:1	-5.55908	3.58467
Alkenyl-TG P-56:2	-6.18869	3.59265
Alkenyl-TG P-58:2	-5.62893	3.95962
Alkenyl-TG P-56:3	-5.93927	3.07263
Alkenyl-TG P-58:3	-0.584907	0.341723
Alkenyl-TG P-54:4	-3.60141	4.4214
Alkenyl-TG P-56:4	-5.32275	3.61978
Alkenyl-TG P-56:5	-4.72579	3.9976
Alkenyl-TG P-56:6	-3.66836	3.48623
Alkenyl-TG P-62:9	-4.07568	3.83964
Alkenyl-TG P-62:10	-3.39716	2.18448
Alkenyl-TG P-62:11	-4.84681	2.92169
BMP 34:2	1.10669	2.37975
BMP 38:4	1.79319	3.88618
BMP 36:5	3.04714	4.91751
BMP 38:5	2.43687	4.07641
BMP 40:5	1.72808	1.56657
BMP 38:6	-0.235995	0.629454
BMP 40:6	1.9448	2.12037
BMP 38:7	0.967571	2.00222
BMP 39:7	-0.403887	0.408557
BMP 40:7	0.513507	1.95537
BMP 40:8	1.64006	3.29295
BMP 42:8	0.560284	0.692045
BMP 40:9	2.62592	3.02859
BMP 42:9	2.2263	2.93676
BMP 42:10	2.30518	3.34165
BMP 42:11	2.44367	2.41827
BMP 44:11	1.6421	3.23981
BMP 44:12	0.748524	2.72171
CE 18:1	0.319359	0.478336
CE 20:4	0.761859	1.45888
CE 22:5	1.07631	2.11912
CE 22:6	-0.422661	1.14273
Cer[ADS] d18:0_24:0	0.137362	0.391095
Cer[ADS] d18:1_24:0	-0.290239	0.81135
Cer[NDS] d18:0_16:0	0.530688	0.584692
Cer[NDS] d18:0_22:0	1.42567	1.87043
Cer[NDS] d41:0	0.713213	1.11706
Cer[NDS] d18:0_24:0	0.686268	0.993144
Cer[NDS] d43:0	0.264476	0.425379
Cer[NDS] d18:0_26:0	-0.0231957	0.0366228
Cer[NDS] d18:1_16:0	-0.319161	1.11971
Cer[NDS] d35:1	0.355229	0.85588
Cer[NDS] d18:1_18:0	0.0143427	0.0210719
Cer[NDS] d38:1	0.691312	1.308
Cer[NDS] d39:1	0.848077	1.06609
Cer[NDS] d41:1	0.546649	0.702457
Cer[NDS] d42:1	0.131506	0.173738
Cer[NDS] d43:1	0.0375606	0.0409438
Cer[NDS] d44:1	-0.758435	1.17594
Cer[NDS] d40:2	0.205618	0.383247
Cer[NDS] d41:2	0.00476213	0.00665644
Cer[NDS] d42:2	0.202044	0.341216
Cer[NDS] d43:2	-0.515316	0.784324
Cer[NDS] d44:2	-0.626365	0.977234
Cer[NDS] d17:1_24:2	0.475596	0.926825
Cer[NDS] d42:3	-0.0549518	0.103813
Cer[NDS] d43:3	-1.48034	2.3908
Cer[NDS] d44:3	-1.03735	2.2358
Cer[NS] d42:0	-0.201948	0.184603
Cer[NS] d40:1	0.748316	1.21966
Cer[NS] d41:1	0.571084	1.10824
Cer[NS] d18:1_24:0	0.0829017	0.185338
Cer[NS] d18:1_25:0	-0.294027	0.380707
Cer[NS] d44:1	-0.711737	1.3265
Cer[NS] d40:2	1.1432	2.58999
Cer[NS] d41:2	0.750387	2.29556
Cer[NS] d18:1_24:1	-0.415266	0.753157
Cer[NS] d42:2	0.342432	0.93595
Cer[NS] d18:2_24:0	-0.916937	1.68104
Cer[NS] d44:2	-1.19367	1.99356
Cer[NS] d42:3	-0.0127887	0.0443045
Cer[NS] d18:2_24:1	-1.45092	1.84793
Cer[NS] d44:3	-2.83981	2.75122
CL 68:2	1.18354	1.62328
CL 64:3	0.569593	0.895711
CL 66:3	-0.0114537	0.0101855
CL 68:3	0.280131	1.2117
CL 66:4	0.661536	0.679743
CL 68:4	-0.820126	1.31881
CL 69:4	-1.07371	2.39779
CL 70:4	-0.426094	0.541863
CL 68:5	-0.390467	0.59305
CL 70:5	-0.603774	0.478003
CL 71:5	-1.71189	1.16448
CL 18:1_18:1_18:2_18:1	-1.15719	1.15922
CL 70:6	-0.210842	0.277187
CL 72:6	-1.30642	2.32097
CL 72:7	1.39209	1.75203
CL 72:8	0.54312	1.39307
DG 16:0_16:0	0.178119	0.580595
DG 16:0_18:0	0.362977	0.995729
DG 32:1	0.0571006	0.114014
DG 16:0_18:1	0.084646	0.214354
DG 36:1	0.328394	0.653422
DG 16:1_18:1	0.329083	0.673482
DG 17:1_18:1	-0.0322677	0.0269958
DG 18:1_18:1	-0.244864	0.631596
DG 18:1_20:1	-0.706676	1.12193
DG 36:3	1.14894	1.41811
DG 18:1_20:3	1.55361	2.3837
DG 18:0_22:4	0.0716083	0.0827943
DG 40:5	0.743517	1.21623
DG 18:1_22:5	0.424556	0.629609
GlcCer[NDS] d34:1	-1.41053	3.22419
GlcCer[NDS] d40:1	-0.344504	0.325718
GlcCer[NDS] d42:1	-0.84326	1.69064
GlcCer[NDS] d42:2	-1.19098	2.7219
GlcCer[NDS] d44:2	-2.24644	3.68252
GlcCer[NDS] d42:3	-0.947739	2.42752
HexCer[NS] d32:1	-0.377309	0.99912
HexCer[NS] d34:1	-1.164	2.43202
HexCer[NS] d34:2	-0.878157	1.8966
LysoPC 16:0	0.408549	0.990058
LysoPC 18:0	0.672378	0.470623
LysoPC 16:1	0.59405	0.768307
LysoPC 18:1	-0.252153	0.803366
LysoPC 20:4	1.10849	1.69044
LysoPE 16:0	2.43921	2.25663
LysoPE 18:1	1.29767	1.78701
LysoPE 20:4	1.01735	0.790665
LysoPE 22:5	0.882642	1.06749
PC 26:0	-0.429149	1.28236
PC 14:0_14:0	-0.460994	1.72487
PC 29:0	-0.317409	1.06836
PC 14:0_16:0	-0.283824	1.3951
PC 31:0	-0.112068	0.211091
PC 16:0_16:0	-0.266909	0.680558
PC 33:0	-0.295691	0.479025
PC 35:0	-0.234244	0.306111
PC 28:1	-0.0357978	0.0274225
PC 29:1	-0.686178	0.710672
PC 30:1	-0.101063	0.227573
PC 31:1	-0.0941999	0.0935883
PC 32:1	-0.0435887	0.0834422
PC O-32:1	-0.364646	1.56928
PC 32:1	0.0259015	0.0146766
PC 33:1	-0.635504	0.895242
PC 16:0_18:1	-0.561471	1.47444
PC 35:1	-0.792668	1.55949
PC 30:2	0.427312	0.467702
PC 31:2	-0.0195485	0.0287015
PC 32:2	-0.489225	0.464485
PC 33:2	-0.415648	0.596289
PC 34:2	0.0136071	0.0120856
PC 35:2	-0.33062	1.103
PC 36:2	-0.76186	0.928065
PC 37:2	-1.33323	2.24693
PC 32:3	0.400497	0.482256
PC O-32:3	1.78878	1.6272
PC 34:3	0.167703	0.939426
PC 35:3	-0.187405	0.201318
PC 36:3	-0.223575	1.0168
PC 34:4	0.686459	2.54639
PC O-34:4	0.735186	1.15303
PC 35:4	0.265712	0.410277
PC 36:4	0.269507	0.821881
PC 38:4	0.749305	0.585099
PC 40:4	-0.858976	1.62904
PC O-40:4	-4.97952	3.08956
PC 35:5	0.55732	1.12299
PC 36:5	0.25453	0.690756
PC O-36:5	-4.86328	2.52041
PC 37:5	0.247923	0.623205
PC 38:5	-0.279795	0.429413
PC O-38:5	-2.33589	2.17222
PC 40:5	-0.520225	1.49831
PC 36:6	0.3672	0.73241
PC 38:6	-0.896463	0.880611
PC 39:6	-0.76877	0.703137
PC 36:7	0.507359	0.450051
PC 38:7	0.0611264	0.161925
PC 40:7	-0.126938	0.502685
PC 40:8	1.31342	4.25689
PC 42:8	0.682601	1.77504
PC 40:9	1.99686	1.6766
PC 42:9	1.79761	3.72005
PC 42:10	1.39243	3.43997
PC 44:10	-1.6053	2.97834
PC 42:11	1.42704	2.27367
PC 44:11	0.343835	0.986149
PC 44:12	0.413109	0.756335
PC[OH] OH-34:1	-0.225609	0.293416
PE 14:0_16:1	2.59305	3.49443
PE 31:1	1.92255	2.87817
PE 32:1	1.73365	4.69278
PE 34:1	1.82123	2.9998
PE 35:1	1.2055	3.45714
PE 37:1	0.76746	1.82204
PE 38:1	2.07437	2.21477
PE 33:2	3.83345	2.635
PE 34:2	1.83206	3.07062
PE O-34:2	1.42656	4.29936
PE 35:2	1.32979	3.19012
PE 18:1_18:1	1.03278	2.91675
PE 38:2	1.05488	1.24405
PE 40:2	1.10923	2.8142
PE 34:3	1.70168	2.28071
PE 36:3	1.42649	3.22056
PE 38:3	0.898797	2.44962
PE 34:4	1.53112	2.27496
PE 16:0_20:4	0.615122	2.53259
PE 18:0_20:4	-0.568082	3.3053
PE 19:0_20:4	-0.751149	2.46291
PE 40:4	7.04763	2.67079
PE 38:5	0.12704	0.325916
PE 40:5	1.78493	3.24976
PE 44:5	-1.1983	0.258467
PE 36:6	1.2801	1.59697
PE O-38:6	0.938163	1.13127
PE 38:6	1.68003	2.86757
PE 40:6	4.42778	3.79774
PE-NMe2 32:0	0.911884	1.60901
PG 14:0_16:0	3.7884	2.62722
PG 15:0_16:0	4.22297	3.19786
PG 16:0_16:0	4.25167	3.4334
PG 30:1	3.80551	2.38848
PG 32:1	3.89988	3.18705
PG 33:1	3.22623	5.04136
PG 16:0_18:1	1.75621	2.82544
PG 16:1_16:1	3.85105	4.11059
PG 16:1_17:1	2.22588	1.5425
PG 16:1_18:1	3.00036	2.86742
PG 35:2	3.33583	3.03036
PG 18:1_18:1	1.05988	1.72278
PG 34:3	3.78698	3.15929
PG 36:3	1.3287	2.36491
PG 18:1_20:2	1.16837	1.97708
PG 14:0_20:4	3.86809	2.45233
PG 36:4	2.58678	2.71062
PG 38:4	1.61343	3.12149
PG 36:5	3.5339	3.83361
PG 17:1_20:4	4.11333	1.8717
PG 38:5	2.79145	3.0234
PG 40:5	1.73336	1.59488
PG 38:6	0.465466	0.666924
PG 17:1_22:5	2.44931	2.13843
PG 40:6	1.96976	2.03357
PG 16:1_22:6	1.39063	2.12009
PG 17:1_22:6	0.729843	0.824765
PG 18:1_22:6	0.896771	1.36828
PG 42:7	1.95408	2.39736
PG 18:2_22:6	1.8887	2.62596
PG 20:2_22:6	0.911447	1.41517
PG 40:9	3.01004	3.23123
PG 42:9	2.34383	3.10293
PG 22:5_22:4	3.20606	2.53678
PG 20:4_22:6	3.17161	2.89512
PG 44:10	2.23986	2.28993
PG 20:5_22:6	3.23752	2.13197
PG 22:6_22:5	2.05986	2.81337
PG 22:6_22:6	0.998915	1.9258
PI 30:1	0.187896	0.274876
PI 32:1	-0.78438	2.50047
PI 16:0_18:1	-0.862166	3.02122
PI 35:1	-1.63747	2.22544
PI 18:1_18:0	-2.09281	2.47911
PI 16:1_18:1	-1.32915	3.28292
PI 17:1_18:1	-1.50779	3.28008
PI 36:2	-1.70456	3.10238
PI 38:2	-2.15371	4.53213
PI 16:1_18:2	0.196038	0.258649
PI 36:3	-4.13593	3.59167
PI 37:3	-5.82862	3.16015
PI 18:0_20:3	-3.5118	3.53199
PI 39:3	-5.17928	3.73887
PI 14:0_20:4	0.0803798	0.091888
PI 16:0_20:4	-1.35349	3.63101
PI 17:0_20:4	-2.73566	3.53289
PI 18:0_20:4	-2.36697	3.20912
PI 19:0_20:4	-2.95973	2.72789
PI 40:4	-1.82575	2.15227
PI 16:1_20:4	0.237958	0.763175
PI 16:1_20:4	-0.633115	1.29745
PI 17:1_20:4	1.25751	0.315589
PI 38:5	-1.54257	3.36863
PI 39:5	-2.78078	3.04411
PI 40:5	-2.70672	3.4775
PI 38:6	-0.623141	1.06853
PI 18:1_22:5	-2.05917	1.96819
PI 18:0_22:6	-4.35247	4.10833
PI 20:4_20:3	-2.30757	3.04557
PI 20:4_20:4	0.150076	0.14783
Plasmanyl-PC O-28:0	1.04629	0.949682
Plasmanyl-PC O-32:0	-2.49604	3.00622
Plasmanyl-PC O-34:0	-4.49671	2.0742
Plasmanyl-PC O-30:1	-0.625883	0.703081
Plasmanyl-PC O-32:1	-3.69006	2.39664
Plasmanyl-PC O-36:1	-6.05351	3.80811
Plasmanyl-PC O-38:1	-6.92001	1.24266
Plasmanyl-PC O-34:2	-1.4528	2.30971
Plasmanyl-PC O-36:3	-0.509861	1.62981
Plasmanyl-PC O-38:3	-6.92889	2.21561
Plasmanyl-PC O-36:4	-7.7138	3.6673
Plasmanyl-PC O-38:4	-3.6235	0.94238
Plasmanyl-PC O-36:5	-5.49199	1.88567
Plasmanyl-PC O-38:5	-5.26062	5.22308
Plasmanyl-PC O-42:5	-2.98189	1.24966
Plasmanyl-PC O-38:6	-2.74833	2.63802
Plasmanyl-PC O-40:6	-5.24168	3.23626
Plasmenyl-PC P-36:0	-3.06733	3.88228
Plasmenyl-PC P-34:1	-1.02205	0.839469
Plasmenyl-PC P-36:2	-1.89923	1.37421
Plasmenyl-PC P-36:3	-2.47497	3.49968
Plasmenyl-PC P-38:4	1.45901	1.12735
Plasmenyl-PC P-16:0_20:5	0.752553	0.35701
Plasmenyl-PC P-38:5	-2.28165	2.57437
Plasmenyl-PC P-18:0_22:5	-4.85351	3.28379
Plasmenyl-PC P-40:6	-4.04782	2.12016
Plasmenyl-PE P-32:1	1.65514	3.72911
Plasmenyl-PE P-34:1	0.850072	1.97083
Plasmenyl-PE P-36:1	-0.0856511	0.181697
Plasmenyl-PE P-38:1	-0.603108	1.42976
Plasmenyl-PE P-36:2	0.462001	0.925461
Plasmenyl-PE P-38:2	-1.14804	2.71495
Plasmenyl-PE P-40:2	0.174266	0.216195
Plasmenyl-PE P-36:3	0.145367	0.593142
Plasmenyl-PE P-38:3	-0.489893	1.32736
Plasmenyl-PE P-14:0_20:4	2.12498	1.20896
Plasmenyl-PE P-16:0_20:4	0.36133	1.51541
Plasmenyl-PE P-38:4	0.548384	1.56501
Plasmenyl-PE P-40:4	0.423541	0.158117
Plasmenyl-PE P-14:0_22:5	1.5647	2.67796
Plasmenyl-PE P-16:0_20:5	0.536344	3.257
Plasmenyl-PE P-38:5	0.269593	0.752885
Plasmenyl-PE P-18:1_20:5	0.974549	2.07059
Plasmenyl-PE P-38:6	-1.23643	2.51672
Plasmenyl-PE P-18:1_22:5	0.0144169	0.00675392
Plasmenyl-PE P-18:1_22:6	-1.0506	2.28418
PS 34:1	2.05606	1.33183
PS 36:1	0.138987	0.12748
PS 38:3	0.682425	0.789036
PS 40:4	-0.614046	1.12064
PS 38:5	1.63964	1.19739
PS 38:5	1.76915	0.858588
SM d32:1	-0.321674	1.09666
SM d33:1	-0.505859	0.962695
SM d34:1	-0.642474	2.01997
SM d40:1	0.400564	0.779817
SM d41:1	-0.435299	0.593083
SM d42:1	0.206101	0.252422
SM d42:3	0.391073	0.748912
SP d16:0	0.438603	1.71722
SP d17:0	0.96817	1.83114
SP d19:0	0.699676	1.43762
SP d17:1	-0.687365	1.90758
SP d18:1	-0.447268	0.943788
TG 42:0	0.766761	2.28315
TG 43:0	1.16301	1.95658
TG 44:0	0.955041	2.69371
TG 45:0	1.22842	3.09695
TG 14:0_16:0_16:0	0.908647	3.01206
TG 47:0	1.40395	3.52757
TG 48:0	1.26377	3.89408
TG 49:0	1.46713	2.51414
TG 50:0	1.40866	3.06309
TG 52:0	1.3634	2.19454
TG 54:0	1.04944	2.58209
TG 42:1	1.97546	2.25958
TG 44:1	1.30463	2.18125
TG 45:1	1.20895	2.43422
TG 46:1	0.979995	2.4466
TG 47:1	1.00835	3.04695
TG 48:1	0.258777	0.493309
TG 49:1	1.0679	2.58279
TG 50:1	0.687609	2.373
TG 51:1	1.04451	2.07695
TG 52:1	1.11991	2.56873
TG 53:1	0.393999	0.393495
TG 54:1	1.0002	1.80929
TG 56:1	0.196297	0.215653
TG 58:1	0.367231	0.503997
TG 44:2	2.08711	1.43534
TG 45:2	1.29632	1.10921
TG 46:2	1.47479	1.56556
TG 47:2	0.576	1.17757
TG 48:2	0.812106	1.40179
TG 49:2	1.03472	2.72223
TG 50:2	0.673438	2.74082
TG 51:2	0.76772	1.80679
TG 52:2	0.503019	1.98505
TG 53:2	0.70309	1.58712
TG 54:2	0.720272	1.87612
TG 55:2	0.36938	0.700566
TG 56:2	0.319181	0.621324
TG 57:2	-0.0062913	0.00922204
TG 58:2	-0.0850116	0.112464
TG 59:2	-0.643201	1.03648
TG 60:2	-0.726927	1.27839
TG 61:2	-1.31411	1.23159
TG 48:3	1.72837	2.38634
TG 49:3	1.04167	1.19769
TG 50:3	1.27186	4.42869
TG 51:3	1.15939	2.35909
TG 52:3	0.665301	3.12915
TG 53:3	0.763015	1.02654
TG 54:3	0.154978	0.366987
TG 55:3	0.131799	0.361168
TG 56:3	0.0525561	0.0954982
TG 57:3	-0.0604512	0.118328
TG 58:3	-0.0957547	0.1754
TG 59:3	-0.167085	0.246072
TG 60:3	-0.506005	0.940196
TG 62:3	-1.2091	1.77096
TG 50:4	2.16752	3.55846
TG 52:4	1.50174	1.99893
TG 53:4	0.18041	0.333308
TG 54:4	0.689584	0.9449
TG 55:4	0.455397	0.909929
TG 56:4	0.1517	0.37639
TG 18:0_18:0_20:4	4.49547	3.95473
TG 57:4	-0.0746787	0.108412
TG 58:4	0.108635	0.213387
TG 60:4	-0.105776	0.183163
TG 62:4	-0.983349	1.82442
TG 64:4	-1.694	1.89501
TG 50:5	2.5959	3.67693
TG 51:5	2.49384	2.99052
TG 52:5	2.05627	3.51358
TG 53:5	1.69243	2.66059
TG 54:5	1.82855	3.15628
TG 56:5	1.7632	3.01062
TG 58:5	0.860838	2.77541
TG 52:6	0.159901	0.296595
TG 54:6	1.81482	4.25047
TG 16:0_16:0_22:6	-0.013139	0.0203654
TG 55:6	1.74855	2.35948
TG 56:6	1.29352	2.88627
TG 57:6	1.2466	1.31079
TG 58:6	0.891403	1.92764
TG 60:6	0.74792	2.2492
TG 62:6	0.591006	1.01176
TG 64:6	-0.0984245	0.150942
TG 52:7	0.900549	1.46843
TG 54:7	-0.523862	1.88165
TG 55:7	-1.48942	2.41687
TG 56:7	1.71721	2.60875
TG 58:7	0.75203	1.54078
TG 60:7	0.145901	0.331715
TG 62:7	-0.101143	0.0900306
TG 64:7	-0.474574	0.412251
TG 18:1_22:5_26:1	-0.901381	1.09631
TG 54:8	-1.39187	0.52729
TG 56:8	1.20197	1.57359
TG 57:8	-0.246442	0.382667
TG 58:8	-0.133846	0.187861
TG 60:8	-0.0369059	0.0239497
TG 58:9	0.899093	2.7907
TG 18:1_20:3_22:5	2.12813	1.76924
TG 56:10	3.50229	2.1765
TG 56:10	2.30653	2.90568
TG 58:10	1.83811	2.6032
TG 16:0_20:4_22:6	1.5453	2.868
TG 60:10	1.71843	2.89205
TG 18:0_20:4_22:6	0.782815	1.53939
TG 62:10	1.14498	1.54625
TG 58:11	1.7666	2.64137
TG 60:11	1.08202	2.2625
TG 18:1_22:5_22:5	0.985523	1.23088
TG 58:12	3.3503	2.42993
TG 60:12	1.39199	2.41113
TG 18:1_22:6_22:5	-0.70174	1.40318
TG 60:13	0.406616	0.813762
TG 62:14	2.76736	2.07431
TG 64:14	1.84291	1.34551
TG 64:15	2.47153	2.13609

## Sheet: Fig 5b
Whole cell
U2OS+	CoQ10 (normalized peak area)					pvalue
GFP	63793240	6.86063e+07	6.65797e+07	6.86328e+07		1.68772e-05
PI-PLC	4.24892e+07	4.83476e+07	44991080	4.69834e+07

## Sheet: Fig 5c
Crude mitochondria
U2OS+	CoQ10 (normalized peak area)				pvalue
GFP	61297655	6.74542e+07	7.03349e+07		0.000166662
PI-PLC	2.4584e+07	1.89398e+07	1.80781e+07

## Sheet: Fig 5d
Cell Count
Day	U2OS+GFP			U2OS+PI-PLC
0	50000	50000	50000	50000	50000	50000
1	89400	91400	83800	61000	42400	43600
2	161000	161000	127000	81200	53400	77400
3	224000	238000	194000	126000	74000	96000
4	420000	355000	314000	146000	128000	91600

## Sheet: Fig 5e
Protein	Log2 FC crude mitochondria (U2OS+PIPLC / U2OS+GFP)	-Log10 pvalue
A0A0B4J2D5	-0.161472	1.23505
Q9NVI7	-0.0357431	0.0627319
AADAT	-0.159175	0.400654
AASS	-0.161837	0.904172
ABAT	0.817984	3.13662
ABCB10	0.081007	0.43289
ABCB7	-0.343604	2.34072
ABCB8	-0.48671	1.47782
ABCD1	-0.011425	0.0320492
ABCD3	-0.698627	3.64302
ABHD10	-0.0601368	0.386932
ACAA1	0.189451	1.65693
ACAA2	-0.225515	1.22268
ACACA	0.0703163	0.146473
ACAD10	-0.557364	2.20981
ACAD11	0.152257	0.283359
ACAD8	-0.051623	0.20455
ACAD9	-0.180325	1.42317
ACADL	-0.186835	0.641664
ACADM	-0.26522	1.73314
ACADS	-0.345099	1.38212
ACADSB	-0.0283451	0.147089
ACADVL	-0.114209	0.543917
ACAT1	-0.140064	0.896774
ACLY	0.981731	2.93853
ACO2	-0.048591	0.220444
ACOT13	-0.148921	0.508931
ACOT2	-0.141159	1.1636
ACOT7	0.145639	1.99574
ACOT9	-0.0652059	0.425555
ACP6	0.422839	0.845461
ACSF2	-0.156547	0.636128
ACSF3	-0.236901	1.30477
ACSL1	0.0994746	0.894144
ACSS3	-0.428935	1.83915
ADCK2	0.456328	0.669496
ADCK5	0.0470587	0.193291
AFG1L	-0.409266	1.60094
AFG3L2	-0.295394	2.30125
AGK	-0.0475578	0.369813
AGPAT4	-0.21612	0.66589
AGPAT5	0.19372	1.33886
AHCYL1	-0.297356	1.28623
AIFM1	0.0882085	0.720807
AIFM2	0.385991	2.54734
AK2	-0.0062218	0.0444708
AK3	-0.0368843	0.169988
AK4	0.136312	0.752218
AKAP1	0.103129	0.378706
AKAP10	-0.589548	0.401326
AKR7A2	-0.236501	1.02881
ALAS1	0.731318	3.39166
ALDH18A1	-0.0383784	0.191086
ALDH1B1	0.00071843	0.00661772
ALDH2	0.52479	2.95465
ALDH3A2	-0.113332	0.634926
ALDH4A1	-0.199181	1.08133
ALDH5A1	-0.275333	0.982617
ALDH6A1	-0.105287	0.642119
ALDH7A1	-0.347539	1.93704
ALKBH1	-0.530348	1.60601
ALKBH7	-0.566589	3.09948
AMACR	0.378586	1.3497
ANGEL2	0.148626	0.333593
ANTKMT	-0.327174	1.06651
APEX1	0.452946	1.02411
APOO	0.0806274	0.377328
APOOL	0.335754	1.91722
ARF5	-0.286482	0.630849
ARG2	-0.674118	2.1881
ARL2	-0.329573	1.86534
ARMC10	-0.0486622	0.41334
ARMCX1	-0.406209	1.41994
ARMCX2	-0.540969	2.09892
ARMCX3	-0.395836	1.8148
ARMCX6	-0.735624	1.02956
ATAD1	-0.618827	3.19761
ATAD3B	-0.159517	0.953879
ATP23	0.160645	0.331318
ATP5F1A	-0.0837059	0.636225
ATP5F1B	-0.135283	1.26634
ATP5F1C	-0.0473881	0.491052
ATP5F1D	0.166073	0.791745
ATP5F1E	-0.117629	1.14444
ATP5IF1	-0.115723	0.666068
ATP5MC3	-0.407429	1.73045
ATP5ME	-0.151071	2.06526
ATP5MF	-0.228669	0.909219
ATP5MG	-0.158183	0.397061
ATP5MJ	-0.213561	0.668569
ATP5MK	-0.0667947	0.595905
ATP5PB	-0.138145	0.642568
ATP5PD	-0.152745	1.45047
ATP5PF	0.14148	0.339653
ATP5PO	-0.0250422	0.175377
ATPAF2	-0.174828	0.806285
ATPSCKMT	-0.579522	0.570276
AUH	-0.144373	0.711026
AURKAIP1	-0.174199	0.53093
BAD	-0.739531	2.63891
BAK1	0.030365	0.120414
BAX	-0.292427	1.47165
BBC3	-0.08159	0.297387
BCAT2	-0.184486	1.09649
BCKDHA	-0.175954	0.882979
BCKDHB	-0.117966	0.95953
BCKDK	-0.0631631	0.367444
BCL2L1	-0.452404	2.81155
BCL2L11	-0.468811	0.526869
BCL2L13	0.0448481	0.253279
BCS1L	0.365635	0.986803
BDH1	-0.216843	1.19256
BID	-0.412014	0.290519
BLOC1S1	-0.261399	0.234501
BNIP3	-0.373489	1.01403
BNIP3L	-0.819595	1.82348
BOK	0.160223	0.644663
BOLA1	0.0150509	0.0228981
BOLA3	-0.273381	1.56967
BPHL	-0.357606	2.61202
C15orf61	-0.113367	0.269844
C1QBP	-0.16475	0.891468
C2orf69	-0.304558	2.07889
C6orf136	-0.449926	0.818414
C8orf82	-0.139394	0.692616
CARS2	-0.0215251	0.125636
CASP8	-0.729128	0.281786
CAT	0.0333818	0.148268
CBR4	-0.308105	1.40139
CCDC127	-0.757764	2.15467
CCDC51	-0.216051	1.48106
CCDC90B	-0.0116685	0.0429077
CEP89	-0.0394414	0.0173872
CHCHD1	-0.198716	2.23144
CHCHD2	0.571739	2.77212
CHCHD3	-0.136828	0.712235
CHCHD4	0.285567	1.30867
CHCHD5	1.86369	1.15723
CHCHD6	0.0141436	0.0707639
CHCHD7	0.247718	0.798242
CHDH	-0.57039	1.70176
CHPT1	1.04479	0.574192
CISD1	0.53538	2.70159
CISD3	0.138891	0.422981
CKMT1A;CKMT1B	0.220933	1.48786
CLPB	-0.140742	1.00986
CLPP	-0.101642	0.569756
CLPX	-0.0434539	0.291139
CLYBL	-0.474085	1.94156
CMC1	-0.258939	0.76289
CMC2	-0.143096	0.84402
CMC4	0.195278	0.895188
COA1	-0.240182	2.21457
COA3	-0.282182	2.90055
COA4	1.48404	0.447675
COA5	-0.187008	1.74726
COA6	0.214954	1.64411
COA7	-0.0783647	0.134828
COA8	0.077268	0.393736
COASY	-0.50965	2.40683
COMT	0.0600007	0.896131
COMTD1	-1.10281	3.50997
COQ10A	-1.18958	0.807862
COQ10B	0.864733	1.86282
COQ3	-0.814238	2.86646
COQ5	-0.788468	2.99835
COQ6	-0.506438	3.38493
COQ7	-0.938271	3.37633
COQ8A	-0.154596	0.809718
COQ8B	-0.245714	1.47083
COQ9	-0.177691	0.417287
COX10	0.0474545	0.0444409
COX11	0.285354	0.596798
COX14	-0.254171	0.252207
COX15	-0.228101	0.703302
COX16	-0.156921	0.878985
COX17	-0.191352	0.816726
COX18	-0.0422611	0.109629
COX19	0.691051	1.23776
COX20	-0.0030886	0.00726451
COX4I1	-0.19628	1.16863
COX5A	0.0174885	0.0200073
COX5B	-0.318015	1.53639
COX6A1	-0.156361	0.399381
COX6B1	-0.231577	0.406959
COX6C	-0.375674	2.03419
COX7A2L	-0.297978	0.891279
COX7B	-0.359556	0.41194
COX7C	-0.370477	1.4028
COX8A	-0.68611	1.58903
CPOX	0.154867	1.03838
CPS1	-0.365496	2.01428
CPT2	-0.0634467	0.510504
CROT	0.130557	1.4846
CRYZ	-0.226162	1.28212
CS	-0.0582282	0.306666
CSKMT	0.0724367	0.0581214
CYB5B	-0.0772241	0.437097
CYB5R3	0.20784	1.49535
CYCS	-0.24563	1.98338
D2HGDH	-0.0474695	0.147414
DAP3	-0.245424	1.57745
DARS2	-0.393775	2.14086
DBI	0.0447184	0.0489565
DCAKD	0.161071	1.29521
DCXR	-0.62483	2.35009
DDX28	-0.201419	1.11088
DECR1	-0.0763086	0.472302
DELE1	0.205274	0.10099
DGLUCY	-0.136739	0.548307
DGUOK	-0.0323035	0.0743117
DHODH	-0.227572	0.870988
DHRS1	0.528341	2.18377
DHRS2	-0.536339	2.96535
DHRS4	0.00015704	0.00224109
DHRS7B	0.0153573	0.085991
DHX30	-0.0966536	1.21495
DIABLO	0.203117	0.47078
DLAT	-0.0478719	0.530111
DLD	-0.0023187	0.0112975
DLST	0.0791632	0.449655
DMAC2	-0.235925	0.798903
DNAJA3	0.0019633	0.0119005
DNAJC11	-0.299164	1.5321
DNAJC15	0.200179	0.65768
DNAJC19	0.00144068	0.00362025
DNAJC30	-0.226304	0.959247
DNAJC4	-0.0451215	0.0827391
DNLZ	0.0201441	0.0758949
DNM1L	0.363188	2.75944
DTYMK	-0.591325	2.95704
DUS2	-0.331764	1.11261
DUT	-0.137494	0.801063
EARS2	-0.15914	0.665653
ECH1	-0.348785	1.51789
ECHDC1	-0.351768	1.6994
ECHS1	-0.208773	1.76595
ECI1	-0.343829	2.29644
ECI2	0.0489235	0.288553
ECSIT	-0.175343	1.42342
EHHADH	-0.111969	0.614784
ELAC2	-0.104224	1.20795
ENDOG	-0.556958	1.79341
EPHX2	0.139058	0.092795
ERAL1	-0.258196	1.09913
ETFA	-0.303195	2.12042
ETFB	-0.213308	1.05569
ETFBKMT	-0.574651	1.04806
ETFDH	-0.406056	2.34572
ETFRF1	-0.991664	3.79481
ETHE1	-0.495642	2.61536
EXD2	-0.177323	0.770623
EXOG	0.0266202	0.0741145
FAHD2A	0.0628948	0.622745
FAM136A	0.238092	1.1872
FAM162A	-0.120498	0.676077
FAM210A	-0.203967	0.982396
FAM210B	-0.0385857	0.0659481
FARS2	-0.164005	0.733802
FASN	-0.141123	0.622638
FASTKD1	-0.361646	2.1097
FASTKD2	-0.0365429	0.286392
FASTKD3	-0.124648	0.370007
FASTKD5	-0.151728	0.932824
FBXL4	0.425449	0.980999
FDPS	0.119191	0.57546
FDX1	0.0488923	0.524678
FDX2	-0.182114	0.749688
FDXR	-0.159124	1.55332
FECH	-0.206522	0.862302
FH	-0.255695	1.82898
FIS1	1.21225	2.90073
FKBP10	0.0599092	0.248542
FLAD1	-0.134789	1.28537
FMC1	-0.318252	1.6047
FOXRED1	-0.297428	0.846018
FPGS	-0.0557423	0.120333
FTH1	0.100016	0.287915
FUNDC2	-0.566041	2.07119
FXN	-0.0100028	0.0890151
GADD45GIP1	-0.495547	2.41798
GARS1	-0.157328	1.03889
GATB	-0.0100695	0.0417971
GATC	0.0215848	0.0575912
GCAT	-0.630013	2.97138
GCDH	-0.0832901	0.804594
GCSH	-0.0937099	0.205355
GDAP1	-0.0662244	0.447952
GFER	-0.431911	2.86729
GFM1	0.00952721	0.0430365
GFM2	0.00772476	0.0321568
GHITM	-0.128166	0.443104
GLRX2	0.423333	0.52972
GLRX5	-0.208158	1.0469
GLS	0.258516	1.69055
GLUD1	0.0631097	0.475023
GLUD2	0.0904242	0.375229
GLYCTK	0.35918	0.450461
GOLPH3	-0.409739	1.15649
GOT2	0.0717754	0.504054
GPAM	-0.0910994	0.565511
GPD2	-0.220746	1.52207
GPT2	0.513342	2.75361
GPX1	-0.378538	3.18122
GPX4	-0.134288	0.758021
GRHPR	-0.253107	1.23252
GRPEL1	0.0769545	0.497679
GRPEL2	-0.370079	3.35293
GSR	-0.162125	0.817718
GSTK1	0.0683587	0.220244
GTPBP10	-0.185845	1.63536
GTPBP3	0.435235	0.389048
GUF1	-0.265164	2.4704
GUK1	-0.397593	2.08723
HADHA	-0.0162754	0.0942344
HADHB	0.0763187	0.502669
HAGH	-0.748533	2.59822
HARS2	0.0693315	0.539515
HCCS	-0.67263	2.84129
HDHD5	-0.225356	1.49178
HEBP1	-0.104254	1.43978
HEMK1	0.228308	0.624481
HIBADH	-0.268974	1.01394
HIBCH	-0.123797	0.727917
HIGD1A	0.115417	0.346814
HIGD2A	0.0571226	0.0149993
HINT1	-0.287095	1.1956
HINT2	-0.422075	2.31875
HINT3	-0.0239563	0.0650163
HMGCL	-0.0265598	0.404993
HSCB	-0.752554	3.55543
HSD17B10	-0.0190271	0.117684
HSD17B4	-0.120212	0.897066
HSD17B8	-0.705189	4.91905
HSDL1	-1.16216	3.54382
HSDL2	-0.259406	1.53066
HSPA9	-0.0350609	0.342548
HSPD1	-0.0380198	0.374902
HSPE1	-0.080822	0.613239
HTATIP2	0.289985	2.29872
HTRA2	-0.113392	0.815525
IARS2	-0.0882988	0.565994
IBA57	-0.18999	1.66553
IDE	-0.311091	1.2432
IDH2	-0.305155	1.73407
IDH3A	-0.0587527	0.711696
IDH3B	0.0692113	0.663938
IDH3G	-0.279292	1.76893
IMMP1L	-0.39261	0.881242
IMMP2L	0.110156	0.40533
IMMT	-0.014883	0.11454
ISCA1	-0.0761439	0.419999
ISCA2	-0.561856	2.22314
ISCU	-0.177731	1.04592
ISOC2	-0.281253	1.39475
IVD	-0.121538	1.26232
KARS1	0.0379817	0.195529
KGD4	0.0423527	0.108359
KYAT3	-0.170316	0.539961
L2HGDH	-0.267241	2.18938
LACTB	-0.0639852	0.31449
LACTB2	-0.198205	0.82205
LAP3	-0.382408	1.79134
LARS2	-0.039182	0.114633
LDHB	-0.426777	2.22587
LDHD	0.117852	0.0596556
LETM1	-0.073899	0.475793
LETMD1	-0.0875556	0.24254
LIAS	-0.213016	1.53054
LIG3	0.0922318	0.226296
LIPT1	-0.45321	0.977786
LONP1	-0.0932827	0.751061
LRPPRC	-0.0980797	0.617599
LYPLA1	-0.371728	1.8638
LYRM1	-0.370179	1.19762
LYRM2	-0.212612	0.826964
LYRM4	-0.318392	2.05807
LYRM7	-0.330362	1.34236
MACROD1	0.0453542	0.233751
MAIP1	-0.272776	1.47355
MALSU1	-0.337067	1.84864
MAOA	0.43442	2.17469
MAOB	0.587451	1.2317
MARCHF5	-0.143748	0.862773
MARS2	-0.0159938	0.0692332
MAVS	0.15572	0.822055
MCAT	-0.0821533	0.733952
MCCC1	-0.112309	0.926843
MCCC2	-0.0978966	0.652919
MCEE	-0.785523	1.65574
MCL1	0.685932	2.70962
MCRIP2	1.59552	1.01408
MCU	-0.144625	1.31709
MCUB	-0.323792	2.81206
MCUR1	-0.195295	0.576232
MDH2	0.0371202	0.313916
ME2	-0.32635	1.65157
METAP1D	-0.162907	1.01143
METTL15	-0.37502	2.25495
METTL17	-0.13438	0.587612
MFF	0.22464	2.89058
MFN1	-0.338845	2.60007
MFN2	-0.336551	1.83543
MGME1	-0.58532	3.03669
MGST1	0.222146	1.02345
MGST3	-0.0876287	0.332214
MICOS10	0.113924	0.426262
MICOS13	-0.0095088	0.0323622
MICU1	-0.341892	1.83076
MICU2	-0.241392	1.12721
MICU3	0.060435	0.113807
MIEF1	0.218012	0.78719
MIEF2	1.69139	3.39206
MIGA1	-0.743254	1.9871
MIGA2	0.336467	2.32863
MIX23	0.18298	0.739156
MLYCD	-0.33379	0.923488
MMAA	-0.465246	1.24861
MMAB	-0.330095	1.18857
MMADHC	0.252326	1.53332
MMUT	-0.235977	1.5928
MPC1	0.129415	0.406164
MPC2	0.221601	1.13655
MPST	-0.440306	2.57653
MPV17	-0.0689259	0.0804462
MPV17L2	0.438403	2.0139
MRM1	0.0157293	0.0527049
MRM2	-0.629552	3.60745
MRM3	-0.310357	0.866376
MRPL1	-0.115512	0.916449
MRPL10	-0.286855	1.47745
MRPL11	-0.309019	1.50659
MRPL12	-0.213862	1.08583
MRPL13	-0.229534	1.15499
MRPL14	-0.471576	3.46611
MRPL15	-0.271869	2.52212
MRPL16	-0.343406	2.36543
MRPL17	-0.36049	2.55199
MRPL18	-0.396084	2.68164
MRPL19	-0.257234	1.49646
MRPL2	-0.392339	2.34138
MRPL20	-0.426294	2.24059
MRPL21	-0.396362	1.49529
MRPL22	-0.421204	1.95368
MRPL23	-0.381382	3.62773
MRPL24	-0.429909	2.34264
MRPL27	-0.26919	2.30926
MRPL28	-0.371166	2.53984
MRPL3	-0.305302	1.99354
MRPL30	-0.633116	2.26663
MRPL32	-0.389151	2.81636
MRPL33	-0.308664	1.88081
MRPL34	-0.364889	3.31865
MRPL35	-0.409746	1.73778
MRPL36	-0.510498	1.48325
MRPL37	-0.394396	2.5236
MRPL38	-0.355567	2.24399
MRPL4	-0.349296	1.70991
MRPL40	-0.281883	1.39446
MRPL41	-0.403026	2.08781
MRPL42	-0.471287	1.83415
MRPL43	-0.282129	2.18172
MRPL44	-0.345037	2.15749
MRPL45	-0.33302	2.50941
MRPL46	-0.300933	2.02094
MRPL47	-0.449247	2.29078
MRPL48	-0.246953	2.22461
MRPL49	-0.369692	1.93092
MRPL50	-0.399675	2.90715
MRPL51	-0.294121	1.60524
MRPL52	-0.655194	3.75864
MRPL53	-0.264082	1.14422
MRPL54	-0.228189	1.32314
MRPL55	-0.316461	1.85116
MRPL57	-0.43578	2.65338
MRPL58	-0.274404	1.85628
MRPL9	-0.33021	2.5535
MRPS10	-0.243187	1.52479
MRPS11	-0.153699	0.643047
MRPS12	-0.344903	1.71593
MRPS14	-0.445325	2.89226
MRPS15	-0.31484	2.18224
MRPS16	-0.0556927	0.171204
MRPS17	-0.170689	1.93681
MRPS18A	-0.518531	2.8914
MRPS18B	-0.26906	1.24417
MRPS18C	-0.423873	1.47852
MRPS2	-0.13332	0.558799
MRPS22	-0.242218	1.74601
MRPS23	-0.159221	1.24366
MRPS24	0.00066439	0.00264086
MRPS25	-0.230153	2.62784
MRPS26	-0.265683	1.78608
MRPS27	-0.226218	1.11907
MRPS28	-0.184759	1.76928
MRPS30	-0.421726	2.23358
MRPS31	-0.211475	1.12092
MRPS33	-0.195154	0.699256
MRPS34	-0.249388	1.44577
MRPS35	-0.247637	2.07093
MRPS5	-0.239052	2.00798
MRPS6	-0.291938	1.27386
MRPS7	-0.291562	1.42991
MRPS9	-0.177518	1.69163
MRRF	-0.243238	2.88732
MRS2	0.0172323	0.0440172
MSRA	-0.17618	0.698256
MSRB2	-0.458271	0.423662
MSRB3	-0.819819	1.81646
MTARC1	-0.527186	1.52504
MTARC2	0.0529912	0.341445
MT-ATP6	-0.34544	1.73414
MT-ATP8	-0.262646	1.1407
MTCH1	-0.723797	2.86922
MTCH2	-0.640202	3.47034
MT-CO1	-0.283147	1.46309
MT-CO2	-0.378518	2.32166
MT-CO3	-0.726752	2.83188
MT-CYB	-0.309369	0.921003
MTERF1	-0.136956	0.920922
MTERF3	0.0407677	0.171444
MTERF4	-0.200629	0.825066
MTFMT	-0.344725	1.46855
MTFP1	0.0732676	0.314968
MTFR1	0.467342	1.25183
MTFR1L	-0.159042	1.57944
MTFR2	0.68578	2.50084
MTG1	-0.595276	2.60228
MTG2	-0.0101821	0.0354641
MTHFD1L	0.0249761	0.128547
MTHFD2	0.187471	1.94269
MTHFD2L	-0.826336	1.24252
MTHFS	-0.28864	1.45571
MTIF2	-0.192764	1.20409
MTIF3	-0.169915	1.11288
MT-ND1	-0.234581	1.17561
MT-ND2	-0.393965	1.06308
MT-ND3	0.31592	0.703474
MT-ND4	-0.524129	1.50512
MT-ND5	-0.408028	1.44792
MT-ND6	-0.141476	0.484404
MTO1	-0.121235	1.05263
MTPAP	-0.257373	1.59722
MTRES1	0.550962	2.68896
MTRF1	-0.312657	0.905042
MTRF1L	-0.325253	1.18966
MTRFR	-1.28374	2.14168
MTX2	-0.0431779	0.289612
MUL1	0.21147	1.6495
MYO19	-0.0122229	0.0793575
NADK2	-0.171382	0.821949
NARS2	-0.155582	0.870182
NAXD	-0.244406	0.463246
NAXE	-0.21985	0.740241
NBR1	0.101241	0.0592423
NDUFA1	-0.0929305	0.216948
NDUFA10	-0.194301	1.97625
NDUFA11	-0.157324	0.677463
NDUFA12	-0.196959	0.687262
NDUFA13	-0.078071	0.287015
NDUFA2	-0.34966	1.92501
NDUFA3	-0.115163	0.426257
NDUFA4	-0.249957	0.952995
NDUFA5	-0.310728	2.54366
NDUFA7	-0.541063	3.55948
NDUFA8	-0.166569	1.14533
NDUFA9	-0.184691	1.39516
NDUFAB1	0.0207933	0.0757903
NDUFAF1	-0.164216	2.59454
NDUFAF2	-0.27056	1.67256
NDUFAF3	-0.0604464	0.492182
NDUFAF4	0.0280921	0.0583189
NDUFAF5	0.105683	0.544395
NDUFAF6	0.0967979	0.292492
NDUFAF7	-0.333812	1.8655
NDUFAF8	0.0780608	0.383651
NDUFB10	-0.109835	0.906828
NDUFB11	-0.136543	0.634379
NDUFB2	-0.0144424	0.0305512
NDUFB3	-0.180865	1.92941
NDUFB4	-0.119748	0.800488
NDUFB5	-0.0963879	0.434277
NDUFB6	-0.254723	2.18156
NDUFB7	-0.393343	2.48263
NDUFB8	-0.195332	1.10312
NDUFB9	-0.191647	0.756316
NDUFC1	-0.0437285	0.128255
NDUFC2	-0.223062	1.25858
NDUFS1	-0.303766	2.1604
NDUFS2	-0.243151	1.48197
NDUFS3	-0.221884	1.85761
NDUFS4	-0.237693	1.59072
NDUFS5	-0.203407	1.00465
NDUFS6	-0.305485	2.45702
NDUFS7	-0.112454	0.798372
NDUFS8	-0.289197	2.60265
NDUFV1	-0.26715	1.78108
NDUFV2	-0.268414	1.35489
NDUFV3	-0.292898	1.31014
NFS1	-0.308971	2.09607
NFU1	0.00373713	0.0148942
NGRN	0.0146503	0.0585498
NIF3L1	-0.344299	1.04938
NIPSNAP1	0.0186329	0.0591622
NIPSNAP2	-0.0836271	0.763546
NIPSNAP3A	-0.115303	0.902261
NIPSNAP3B	0.160332	0.224562
NIT1	-0.546725	3.21107
NIT2	-0.350899	2.25307
NLN	-0.0184097	0.0835233
NLRX1	0.0399761	0.192892
NME3	-0.366347	0.801631
NME4	-0.332006	1.42758
NMES1	0.36011	0.675254
NNT	-0.176052	1.11039
NOA1	-0.205755	1.85758
NOCT	0.27618	2.49033
NRDC	-0.112177	0.181993
NSUN2	0.143766	0.864744
NSUN3	-0.71412	1.27642
NSUN4	-0.219703	0.83373
NT5DC2	0.0646254	0.235633
NT5DC3	0.163017	0.592665
NUBPL	-0.205632	1.02475
NUDT13	-0.652435	0.729149
NUDT19	0.0599906	0.258737
NUDT2	-0.841101	2.63577
NUDT5	-0.446878	0.508089
NUDT6	-0.578129	1.75492
NUDT8	-0.24924	2.58317
NUDT9	0.116936	1.27077
OAT	0.0649923	0.301363
OCIAD1	-0.235337	1.79357
OCIAD2	0.402664	1.75819
OGDH	0.0910937	0.801139
OGDHL	-0.275257	1.92752
OGG1	-0.155019	0.308819
OMA1	-0.494184	1.69724
OPA1	0.00903002	0.042983
OPA3	-0.0046037	0.00881985
OSGEPL1	-0.636918	2.4301
OXCT1	-0.121003	1.32083
OXNAD1	-0.195702	0.740076
OXSM	0.0367044	0.144892
PAICS	0.328646	1.41658
PAM16	-0.110805	0.586997
PARK7	-0.434561	3.04106
PARL	0.19448	2.09551
PARS2	0.117092	0.568104
PC	-0.187304	0.948728
PCBD2	-0.0441322	0.194423
PCCA	-0.121719	0.726489
PCCB	-0.13206	0.91395
PDE12	-0.120897	0.771433
PDF	-0.112869	0.736578
PDHA1	-0.157524	1.54579
PDHB	-0.150309	1.04457
PDHX	-0.112268	0.709712
PDK1	0.248109	1.53362
PDK2	0.214405	0.850101
PDK3	-0.071612	0.309076
PDP1	-0.313561	1.57845
PDP2	0.00720469	0.0177951
PDPR	-0.0646903	0.334019
PDSS1	0.118079	1.01839
PDSS2	-0.326835	2.26845
PET100	-0.210352	0.401369
PET117	-0.054601	0.254879
PEX11B	-0.156458	0.747337
PGAM5	-0.0534579	0.315577
PGS1	0.0847282	0.323019
PHB1	-0.0203196	0.120624
PHB2	0.0634104	0.314066
PHYH	-0.240421	0.573935
PIGBOS1	0.0607713	0.0805394
PINK1	2.16641	0.904722
PITRM1	0.0397396	0.25363
PLGRKT	-0.238118	1.25815
PLPBP	-0.209289	0.589095
PLSCR3	-0.130575	1.20823
PMAIP1	0.588203	1.69472
PMPCA	-0.117772	0.813491
PMPCB	-0.11164	1.01299
PNKD	-0.115479	1.05786
PNPLA8	0.325272	1.89859
PNPO	-0.363354	1.37705
PNPT1	-0.0760066	0.461242
POLB	0.681232	1.4253
POLDIP2	-0.104489	0.63121
POLG	0.0369161	0.232166
POLG2	-0.21357	0.925038
POLRMT	0.492046	2.08122
PPA2	-0.207112	1.70363
PPIF	-0.0206439	0.0839281
PPM1K	0.0505981	0.0549665
PPOX	-0.148855	0.888939
PPTC7	-0.458029	1.80164
PRDX2	0.0178858	0.0449603
PRDX3	-0.11256	1.15369
PRDX4	-0.0319354	0.156757
PRDX6	-0.283447	1.67613
PRELID1	1.12923	2.73093
PRELID3A	-0.37447	0.55993
PRELID3B	1.02824	1.19311
PREPL	-0.340996	1.28014
PRKACA	-0.485657	1.96552
PRORP	-0.193975	1.25774
PTCD1	-0.0320778	0.221429
PTCD2	-0.0139707	0.0411675
PTCD3	-0.216974	1.51799
PTGES2	-0.165406	1.46197
PTGR3	-0.179221	1.04573
PTPMT1	-0.244338	0.818744
PTRH1	-0.292746	1.87976
PTRH2	0.0260404	0.101907
PUS1	-0.487946	2.56398
PUSL1	-0.316416	1.60511
PXMP2	-0.569689	2.26795
PXMP4	-1.29363	2.17572
PYCR1	-0.112926	0.425879
PYCR2	-0.0166327	0.0658474
PYURF	-0.482932	1.49024
QDPR	0.00308673	0.023482
QRSL1	0.00305176	0.0111179
QTRT1	-0.367012	2.46865
RAB24	-0.73528	1.75768
RAB5IF	0.228697	1.29354
RARS2	-0.0342267	0.0799135
RBFA	-0.360823	2.59296
RCC1L	-0.146835	1.26585
RDH14	0.0245132	0.0485527
REXO2	-0.42864	3.32782
RFK	-0.271071	0.969532
RHOT1	0.0285079	0.0972768
RHOT2	-0.147207	1.00926
RIDA	-0.273794	0.935953
RMDN1	0.342227	1.8632
RMDN3	-0.133923	0.835256
RMND1	0.127312	0.980027
RNASEH1	-0.188138	1.04439
ROMO1	0.089028	0.341616
RPIA	1.17531	0.38882
RPUSD3	0.12101	0.517849
RPUSD4	-0.136567	0.406154
RSAD1	-0.137095	0.566326
RTN4IP1	-0.206254	1.13279
SAMM50	0.162302	0.76791
SARDH	-0.122588	0.234739
SARS2	-0.0610364	0.272418
SCO1	0.128169	0.65945
SCO2	-0.0580839	0.168304
SCP2	0.0926526	0.511644
SDHA	-0.261238	2.28645
SDHAF2	-0.149245	0.255138
SDHAF3	-0.334941	1.17523
SDHAF4	-0.0567964	0.106803
SDHB	-0.339917	2.65696
SDHC	-0.217375	1.4022
SDHD	-0.214916	0.499533
SDR39U1	-0.427981	1.47604
SELENOO	-0.232461	0.989449
SERAC1	0.0694555	0.12484
SETD9	-0.506385	1.29805
SFXN1	-0.194611	1.39442
SFXN2	-0.192496	1.05465
SFXN4	-0.017739	0.0559682
SFXN5	-0.453499	1.4243
SHMT2	-0.0211875	0.244585
SIRT3	-0.173977	0.754467
SIRT4	0.414029	0.748965
SIRT5	-0.620984	3.04112
SLC25A1	-0.0279662	0.104827
SLC25A10	-0.392405	2.06879
SLC25A11	-0.122283	0.435307
SLC25A12	-0.0912774	0.449331
SLC25A13	-0.149756	0.728345
SLC25A14	0.140862	0.579738
SLC25A15	-0.0045217	0.0163673
SLC25A16	-0.172173	0.672131
SLC25A19	-0.112205	0.893002
SLC25A20	-0.238995	1.02391
SLC25A21	-0.071022	0.348606
SLC25A22	-0.0597286	0.255658
SLC25A23	0.264537	0.662684
SLC25A24	-0.173393	1.17715
SLC25A25	-0.158866	0.692567
SLC25A26	-0.292516	0.744031
SLC25A28	0.765699	1.18673
SLC25A29	-0.134544	0.209701
SLC25A3	-0.0054181	0.0236907
SLC25A30	0.0099767	0.0335734
SLC25A32	0.225996	0.639613
SLC25A33	-0.12379	0.301588
SLC25A36	0.225934	0.750412
SLC25A38	0.139203	0.62589
SLC25A39	-0.268215	0.227477
SLC25A4	-0.0794735	1.05031
SLC25A40	-0.530327	2.34001
SLC25A42	-0.405579	1.05518
SLC25A44	0.237722	0.566618
SLC25A46	-0.426111	0.700666
SLC25A5	-0.128168	0.636391
SLC25A51	0.206344	0.887388
SLC25A6	-0.0291176	0.189005
SLC30A9	0.0435988	0.172404
SLIRP	-0.107735	1.1013
SMDT1	-0.125629	0.186354
SMIM20	0.220036	1.12235
SMIM8	-0.193853	1.07433
SNAP29	-0.241348	0.876674
SND1	0.170849	1.34335
SOD1	-0.34864	0.574837
SOD2	-0.108236	1.33911
SPATA20	-0.175262	1.05939
SPG7	-0.295959	1.40404
SPHK2	0.663734	1.09874
SPIRE1	-0.573047	0.505575
SPR	-0.579061	2.0864
SPRYD4	-0.261827	1.51556
SPTLC2	-0.129647	1.2257
SQOR	0.485408	1.92736
SSBP1	-0.18288	0.960925
STARD7	-0.274641	1.19082
STOM	-1.10528	2.75092
STOML2	-0.140964	1.84757
STX17	-0.330262	1.3348
SUCLA2	-0.0151189	0.054773
SUCLG1	-0.201247	1.42671
SUCLG2	-0.214091	1.34916
SUPV3L1	-0.207192	1.18421
SURF1	-0.173807	0.573825
SYNJ2BP	0.0308571	0.153543
TACO1	0.0447489	0.229249
TAFAZZIN	-0.395222	0.958124
TARS2	-0.164592	1.38551
TBRG4	-0.0654157	0.343827
TCAIM	-0.127275	0.344056
TDRKH	-1.07009	4.28881
TEFM	-0.271057	1.17234
TFAM	-0.330597	1.98087
TFB1M	0.0195115	0.0535316
TFB2M	0.238886	1.4928
THEM4	-0.288928	0.80489
THG1L	-0.370113	1.0879
THNSL1	-0.0298297	0.125687
TIMM10	-0.0047143	0.0285223
TIMM10B	-0.0301711	0.179593
TIMM13	0.240763	1.52565
TIMM17A	-0.0376129	0.0977786
TIMM17B	-0.016777	0.0508335
TIMM21	-0.156176	0.963687
TIMM22	0.163389	0.878408
TIMM23	0.0532468	0.244319
TIMM29	0.0511951	0.137828
TIMM44	-0.0735664	0.358751
TIMM8A	0.428926	0.87642
TIMM9	0.0703659	0.243287
TIMMDC1	0.189713	0.742798
TK2	-0.0062377	0.0171749
TMEM11	-0.23968	1.00219
TMEM126A	-0.0584857	0.223824
TMEM126B	-0.31434	1.26891
TMEM143	-0.91604	0.574805
TMEM14C	-0.108606	0.263334
TMEM177	0.00766563	0.0105069
TMEM186	-0.02882	0.0582278
TMEM205	0.0291055	0.214838
TMEM65	-0.191096	1.15858
TMEM70	-0.127164	0.982557
TMLHE	-0.355453	1.79462
TOMM20	-0.296021	1.00544
TOMM22	-0.146717	0.797809
TOMM34	0.563504	2.82811
TOMM40	-0.0695623	0.298628
TOMM40L	-0.0393391	0.08261
TOMM5	-0.0785421	0.293181
TOMM6	0.310808	0.435603
TOMM7	-0.0406316	0.0325819
TOMM70	-0.118245	0.82099
TOP1MT	0.00702604	0.0533923
TOP3A	-0.244818	0.738587
TRAP1	-0.0823676	0.396205
TRIAP1	1.71772	0.482132
TRIT1	-0.386884	2.10611
TRMT1	-0.220157	0.840276
TRMT10C	0.0388298	1.24892
TRMT2B	-0.0244179	0.0634945
TRMT61B	-0.342807	1.91376
TRMU	-0.29176	1.80667
TRUB2	0.0988744	0.465095
TSFM	-0.0477282	0.293707
TSPO	-0.0270329	0.0329151
TST	0.218848	1.67371
TSTD1	-0.342695	2.65859
TTC19	-0.40751	1.34193
TUFM	-0.13047	1.35531
TWNK	0.0658232	0.309681
TXN2	-0.202969	1.50734
TXNRD1	0.199816	1.06467
TXNRD2	-0.347431	1.85553
UNG	-0.0180244	0.0433065
UQCC1	-0.31077	1.7129
UQCC2	-0.193516	1.04131
UQCC3	-0.0613143	0.134952
UQCC4	-0.372107	2.53037
UQCR10	-0.196506	0.609906
UQCR11	-0.506711	1.26755
UQCRB	-0.283713	2.93155
UQCRC1	-0.202231	1.08692
UQCRC2	-0.307007	1.96849
UQCRFS1	-0.346963	2.23116
UQCRH	-0.0820351	0.573001
UQCRQ	-0.385598	1.82177
USP30	0.0296866	0.138885
VARS2	-0.215586	1.08265
VDAC1	0.00963783	0.0712712
VDAC2	0.143831	1.07622
VDAC3	-0.161544	1.6896
VPS13D	0.497488	1.40791
VWA8	-0.258383	1.45191
WARS2	0.0773366	0.284915
XPNPEP3	-0.110465	0.612734
YARS2	-0.0669511	0.344293
YBEY	-0.170301	0.505397
YME1L1	-0.199286	1.70415
YRDC	0.340364	0.76469
PIPLC	7.98254	4.66295
Q96GQ7	0.10829	0.23085
Q86UQ4	1.05159	0.474421
P57071	-1.02609	0.719542
Q8NI36	0.140987	0.351275
Q6ZSR9	0.696436	2.14394
A2M	-0.972417	2.83351
AAAS	0.274753	1.23382
AAGAB	-0.861426	0.613437
AAK1	0.65964	1.64587
AAMP	-0.0742143	0.133414
AAR2	0.233065	0.687734
AARS1	-0.219488	0.796677
AARS2	-0.184556	1.2569
AARSD1	-0.252966	0.879607
AASDHPPT	-0.0049286	0.0178092
AATF	0.110247	0.245417
ABCB1	-0.333225	2.00049
ABCB11	-0.547724	2.31816
ABCC1	-0.312784	2.4801
ABCC10	0.368733	0.997745
ABCC11	0.1778	0.0563723
ABCC2	-0.028882	0.0158435
ABCC3	0.00557168	0.00189616
ABCC4	-0.415809	2.79274
ABCC5	-0.286435	0.995925
ABCC6	-1.34327	0.185997
ABCD4	-0.342638	1.3826
ABCE1	0.441416	1.60196
ABCF1	0.119895	0.843771
ABCF2	0.383623	1.59426
ABCF3	0.257174	0.701788
ABCG1	-0.197013	0.119574
ABCG2	0.122737	0.0655439
ABHD11	-0.330303	1.29589
ABHD12	-0.169704	1.62479
ABHD13	-0.374192	1.52161
ABHD14A	-0.433033	0.657687
ABHD14B	-0.22117	1.46641
ABHD16A	0.394526	2.31612
ABHD17A	-0.12168	0.157581
ABHD17B	-0.19328	1.26727
ABHD17C	-0.256627	0.19924
ABHD18	-0.673035	1.80483
ABHD2	-0.0979347	0.134013
ABHD3	0.237479	1.27643
ABHD4	-0.186514	0.474496
ABHD5	-0.89931	1.676
ABHD6	0.199312	1.71392
ABI1	-0.179462	0.597949
ABI2	-0.202264	0.828182
ABL1	0.00783888	0.0108446
ABL2	0.547716	2.47405
ABLIM1	-0.149783	0.857688
ABLIM3	0.134909	0.21802
ABR	-0.0845133	0.190917
ABRAXAS1	0.705818	2.42628
ABRAXAS2	-0.350792	0.853215
ABT1	-0.0589873	0.121895
ACAP2	0.10332	0.0224454
ACAT2	0.0441831	0.133887
ACBD3	-0.608595	1.02897
ACBD4	-1.05357	0.453174
ACBD5	0.00819969	0.0535568
ACD	0.463474	0.684584
ACHE	1.06695	1.04134
ACIN1	0.326057	0.931456
ACO1	-0.0498263	0.180311
ACOT1	-0.0677872	0.265706
ACOT4	-0.0389951	0.158743
ACOT8	-0.0186049	0.0162935
ACOX1	0.514783	2.65792
ACOX3	0.0268084	0.143812
ACP1	-0.302529	1.52135
ACP2	0.254691	0.678783
ACSL3	-0.197601	1.74534
ACSL4	-0.513343	1.97774
ACSL5	-0.0461076	0.0413661
ACTA1	-0.148839	0.0201318
ACTB	-0.0648944	0.25777
ACTBL2	0.360362	0.39176
ACTC1	-0.21415	0.592821
ACTG1	0.569176	0.971152
ACTL6A	0.382138	0.922899
ACTN1	0.0551599	0.156955
ACTN4	-0.0272738	0.0637602
ACTR10	-0.147074	0.900493
ACTR1A	-0.129723	0.990737
ACTR1B	-0.331115	0.458021
ACTR2	-0.168006	1.5079
ACTR3	-0.179996	0.978409
ACTR5	0.402171	0.770239
ACTR6	0.741304	0.768207
ACTR8	0.503586	0.911163
ACVR1	-0.29606	1.44377
ACVR2A	-0.197766	0.742814
ACYP1	0.574373	0.908266
ACYP2	-0.182172	0.528043
ADA	-0.33207	0.395934
ADAM10	0.324906	4.1363
ADAM12	1.3523	1.13435
ADAM15	-0.341052	2.15121
ADAM17	-0.234318	1.16196
ADAM19	0.466957	2.5977
ADAM22	0.0260967	0.0279659
ADAM23	0.385732	1.4861
ADAM9	-0.0550257	0.216101
ADAMTS12	-0.740309	2.23183
ADAR	0.35324	0.920052
ADARB1	0.697209	0.463171
ADCK1	0.266251	1.44452
ADCY3	-0.071008	0.217457
ADCY6	-0.31562	1.43127
ADCY7	-0.269458	3.29051
ADCY9	0.37978	0.584018
ADD1	-0.467683	1.66707
ADD3	-0.434149	1.59978
ADGRA3	-0.512373	0.758975
ADGRB1	0.137091	0.6017
ADGRB2	-1.03537	1.65226
ADGRE2	0.0884037	0.0853615
ADGRE5	-0.107812	0.792684
ADGRG1	-0.476269	1.79624
ADGRG6	-0.2777	0.359718
ADGRL1	-0.0171032	0.0142833
ADGRL2	0.0324523	0.138835
ADGRL3	-0.231162	0.134154
ADH5	-0.385602	1.83433
ADISSP	0.234756	0.924473
ADK	-0.0688229	0.215408
ADNP	0.227834	0.501442
ADNP2	0.321606	0.502565
ADO	-0.0251662	0.0900306
ADPGK	0.0577291	0.453636
ADPRS	-0.891159	2.53059
ADRA1B	0.253997	0.146677
ADRM1	-0.0793508	0.391144
ADSL	0.188445	0.451892
ADSS2	-0.113387	0.230683
AEBP1	-0.326389	2.01209
AEN	0.726903	0.733518
AFAP1	-0.474971	1.57594
AFAP1L1	-0.488179	2.35465
AFDN	-0.224935	1.13126
AFF1	0.784677	1.32403
AFF4	0.524389	1.09379
AFG2A	0.716404	0.495327
AFG2B	0.14923	0.150968
AFP	0.0299606	0.0895821
AFTPH	-0.0637871	0.126576
AGA	-0.316706	0.336715
AGAP1	-0.0982196	0.180449
AGAP3	-0.244194	0.218319
AGFG1	0.60169	3.06387
AGL	-0.395857	0.473185
AGO2	-0.194246	0.799914
AGO3	-0.62418	1.09021
AGPAT1	-0.00446	0.0131566
AGPAT2	0.105849	0.632306
AGPS	-0.08892	0.648491
AGRN	-0.636642	3.10388
AGTPBP1	-0.548818	0.411647
AGTRAP	-0.479747	1.25746
AHCTF1	0.488278	0.917364
AHCY	-0.298626	1.13439
AHCYL2	0.160675	0.150311
AHDC1	0.184996	0.275174
AHNAK	0.02443	0.266289
AHNAK2	0.0655022	0.485307
AHSA1	-0.267441	1.55039
AHSG	0.63143	1.92215
AIDA	-0.395645	0.934826
AIG1	-0.108553	0.342787
AIMP1	-0.0695445	0.324443
AIMP2	-0.0390797	0.117281
AIP	-0.197138	0.661423
AJM1	-0.346095	0.239259
AJUBA	-0.608929	0.720773
AK1	-0.128448	0.403371
AK6	-0.435263	0.404672
AKAP11	0.297679	0.116765
AKAP12	-0.362142	0.917583
AKAP13	1.22154	0.538776
AKAP17A	0.333295	0.328957
AKAP5	-0.81161	1.54965
AKAP8	0.323781	0.862678
AKAP8L	0.285201	1.06323
AKAP9	-0.344883	0.695493
AKIP1	0.0507008	0.0321299
AKR1A1	-0.400226	1.67291
AKR1B1	-0.0812842	0.431713
AKT1S1	-0.312495	0.398391
AKT2	0.300764	0.152548
ALCAM	-0.140842	0.692312
ALDH16A1	1.29259	1.03777
ALDH1A2	-0.500725	0.571405
ALDH3B1	-0.0329208	0.261433
ALDH9A1	-0.175229	1.22727
ALDOA	0.261254	1.17162
ALDOC	0.264496	0.726511
ALG1	0.360442	0.171728
ALG10	-0.244758	1.96308
ALG11	0.0762685	0.755097
ALG12	-0.13463	0.508863
ALG13	-0.169742	0.647786
ALG14	0.0151609	0.0272214
ALG2	0.210377	1.67513
ALG3	-0.243609	1.50372
ALG5	0.0172577	0.116735
ALG6	-0.0903371	0.330005
ALG8	0.400662	3.04957
ALG9	0.0354602	0.125404
ALKBH2	0.180271	0.272849
ALKBH5	-0.130633	0.158842
ALMS1	-0.325486	0.495154
ALOX5	-0.315072	0.467864
ALOXE3	0.818326	0.678397
ALPP	-2.94636	2.29586
ALYREF	0.273878	0.796636
AMBP	-0.0500774	0.0743572
AMBRA1	0.567083	0.249481
AMDHD2	-1.18577	1.57448
AMER1	-0.497996	1.01508
AMFR	-0.496692	2.46412
AMIGO2	0.0245813	0.161222
AMMECR1L	1.23232	1.41417
AMOT	-0.871266	1.29259
AMOTL1	-0.971585	3.10697
AMOTL2	-0.262074	1.07754
AMPD2	0.573064	2.77315
AMPH	-0.264303	0.424326
ANAPC1	0.289948	0.583692
ANAPC10	0.254946	0.631315
ANAPC11	-0.168218	0.233933
ANAPC16	-0.245895	0.205433
ANAPC2	0.376283	0.695701
ANAPC4	0.201282	0.378385
ANAPC5	0.60531	0.923612
ANAPC7	0.357481	0.956696
ANGEL1	0.699109	2.27553
ANGPTL2	-0.206591	0.122344
ANK2	0.837132	1.40957
ANK3	-0.0932436	0.0759732
ANKEF1	-0.0982742	0.0575572
ANKFY1	0.0822786	0.0971428
ANKH	-0.555787	0.370116
ANKHD1	0.201206	0.507398
ANKIB1	-0.0349585	0.0730251
ANKLE2	0.34686	2.03597
ANKMY2	0.271179	1.2562
ANKRD11	0.192894	0.247989
ANKRD12	1.26206	0.807765
ANKRD13A	0.947854	1.49991
ANKRD17	0.0663726	0.243817
ANKRD27	-1.80657	2.86028
ANKRD28	-0.149559	0.573583
ANKRD40	-3.72074	0.860418
ANKRD46	0.0872269	0.484815
ANKRD50	-0.312714	1.23372
ANKZF1	0.434295	1.65119
ANLN	0.427255	1.07248
ANO10	-0.228463	0.811337
ANO2	0.148435	0.118724
ANO6	-0.507706	2.83186
ANO8	-0.738254	2.37101
ANOS1	2.16442	0.977736
ANP32A	0.0688884	0.097288
ANP32B	0.408772	0.419104
ANP32E	-0.799254	0.748987
ANTXR1	-0.258111	1.62002
ANTXR2	0.338423	0.93763
ANXA1	0.136434	0.199839
ANXA11	-0.0540816	0.101506
ANXA2	0.0908311	0.585818
ANXA3	-0.298175	1.80529
ANXA4	-0.226809	0.562486
ANXA5	0.0991262	0.125951
ANXA6	-0.132858	0.356709
ANXA7	0.388776	0.563085
ANXA8	0.282737	1.42624
ANXA8L1	0.492803	0.740037
AOC1	0.778289	1.03106
AP1B1	-0.25196	1.63648
AP1G1	-0.26842	1.50488
AP1G2	-0.0281099	0.0458594
AP1M1	-0.159108	0.792545
AP1S1	-0.310872	0.872063
AP1S2	-0.273336	0.553312
AP1S3	-0.553063	0.887395
AP2A1	0.130073	0.521835
AP2A2	0.0687599	0.260915
AP2B1	0.078563	0.264559
AP2M1	0.134315	0.468654
AP2S1	0.143778	0.643018
AP3B1	0.115631	0.527779
AP3D1	0.0794112	0.251662
AP3M1	0.113734	1.26806
AP3S1	0.393326	0.681045
AP5B1	0.120319	0.240438
AP5M1	-0.561758	0.584511
AP5S1	0.0789156	0.261798
AP5Z1	-0.147854	0.282428
APBB1	-0.0054502	0.00464034
APBB2	-0.165224	0.186903
APC	-0.328548	1.16622
APEH	-0.756612	2.88745
APH1A	-0.0040544	0.0135685
APH1B	0.207325	0.849725
API5	0.621746	1.18233
APLP2	-0.411247	1.27092
APMAP	0.283353	4.25228
APOA1	0.528143	1.41115
APOB	0.416047	2.05525
APOBEC3B	-0.510799	1.15122
APOBEC3C	0.282042	1.6179
APOBEC3F	-0.454408	2.11029
APOC3	0.409909	0.227202
APOE	0.332596	0.703631
APOH	-0.8006	1.50355
APOL1	-1.91452	0.982273
APOL2	-1.32946	3.77891
APP	-0.202754	1.13736
APPL1	-0.296927	0.692146
APPL2	-1.06998	0.94408
APRT	-0.489398	1.78514
APTX	0.140944	0.240522
AQP1	0.164491	0.0670293
AQP11	-0.412352	1.1056
AQR	0.224023	0.606521
ARAF	-0.252967	0.706547
ARAP1	-0.408717	1.64371
ARAP3	-0.272952	0.460383
ARB2A	0.579344	0.815767
ARCN1	0.194696	0.661819
AREG	-0.179985	0.766757
AREL1	0.38121	0.475201
ARF3	-0.0912698	0.255364
ARF4	-0.0707111	0.227027
ARF6	-0.0363814	0.077809
ARFGAP1	0.414954	2.03357
ARFGAP2	0.60818	0.977812
ARFGAP3	-0.274764	0.159624
ARFGEF1	-0.243966	0.105072
ARFGEF2	-0.0307401	0.0417507
ARFIP1	1.62237	2.22463
ARFIP2	1.04867	1.79194
ARFRP1	-0.38404	1.44445
ARGLU1	0.482994	0.468193
ARHGAP1	-0.378721	1.25278
ARHGAP10	0.0958989	0.329187
ARHGAP11A	0.696482	1.10496
ARHGAP12	0.194759	0.300236
ARHGAP17	0.124558	0.194437
ARHGAP21	-0.0871213	0.293352
ARHGAP22	-0.0492592	0.0421876
ARHGAP23	-0.28168	1.65249
ARHGAP26	0.458158	0.399707
ARHGAP29	-0.274116	0.72688
ARHGAP31	0.074583	0.0429527
ARHGAP32	-0.387264	0.686043
ARHGAP35	-0.424706	1.62104
ARHGAP5	-0.153329	0.310447
ARHGDIA	-0.299753	0.777804
ARHGEF1	-0.746067	1.50911
ARHGEF11	-0.18256	0.203731
ARHGEF12	0.119396	0.315691
ARHGEF17	0.0159346	0.0830084
ARHGEF18	0.510351	0.746743
ARHGEF2	0.551399	1.70064
ARHGEF26	0.504327	1.64798
ARHGEF39	-1.36013	1.65858
ARHGEF40	0.792974	0.97133
ARHGEF7	-0.191437	0.628291
ARID1A	0.259134	0.425474
ARID1B	0.297202	0.533764
ARID2	0.216458	0.454439
ARID3A	-0.0103696	0.00652107
ARID3B	0.586691	1.21762
ARID4A	0.102804	0.113408
ARID4B	0.114471	0.101714
ARID5B	0.261017	0.780153
ARIH1	-0.333306	0.643603
ARL1	0.328779	0.80902
ARL10	-0.144694	0.892254
ARL13B	-0.705443	2.73183
ARL15	-0.604577	2.89201
ARL3	-0.617802	2.14497
ARL4C	-1.56604	0.970071
ARL5B	-0.618436	3.28796
ARL6	-0.746867	1.29674
ARL6IP1	-0.26233	0.662999
ARL6IP4	0.591899	0.594521
ARL6IP5	0.150955	1.39425
ARL6IP6	-0.196002	0.468779
ARL8A	-0.641637	1.02747
ARL8B	-0.396072	0.991657
ARLN	-0.375029	1.08639
ARMC1	0.19306	2.01681
ARMC8	-0.0089912	0.0235324
ARMC9	-1.01959	0.972824
ARMH3	-1.05292	3.06007
ARNT	1.18551	1.76784
ARPC1A	-0.265747	2.38607
ARPC1B	-0.0827293	0.556585
ARPC2	-0.0533085	0.23688
ARPC3	-0.236994	0.957137
ARPC4	-0.240728	1.21191
ARPC5	-0.19651	1.01973
ARPC5L	-0.111507	0.29537
ARPP19	0.0180728	0.0358167
ARRB1	1.0652	1.2798
ARRB2	-0.188309	0.595067
ARRDC1	-0.256557	0.281926
ARSA	-0.344289	0.943907
ARSB	-0.0766493	0.203444
ARV1	-0.456278	1.12264
ARVCF	-0.501254	2.53141
ASAH1	0.259936	0.707339
ASAP1	-0.122711	1.52201
ASCC1	0.718307	2.55748
ASCC2	0.199738	0.308657
ASCC3	0.165622	0.781865
ASF1A	0.0378892	0.0591016
ASH1L	1.65681	2.25208
ASH2L	0.241024	0.51163
ASMTL	-1.08892	0.932897
ASNS	0.235777	1.07222
ASPH	0.555848	3.53014
ASPHD1	0.126118	0.718942
ASPHD2	-0.0519365	0.138385
ASPM	1.98672	0.494651
ASPSCR1	-0.369406	0.778817
ASS1	0.634916	0.286183
ASXL2	0.280205	0.374972
ATAD2	0.220579	0.715665
ATAD2B	0.132161	0.127804
ATAD5	0.179005	0.286161
ATF1	-0.0372581	0.0689865
ATF2	-0.313448	0.343039
ATF3	0.320072	0.347626
ATF6	-0.0099392	0.0469507
ATF6B	-0.837896	1.42004
ATF7	0.136777	0.230959
ATF7IP	-0.196048	0.214512
ATG101	0.131686	0.178448
ATG13	0.902796	0.685652
ATG16L1	1.16943	0.865693
ATG3	-0.303371	0.604241
ATG4B	-0.302919	0.335419
ATG5	-0.899188	1.23563
ATG7	-0.328321	1.2093
ATG9A	-0.596455	2.81891
ATIC	-0.182121	1.35369
ATL1	0.274814	3.22919
ATL2	0.134307	0.526809
ATL3	0.00922839	0.047842
ATM	-0.141691	0.0953651
ATN1	0.549877	0.242967
ATOX1	0.0746403	0.172473
ATP10D	-0.294795	0.878881
ATP11A	-0.20549	1.36254
ATP11B	0.0283	0.139534
ATP11C	-0.129314	1.12163
ATP13A1	-0.34364	2.62633
ATP13A2	-0.591817	1.03233
ATP13A3	-0.647999	2.06418
ATP1A1	-0.0430126	0.349178
ATP1A3	0.467763	1.63352
ATP1B1	-0.0240218	0.1411
ATP1B3	-0.0180435	0.180012
ATP2A2	-0.0744044	0.692959
ATP2A3	-0.236836	0.160918
ATP2B1	-0.253515	1.8216
ATP2B4	-0.186809	1.57947
ATP2C1	-0.229505	1.73223
ATP6AP1	-0.143067	0.870545
ATP6AP2	-0.21472	1.29156
ATP6V0A1	0.0651677	0.291106
ATP6V0A2	-0.174969	1.26743
ATP6V0A4	0.347874	0.508087
ATP6V0C	-0.0629177	0.21536
ATP6V0D1	-0.0885404	0.773679
ATP6V0D2	0.868202	2.34817
ATP6V1A	-0.299648	1.20892
ATP6V1B2	-0.221958	0.859682
ATP6V1C1	-0.181285	0.749082
ATP6V1D	-0.105573	0.926598
ATP6V1E1	-0.178038	0.914442
ATP6V1E2	-0.434288	0.539533
ATP6V1F	0.0171115	0.0446805
ATP6V1G1	-0.243694	1.122
ATP6V1H	-0.273912	0.898026
ATP7A	-0.333373	0.930522
ATP7B	-0.785339	1.35751
ATP8A1	-0.254399	0.529934
ATP8A2	0.0106996	0.0414982
ATP8B2	-0.0279357	0.0901384
ATP9A	-0.382186	2.21716
ATPAF1	-0.298163	2.40262
ATR	0.10404	0.0791262
ATRAID	0.232318	0.673323
ATRIP	0.728965	1.13469
ATRN	-0.224828	1.33577
ATXN1	0.384304	0.255283
ATXN10	0.198286	0.142086
ATXN1L	-0.349421	0.146132
ATXN2	0.262321	1.10272
ATXN2L	0.00456746	0.0109066
ATXN7	-0.307306	0.394174
AUP1	-0.635791	2.78222
AURKA	0.501553	3.29991
AURKB	0.536018	1.45506
AXL	-0.477463	1.99266
B2M	-0.669603	2.44521
B3GALNT1	-0.260349	0.644732
B3GALNT2	0.011795	0.0391349
B3GALT5	-0.76359	0.363845
B3GALT6	-0.104	0.285089
B3GAT3	-0.598347	2.8387
B3GLCT	-0.0995611	0.607607
B3GNT2	0.198793	0.517795
B3GNT3	0.136583	0.367637
B4GALNT1	-0.67528	1.45091
B4GALNT3	-1.03076	0.747002
B4GALT1	-0.416277	1.04888
B4GALT2	0.0963656	0.460049
B4GALT3	-0.156729	2.1038
B4GALT4	-0.500286	1.08861
B4GALT5	-0.396846	2.20622
B4GALT7	-0.0502014	0.178458
B4GAT1	-0.0552794	1.22673
B9D1	0.0102828	0.0167985
BABAM1	-0.128621	0.281475
BABAM2	0.127155	0.487786
BACC1	0.119599	0.168188
BACE2	-0.768747	0.563627
BACH1	0.466518	0.960918
BAG1	1.58546	0.82079
BAG2	-0.129846	0.699236
BAG3	0.373201	2.53343
BAG4	-1.25578	0.939595
BAG5	0.129136	0.0789121
BAG6	0.175651	0.562981
BAHD1	0.350181	1.35821
BAIAP2	-0.201944	0.642108
BAIAP2L1	-0.540721	1.73839
BANF1	0.217008	1.05537
BANP	0.336245	0.584166
BAP1	0.297643	0.28741
BARD1	-0.0558443	0.0338643
BAZ1A	0.311982	1.10196
BAZ1B	0.342546	0.724519
BAZ2A	0.412526	0.896627
BAZ2B	0.32188	0.89259
BBX	0.107255	0.178604
BCAM	-1.16002	3.23631
BCAP29	-0.17252	0.62846
BCAP31	-0.0079441	0.0290457
BCAR1	0.00124741	0.00210242
BCAR3	0.365015	0.30462
BCAS2	0.362077	0.909385
BCAS3	-0.391286	0.246111
BCAT1	-0.0466544	0.0838495
BCCIP	-0.308051	0.916033
BCL11B	0.543984	1.35169
BCL2L12	-0.808689	2.07789
BCL7B	0.247661	0.285948
BCL7C	0.397109	0.921423
BCL9L	0.0265503	0.0277534
BCLAF1	0.216268	0.564769
BCOR	0.278555	0.321686
BCORL1	0.229802	0.259946
BECN1	0.546202	1.25824
BEND3	0.565852	1.22403
BEND7	0.475877	0.0962919
BET1	0.0287743	0.0719026
BFAR	-1.36061	0.46555
BHLHE40	0.29787	0.253413
BICD1	0.0748482	0.151304
BICD2	0.204346	1.05859
BIN1	0.153386	0.279567
BIN3	0.209777	0.920489
BIRC5	0.34256	1.33546
BIRC6	0.135144	0.148553
BLM	0.0537548	0.0399308
BLMH	-0.86844	1.98239
BLOC1S2	0.0642325	0.0843391
BLTP1	0.204016	1.40846
BLTP2	-0.331271	1.75588
BLTP3A	0.142555	0.0702436
BLTP3B	0.661017	0.735942
BLVRA	-0.0475623	0.21367
BLVRB	-0.202627	1.00718
BLZF1	1.28738	2.01841
BMAL1	0.103449	0.0680765
BMAL2	0.9166	1.20165
BMI1	0.399786	0.645978
BMP1	-0.103444	0.654744
BMP2K	0.0431773	0.0714848
BMPR1A	-0.788464	4.00587
BMPR2	-0.426324	0.933352
BMS1	0.0565535	0.108226
BNC2	0.43364	0.631578
BNIP1	-0.165484	0.702176
BNIP2	-1.0924	0.732932
BOD1L1	0.289984	0.58952
BOLA2;BOLA2B	0.0915063	0.198806
BOP1	0.204821	0.51008
BORCS5	-0.277536	0.800173
BORCS6	-0.146189	0.711752
BORCS7	0.0535151	0.0897863
BPNT1	0.160856	0.422952
BPNT2	-0.631649	1.88801
BPTF	0.312764	0.636786
BRAP	0.603865	0.909141
BRAT1	-0.291828	1.21047
BRCA1	0.426919	0.342283
BRCA2	0.139975	0.409164
BRCC3	0.0483767	0.0735682
BRD1	0.464707	0.879968
BRD2	0.265993	0.181065
BRD3	0.0212657	0.0318533
BRD4	0.289754	0.62359
BRD7	0.38483	0.355614
BRD8	0.356235	0.816222
BRI3	-1.13598	1.0487
BRI3BP	-0.0829703	0.287887
BRIP1	0.554922	0.522291
BRIX1	0.187975	0.462468
BRK1	0.0062898	0.0052759
BRMS1	0.183397	0.227766
BRMS1L	0.101152	0.138273
BROX	-0.45251	0.720768
BRPF1	0.360492	0.465985
BRPF3	1.01708	1.06715
BRWD1	0.196288	0.509724
BRWD3	-0.0762793	0.0672736
BSG	-0.081473	0.146558
BTAF1	1.50592	1.95012
BTBD1	0.43212	0.853387
BTD	-1.11003	1.61416
BTF3	0.169044	0.392443
BTF3L4	0.600519	0.330359
BTG3	0.128198	0.217957
BTN2A1	-0.0115878	0.0470778
BTN3A2	0.91557	0.471458
BTN3A3	0.231882	0.172857
BTRC	0.172939	0.829131
BUB1	1.36644	0.929273
BUB1B	-0.0935631	0.203292
BUB3	0.494486	0.967487
BUD13	0.118045	0.28971
BUD23	-0.127523	0.435768
BUD31	0.442336	0.823151
BYSL	0.0803935	0.161205
BZW1	0.0611159	0.43918
BZW2	0.163023	1.96079
C11orf68	0.27936	1.15679
C11orf98	-0.425714	2.27436
C12orf57	0.93093	1.04298
C15orf40	-0.419355	1.51169
C16orf74	-0.39118	0.697578
C18orf21	-0.096653	0.335582
C18orf32	0.393632	0.968668
C19orf25	0.071935	0.170827
C19orf47	0.794572	1.13
C1D	0.0326246	0.0339167
C1GALT1	-0.345603	1.73739
C1GALT1C1	-0.553256	2.48128
C1orf122	0.933724	0.920508
C1orf159	-0.405734	1.1993
C1orf174	0.0832704	0.120335
C1orf198	-0.478272	1.26488
C1orf21	-0.399927	0.370775
C1orf226	-0.622671	0.347944
C1orf43	0.088534	0.427666
C1QL1	-0.614363	1.93832
C1QL4	-0.57015	0.773326
C1QTNF2	-0.505539	0.277716
C1QTNF3	0.140818	0.0706755
C1QTNF6	0.114949	0.154545
C1RL	-0.535001	0.701845
C2CD2	-0.446481	1.18827
C2CD2L	-0.551591	1.79535
C2CD3	-0.326468	0.13788
C2CD5	-0.61462	1.97689
C2orf49	0.435275	0.69172
C2orf72	-0.19251	0.1115
C3	0.365664	0.444915
C3orf33	0.344011	0.415246
C3orf38	0.652757	0.593392
C4A	-0.143054	1.05388
C5orf24	0.20548	0.347186
C6orf120	-0.204693	0.420624
C6orf132	1.01175	0.732346
C6orf47	-0.685038	2.29355
C6orf89	0.51746	1.10744
C8orf33	0.124126	0.276665
C9orf72	-0.365139	0.705273
C9orf78	1.21026	1.24603
CA12	0.285777	0.630988
CAAP1	0.602391	1.40322
CAB39	-0.344072	1.07696
CABIN1	0.273741	0.211332
CABLES2	-0.584565	0.928286
CACHD1	0.0654952	0.169941
CACNA2D1	-0.148265	0.67607
CACNA2D2	-0.744581	0.934896
CACNB3	-0.21923	0.323811
CACTIN	0.19215	0.689469
CACYBP	0.261908	1.49513
CAD	-0.237035	0.468851
CADM1	-0.147498	0.727898
CADM3	0.417322	0.649111
CADM4	-0.344923	1.09918
CALB2	0.039266	0.104414
CALCOCO2	0.31962	0.751683
CALD1	0.376923	0.505545
CALM1	-0.80391	1.57186
CALR	-0.359839	1.74621
CALU	-0.0415586	0.205472
CAMK2D	-0.173096	0.711352
CAMK2G	-0.160514	0.499921
CAMLG	-0.0535927	0.145151
CAMSAP1	0.958386	1.76007
CAMSAP2	0.0121508	0.0276375
CAMSAP3	1.28709	1.33084
CAND1	0.220947	1.15753
CANT1	0.134038	0.826959
CANX	0.0862268	0.628724
CAP1	-0.20635	1.00104
CAP2	-0.253099	0.413831
CAPG	0.0831172	0.113851
CAPN1	-0.306909	1.33283
CAPN2	-0.211973	1.25622
CAPN5	-0.0592957	0.235923
CAPN7	-0.444985	0.349564
CAPNS1	-0.292533	1.09797
CAPNS2	-3.02711	0.732113
CAPRIN1	-0.151987	0.448811
CAPZA1	-0.161258	0.850934
CAPZA2	-0.0009193	0.00386145
CAPZB	-0.0682201	0.542116
CARD10	-0.338411	0.696106
CARD19	0.597421	2.00598
CARHSP1	-0.924742	2.30121
CARM1	0.0362752	0.0251702
CARMIL1	-0.384431	1.52701
CARMIL2	1.13906	1.31202
CARS1	0.668269	2.57445
CASC3	-0.199832	0.173901
CASK	0.0113602	0.0471781
CASKIN2	0.174112	0.23981
CASP8AP2	0.440271	0.421584
CAST	0.235465	0.524016
CAV1	-0.354397	2.21477
CAV2	-0.345285	0.845083
CAVIN1	0.199043	0.582274
CAVIN2	-0.910562	1.51512
CBARP	-0.169987	0.349996
CBFB	0.592518	1.6634
CBL	0.0697365	0.0606666
CBLL1	0.355226	0.392455
CBR1	-0.27438	0.74707
CBX1	0.270447	0.545978
CBX2	0.0717506	0.099275
CBX3	0.229485	0.482287
CBX4	0.383005	0.664876
CBX5	-0.0079842	0.0144092
CBX6	0.182933	0.175657
CBX8	0.34631	0.66222
CC2D1A	0.107718	0.28561
CC2D1B	-0.0711066	0.11536
CCAR1	0.264748	0.49578
CCAR2	-0.0293115	0.0658723
CCDC102A	-0.159207	0.348292
CCDC12	0.652683	1.50431
CCDC124	0.0774886	0.302773
CCDC134	-0.382114	1.92275
CCDC137	-0.0513484	0.0845754
CCDC14	-0.64098	0.374528
CCDC167	0.0401821	0.207218
CCDC186	0.936626	0.50162
CCDC22	0.0754642	0.407001
CCDC28A	-0.132813	0.994716
CCDC47	-0.247949	1.79325
CCDC50	0.241434	1.10756
CCDC59	0.02513	0.0380343
CCDC6	-0.152295	1.18571
CCDC77	-0.344797	0.535345
CCDC8	1.11493	0.978233
CCDC85B	-0.151428	0.298578
CCDC85C	-0.429073	1.27845
CCDC86	0.451262	0.757274
CCDC88A	-1.2172	0.707928
CCDC9	0.178953	0.390121
CCDC93	0.124524	0.133484
CCDC97	-0.171344	0.1054
CCDC9B	0.300983	1.59665
CCL26	-1.0418	2.22107
CCM2	0.419232	0.396241
CCN1	-0.285685	1.50034
CCN2	-0.691864	2.69102
CCN3	-0.553717	1.20321
CCNA2	0.365225	0.979912
CCNB1	0.186675	0.873999
CCNB2	0.123318	0.76809
CCNC	-0.116161	0.0555895
CCND2	0.408026	0.269596
CCNDBP1	-1.17066	0.330517
CCNH	0.310806	0.599101
CCNK	0.504491	1.0071
CCNL1	-0.469388	0.732121
CCNQ	1.03996	0.852979
CCNT1	0.106103	0.158178
CCNT2	0.336032	0.809533
CCNY	-0.0158354	0.0589353
CCNYL1	-0.364906	0.697135
CCP110	-0.270141	0.143136
CCPG1	0.151773	0.399419
CCS	-0.35149	0.58171
CCSAP	0.0877272	0.0729618
CCSER2	-1.32631	0.861575
CCT2	-0.213185	0.819231
CCT3	-0.210165	1.02209
CCT4	-0.261051	1.48576
CCT5	-0.202829	0.852739
CCT6A	-0.230187	0.983098
CCT6B	-0.982513	0.241112
CCT7	-0.19496	1.0288
CCT8	-0.233783	0.892496
CCZ1	0.0982622	0.291456
CD109	-0.901632	3.46248
CD151	-0.330498	2.44612
CD274	-0.0748844	0.450264
CD276	0.127718	0.515305
CD2AP	-0.0721525	0.263507
CD2BP2	0.759296	2.46795
CD320	-0.118915	0.274682
CD40	0.0668799	0.203073
CD44	0.291297	2.05947
CD46	-0.165911	0.763885
CD47	0.0137259	0.0596221
CD55	-0.359255	0.912936
CD58	-0.196236	0.546812
CD59	-0.712016	3.07457
CD63	-0.628831	2.45349
CD70	-0.12833	0.50424
CD81	0.0239747	0.0575025
CD82	-0.463369	2.31651
CD9	-0.388344	1.63279
CD99	-0.0890299	0.0923644
CD99L2	0.10085	0.167402
CDC16	0.431311	0.908289
CDC20	0.313476	0.846594
CDC23	0.259396	0.571087
CDC25C	-0.41532	0.377946
CDC26	0.350199	0.581779
CDC27	0.251012	0.474687
CDC34	-0.567418	0.836786
CDC37	-0.259345	1.0109
CDC40	0.355082	0.910017
CDC42	-0.0604719	0.128924
CDC42BPA	0.108064	0.156889
CDC42BPB	0.325553	1.14225
CDC42BPG	0.171144	0.309121
CDC42EP1	0.073218	0.292007
CDC42EP2	0.313271	0.93839
CDC42EP3	0.709246	0.687978
CDC42EP4	-0.167887	0.399961
CDC42SE1	-0.47256	1.17072
CDC42SE2	0.0913442	0.290692
CDC5L	0.308402	0.778922
CDC6	0.576381	0.581515
CDC73	0.228347	0.519425
CDCA2	0.305782	0.957289
CDCA3	0.101015	0.202535
CDCA5	0.565533	1.01293
CDCA7L	0.717713	1.56739
CDCA8	0.501794	1.55199
CDH11	0.586478	0.898847
CDH13	-0.605682	2.74129
CDH2	-0.196259	1.54077
CDH3	1.28442	0.783057
CDH4	-0.264077	1.00758
CDIPT	0.0987193	0.275188
CDK1	0.160512	1.64307
CDK10	1.36455	0.66736
CDK11B	-0.119426	1.04542
CDK12	0.438015	0.737879
CDK16	-0.186171	0.173481
CDK17	-0.136929	0.244295
CDK18	-1.41115	0.482766
CDK2	0.202494	0.487774
CDK2AP1	0.0273526	0.032039
CDK4	0.558342	1.50597
CDK5	-0.212667	1.72592
CDK5RAP1	0.119331	0.844196
CDK5RAP2	-0.2368	0.85919
CDK5RAP3	0.0424881	0.265773
CDK6	-0.364716	0.879332
CDK7	0.121612	0.208114
CDK8	0.673791	1.35411
CDK9	0.154148	0.309102
CDKAL1	-0.222567	1.70635
CDKN1A	1.08325	0.685763
CDKN2AIP	0.372914	0.869643
CDKN2AIPNL	0.234477	0.89038
CDS1	-0.245419	0.359316
CDS2	0.105021	0.391719
CDV3	0.267608	1.64497
CDYL	0.440708	0.91225
CDYL2	0.902675	1.13507
CEBPB	1.35227	2.0608
CEBPZ	0.28713	0.679954
CEBPZOS	-0.111865	0.241616
CELF1	0.191185	0.441736
CELF2	0.241757	0.163028
CELSR2	-0.219767	0.800171
CELSR3	0.804858	1.58236
CEMIP2	0.176606	1.0123
CENATAC	-0.0105139	0.0108166
CENPA	0.820039	1.70272
CENPB	0.584756	0.947524
CENPC	0.292439	0.537068
CENPE	0.0669797	0.172365
CENPF	0.354165	1.71196
CENPH	0.291677	0.295164
CENPI	-0.118677	0.153148
CENPK	0.0536118	0.0859266
CENPL	0.129052	0.195109
CENPM	0.29663	0.247887
CENPN	0.547099	1.50735
CENPO	0.214214	0.146267
CENPP	-0.130557	0.118445
CENPQ	0.804167	0.506778
CENPS	0.25684	0.312592
CENPT	0.043815	0.079095
CENPU	0.246675	0.392306
CENPV	-0.352374	0.654643
CENPVL3	-0.18609	0.260151
CEP120	1.03739	0.699398
CEP128	-0.303112	0.826842
CEP131	-0.50884	2.49333
CEP135	0.406155	1.01874
CEP152	-0.226805	0.532581
CEP170	-0.522158	0.647963
CEP170B	0.870204	2.03255
CEP192	-0.112216	0.330561
CEP250	-0.288183	0.411705
CEP290	0.116111	0.0870511
CEP350	-0.4024	0.202594
CEP41	-0.572833	1.17367
CEP43	-0.405858	0.828285
CEP44	-0.172472	0.362593
CEP55	-0.492118	2.00143
CEP57	-0.0234063	0.0401484
CEP63	-0.44502	0.630766
CEP76	-0.556882	0.971082
CEP78	-0.203066	0.323625
CEP85	-0.241763	0.199815
CEP97	-0.567527	0.414244
CEPT1	0.01931	0.19509
CERCAM	0.387285	1.46007
CERS1	-0.17116	0.171435
CERS2	0.0659351	0.818578
CERS4	-0.0828756	1.73294
CERS5	-0.0336405	0.191995
CERS6	-0.132109	0.976004
CERT1	-0.107257	0.118236
CES2	0.447653	1.19333
CES3	-0.406744	0.448102
CETN2	-0.22418	0.774844
CETN3	-0.650851	2.13565
CFAP20	0.209632	0.518231
CFI	0.577636	1.05418
CFL1	-0.186705	1.47922
CFL2	-0.300454	1.30211
CGAS	0.252685	1.03104
CGB3;CGB5;CGB8	1.02281	2.83237
CGGBP1	0.598684	0.787446
CGN	-0.795492	3.78895
CGNL1	-0.820127	1.78825
CGREF1	0.64373	0.434022
CGRRF1	0.386091	0.783416
CHAF1A	0.196376	0.350432
CHAF1B	0.342283	0.686838
CHAMP1	0.111402	0.171937
CHD1	0.693696	1.71383
CHD1L	0.343074	0.521393
CHD2	0.431718	1.16829
CHD3	-0.209049	0.240095
CHD4	0.314323	0.629939
CHD5	0.0899935	0.09381
CHD6	0.923525	0.522476
CHD7	0.344701	0.719861
CHD8	0.492579	0.791863
CHD9	-0.0093635	0.0043911
CHEK1	-0.138546	0.294252
CHERP	0.316202	0.733333
CHIC2	-0.135991	0.910458
CHID1	-0.115168	0.761056
CHLSN	0.135925	0.509169
CHM	-0.381314	0.229586
CHML	-0.584797	0.93055
CHMP1A	-0.303464	1.41204
CHMP1B	-0.168962	1.33857
CHMP2A	-0.088522	0.211286
CHMP2B	-0.254568	0.438079
CHMP3	-0.193183	0.685524
CHMP4A	-0.608744	1.33335
CHMP4B	-0.247042	0.596212
CHMP4C	0.466386	0.544744
CHMP5	-0.155654	1.16369
CHMP6	-0.461315	1.78248
CHORDC1	0.0647303	0.698241
CHP1	-0.0459436	0.170098
CHPF	0.262966	1.57765
CHPF2	-0.075662	0.156433
CHRAC1	0.821663	1.16943
CHST11	0.0561136	0.170188
CHST12	-0.093579	0.248144
CHST14	-0.34926	1.19889
CHST3	-0.105054	0.288619
CHST4	-0.26962	0.718545
CHST6	-0.70484	2.52465
CHSY1	0.129175	0.391496
CHSY3	-0.0878391	0.213962
CHTF18	0.0792046	0.107764
CHTOP	0.395489	0.921017
CIAO1	-0.215694	0.34891
CIAO2A	-0.0535164	0.0647594
CIAO2B	-0.25039	0.373534
CIAPIN1	-0.351642	1.70345
CIB1	-0.368134	1.33488
CIBAR1	-0.481888	0.403151
CIC	0.442411	0.599005
CIP2A	-0.860626	2.79459
CIR1	0.33191	0.637899
CIRBP	0.223974	1.11452
CISD2	0.241889	2.19025
CIT	-0.0885385	0.359079
CIZ1	0.476112	0.699093
CKAP2	0.637706	2.10007
CKAP2L	0.87561	1.54947
CKAP4	0.156154	1.90389
CKAP5	0.216665	0.979377
CKB	-2.05325	1.35582
CKLF	0.248541	1.58404
CKS1B	0.0813224	0.223894
CKS2	0.0164928	0.0243527
CLASP1	-0.04249	0.186818
CLASP2	0.544771	0.340535
CLASRP	0.638001	0.473918
CLCC1	-0.309526	2.95849
CLCN3	-0.557615	1.58566
CLCN4	-0.126569	0.0477497
CLCN5	-0.863453	2.89857
CLCN6	-1.66782	2.33746
CLCN7	-0.646783	0.764166
CLDN1	-0.994105	1.62895
CLDN12	0.553436	0.242749
CLDN4	1.0619	1.78211
CLDND1	-0.094422	0.441052
CLEC11A	-0.0798874	0.300984
CLEC16A	-0.690908	0.592746
CLEC2B	-0.143362	0.527728
CLGN	-0.0127659	0.0380112
CLIC1	-0.245776	0.945536
CLIC4	-0.0556291	0.123409
CLIC6	-0.18299	0.0819465
CLINT1	-0.236978	1.00315
CLIP1	0.0467218	0.127965
[truncated: 5,472 more rows]

## Sheet: Fig 5f
Normalized Protein Abundance (relative to maximum across all gel slices)
	U2OS + GFP
Protein	1	2	3	4	5	6	7	8	9	10	11	12	13	14	15	16	17	18	19	20	21	22	23	24	25	26	27	28	29	30	31	32	33	34	35	36	37	38	39	40	41	42	43	44	45	46	47	48	49
NDUFA2	0	0.0140282	0.00327382	0.0252673	0.0365091	0.0361656	0.072982	0.105257	0.110088	0.240318	0.374125	0.292337	0.279179	0.173818	0.258546	0.339327	0.600256	0.766337	0.907933	0.909273	0.350203	0.0519837	0.0410134	0.0439949	0.0147165	0.00393033	0.00131104	0	0	0.0030354	0.00606486	0.00536725	0.00785234	0.00499053	0.00815716	0.009355	0.00770856	0.0132168	0.00937881	0.00270842	0.0094343	0.0141622	0.0110719	0.0155713	0.0269113	0.0917754	0.0777726	0.0511727	0.0192902
NDUFS1	0.00026008	0.00959553	0.00588889	0.0173755	0.0341851	0.0579842	0.0987819	0.1279	0.132866	0.244182	0.388935	0.334631	0.280152	0.181875	0.288132	0.347295	0.622708	0.810767	1	0.904077	0.355619	0.0653397	0.0434684	0.0483235	0.0255532	0.00715622	0.0023714	0.00015554	0.00196895	0.00448308	0.0031495	0.00529986	0.00731475	0.00435725	0.0116224	0.0114565	0.0154622	0.0186481	0.0180841	0.0278544	0.0275734	0.028888	0.0402554	0.0427992	0.0500438	0.211848	0.174476	0.104554	0.0807637
NDUFV1	0	0.00525534	0.00783183	0.0173879	0.0376068	0.0570662	0.100204	0.122499	0.12242	0.228933	0.388138	0.304742	0.280206	0.171709	0.292674	0.335019	0.605072	0.779767	1	0.885907	0.315022	0.0541966	0.0380323	0.0438552	0.0156707	0.00269176	0.00132798	0	0	0.0010363	0.00244463	0.00524551	0.00365292	0.00267467	0.0122311	0.0678404	0.0489365	0.0236026	0.0114779	0.019088	0.00650795	0.00911069	0.0130806	0.0100958	0.0195551	0.116082	0.0715009	0.0358947	0.0150214
NDUFV2	0.00076908	0.00456696	0.00670513	0.0133834	0.0212343	0.02531	0.0437296	0.0674507	0.0669207	0.140839	0.209775	0.15979	0.151337	0.106539	0.162832	0.208952	0.352123	0.474262	0.549975	0.474748	0.188851	0.0317538	0.0196173	0.0251291	0.0122306	0.00511746	0.00069565	0	0.00088348	0.00297681	0.00032765	0.00318518	0.00583459	0.00387887	0.00866727	0.0247699	0.0220287	0.0142589	0.010714	0.0156963	0.0090902	0.00533283	0.00986431	0.0133991	0.0155729	0.0695538	0.0491054	0.029512	0.0144741
NDUFS4	0	0	0	0.0290974	0.0369456	0.0642441	0.0981648	0.125291	0.109874	0.251526	0.383868	0.328963	0.295245	0.150005	0.265367	0.30037	0.629233	0.772758	1	0.9341	0.283015	0.0557875	0.0438432	0.0459946	0.0135593	0	0	0	0	0	0.00114079	0.00230794	0.00099088	0	0.00251723	0	0	0.00402517	0	0	0	0	0	0	0	0.0043474	0	0	0
NDUFS6	0	0	0	0.00880064	0.00930181	0.0344662	0.0452506	0.0468177	0.0607249	0.13633	0.287658	0.255375	0.183128	0.0868346	0.211589	0.2268	0.505524	0.705963	0.92405	0.872584	0.324281	0.0475224	0.0166299	0.0214279	0.00958557	0.00476522	0	0	0	0	0.00615425	0.00291084	0.00772145	0.00657474	0.0114114	0.0161975	0.006191	0.0170003	0	0.00843698	0.00583131	0.00394517	0.0153297	0.0105612	0.0157871	0.00856327	0.0107599	0.00733127	0.015967
NDUFV3	0	0	0	0	0.0130647	0	0.0922795	0.0634155	0.0355013	0.152715	0.206991	0.138181	0.146824	0.19587	0.232715	0.193708	0.642535	0.803343	1	0.689594	0.398929	0	0	0.0386366	0	0	0	0	0	0	0	0	0	0	0	0	0	0	0	0	0	0	0	0.00846895	0	0	0.0596935	0	0
NDUFA7	0	0.0021957	0.00528963	0.0122342	0.0239803	0.0371989	0.0720049	0.120096	0.10676	0.23236	0.372916	0.365636	0.292035	0.144832	0.246612	0.312464	0.613726	0.842498	1	0.987642	0.305528	0.0653801	0.0208853	0.0353731	0.0112169	0.00361209	0	0	0	0	0	0	0	0	0	0	0.0034511	0	0	0	0	0	0	0	0	0	0	0.0049407	0
NDUFA12	0	0	0.00305965	0.0112968	0.0165677	0.0273078	0.049834	0.0752092	0.0700016	0.152185	0.257883	0.205165	0.172217	0.0931285	0.204492	0.250266	0.42294	0.61745	0.795246	0.704934	0.260383	0.0107851	0.0196174	0.0207565	0.0134127	0	0	0	0	0	0	0	0	0	0	0	0	0	0	0	0	0	0	0	0	0	0	0	0
NDUFA6	0	0.00199211	0.00420677	0.00411538	0.00917499	0.0159107	0.0273024	0.0331898	0.0367023	0.0663427	0.115568	0.0864004	0.0880777	0.0494064	0.0842103	0.100631	0.152434	0.206395	0.253412	0.245764	0.0933336	0.019404	0.0111953	0.0150996	0.00713106	0.00352187	0.0003549	0	0.00023791	0.00640551	0.00116801	0.00122088	0.00516616	0.00085079	0.00202517	0.00161925	0.00224129	0.00180441	0.00089915	0.00150597	0.00116173	0.00135472	0.00161491	0.00498071	0.00109153	0.00211843	0.00161253	0.00152911	0.00067384
NDUFAB1	0	0	0	0	0	0.0077598	0.00391174	0.00824976	0	0.0181198	0.0518533	0.0247495	0.0160246	0.0138047	0.0180019	0.0407473	0.0425459	0.0830527	0.0843676	0.0882068	0.040369	0	0	0.0152681	0.0069868	0.00921398	0	0	0	0	0	0	0	0	0	0	0.00579519	0.00712898	0	0.0108831	0	0.00705893	0.0566904	0.0116739	0.0155563	0.0311595	0.0109231	0.0483293	0.0617546
NDUFA9	0	0.00745267	0.00423533	0.0162634	0.0358709	0.0533875	0.0965126	0.122924	0.122227	0.227415	0.36594	0.305576	0.298319	0.211416	0.319363	0.357488	0.606916	0.808353	0.989159	0.899454	0.445191	0.112238	0.0921444	0.11663	0.0891749	0.0648717	0.0493073	0.0605583	0.0417339	0.0661517	0.0600081	0.0670731	0.0651452	0.0621748	0.077896	0.0868311	0.122013	0.128471	0.158679	0.235808	0.14799	0.108404	0.123127	0.146939	0.151081	0.267605	0.244431	0.194796	0.202121
NDUFS7	0.00234832	0.0134132	0.0119876	0.0184184	0.0362131	0.0507892	0.106222	0.142354	0.125505	0.240967	0.403921	0.326018	0.267757	0.20187	0.32686	0.360869	0.602994	0.823491	1	0.929042	0.396092	0.0863188	0.0874529	0.110726	0.0746488	0.0798625	0.0496732	0.0438561	0.0519863	0.122222	0.0657738	0.0159018	0.0196425	0.0182704	0.0342782	0.0351634	0.054738	0.0746746	0.0967118	0.1174	0.107184	0.0803514	0.11857	0.132173	0.0883795	0.107831	0.137642	0.30952	0.485652
NDUFS8	0	0.00913752	0.00860886	0.0151294	0.0207361	0.0452291	0.0861342	0.121892	0.105277	0.229948	0.351196	0.325646	0.286785	0.132747	0.27185	0.273329	0.610712	0.736667	1	0.835183	0.260995	0.0733155	0.0691441	0.0782467	0.0684976	0.037909	0.0326443	0.031858	0.027919	0.0981783	0.0446013	0.0156601	0.0168166	0.0103068	0.0145858	0.034138	0.041134	0.0384151	0.0608035	0.128529	0.0943931	0.0793225	0.111709	0.115144	0.093072	0.122341	0.13809	0.308035	0.546493
NDUFS2	0.00343612	0.00703454	0.00544631	0.0175447	0.0356803	0.0630014	0.0982555	0.130353	0.131483	0.256135	0.393646	0.300427	0.304734	0.195116	0.337869	0.347518	0.614214	0.831413	1	0.969368	0.419723	0.100738	0.0834435	0.113524	0.0868109	0.0668016	0.0371893	0.0322205	0.0317931	0.0992188	0.0610809	0.0241442	0.0215895	0.025371	0.0481443	0.0422814	0.0821626	0.0909831	0.13106	0.172259	0.155014	0.131579	0.164911	0.185211	0.140411	0.228775	0.296385	0.391934	0.650543
NDUFS3	0.00208714	0.0121575	0.00828714	0.0160584	0.0253601	0.052026	0.0859317	0.100206	0.108554	0.178196	0.313422	0.242746	0.250868	0.186028	0.274914	0.313345	0.535968	0.776047	1	0.886948	0.40222	0.0867821	0.0728283	0.0940324	0.0702034	0.0642717	0.0362154	0.0434184	0.0531115	0.0940178	0.0691395	0.0364104	0.0284946	0.0315907	0.0385556	0.0302524	0.0619294	0.0766228	0.0980462	0.13963	0.113648	0.114224	0.130117	0.165618	0.111453	0.174151	0.23762	0.322218	0.538292
NDUFA5	0	0.0167084	0.013111	0.021595	0.0315	0.0635333	0.083424	0.115162	0.103217	0.239871	0.384716	0.296324	0.327161	0.151784	0.284212	0.324048	0.563303	0.791017	0.990489	0.862886	0.389564	0.0695458	0.0752893	0.0916048	0.0832564	0.0564862	0.0372757	0.0265907	0.0511362	0.128171	0.0535826	0.0285648	0.0228467	0.0264324	0.0467701	0.0309494	0.077431	0.0926304	0.100603	0.122956	0.176483	0.144911	0.190123	0.175434	0.103195	0.221738	0.272359	0.443047	0.734435
MT-ND1	0	0.0057948	0.0120887	0.00820084	0.0551824	0.064407	0.0878696	0.118864	0.127118	0.2521	0.365712	0.259052	0.310113	0.251887	0.271513	0.303238	0.627727	0.835088	0.842448	1	0.429387	0.126815	0.124567	0.113452	0.0477766	0.105107	0.0768487	0.0655096	0.0900683	0.141322	0.0752899	0.0533823	0.0570772	0.05105	0.0353087	0.0353319	0.0521813	0.0502162	0.057897	0.135616	0.0872377	0.0713078	0.0169635	0.0286107	0	0.00955555	0.0570186	0	0.0310943
NDUFA3	0	0	0	0.0139538	0.0202471	0.0466161	0.116062	0.123766	0.13092	0.255289	0.319316	0.300553	0.32748	0.179562	0.234631	0.318994	0.605842	0.895614	1	0.920179	0.503495	0.155842	0.0765336	0.119363	0.104014	0.0695962	0.0485661	0.0269418	0.0539816	0.179189	0.0673163	0.0441979	0.0294228	0.0191495	0.0117919	0.0114578	0.0113725	0	0.0104129	0	0.0205632	0	0.00389964	0	0	0	0	0	0
NDUFA8	0	0.00426793	0	0	0.00922291	0.0686375	0.0387661	0.0614924	0.0605368	0.0997423	0.151025	0.14933	0.170161	0.0790911	0.158446	0.208895	0.317619	0.536298	0.789546	0.618135	0.278579	0.0398107	0.0217845	0.058407	0.0460274	0.0265353	0.0159756	0.0154745	0.0202786	0.101859	0.0469591	0.0167281	0.0116398	0.0219437	0.0160946	0.0148606	0.0141858	0.0200038	0.00459294	0.0290483	0.0164344	0	0	0	0	0.00619168	0.0052122	0.00798635	0
NDUFA13	0.00193774	0.00495959	0.00470486	0.0147327	0.0299451	0.0546696	0.0988692	0.128278	0.0956547	0.246654	0.34124	0.250164	0.320765	0.178534	0.304829	0.361205	0.643126	0.803427	1	0.916499	0.416355	0.10994	0.0652215	0.129343	0.0994841	0.0762748	0.049574	0.0679135	0.070051	0.157912	0.0617534	0.0245237	0.0283937	0.0152357	0.0147327	0.00956536	0.0266609	0.0245153	0.0274001	0.0599712	0.0671268	0.00670437	0.00356853	0.00326925	0.00390779	0.00597953	0.00285906	0	0.00749434
MT-ND2	0	0.0201463	0	0	0.0518387	0.0750178	0.20622	0.0680808	0.108749	0.229861	0.293682	0.180508	0.310036	0.279539	0.389325	0.412166	0.641451	1	0.934767	0.954921	0.493547	0.160085	0.117704	0.142822	0.158345	0.136868	0.0956481	0.106889	0.150879	0.279064	0.156753	0.160111	0.132139	0.103193	0.143787	0.103215	0.299861	0.346278	0.300146	0.153586	0.0557928	0.0567363	0	0	0	0	0	0	0
MT-ND3	0	0	0	0	0	0	0	0	0	0	0	0.25495	0	0	0	0	0.384686	0.661726	0.793519	0.767681	0	0	0	0.624063	0	0	0	0	0	0	0	0	0	0	0	0	0	0	0	0	0	0	0	0	0	0	0	0	0
MT-ND6	0	0	0	0	0	0.165379	0.138917	0.198774	0.101262	0.389436	0.414519	0.35337	0.475493	0.219064	0.331678	0.435876	0.728458	1	0.980128	0.924038	0.693204	0.168812	0.115402	0.191577	0.191836	0.17164	0	0.0799154	0.167853	0.180965	0.211481	0.100085	0.0667829	0.111276	0.081433	0.0886855	0.180955	0.114028	0.158702	0.10768	0	0	0	0	0	0.0716208	0.0214836	0.121222	0.10307
NDUFC1	0	0	0	0	0	0.0378227	0.054821	0.106834	0.0371409	0.127013	0.384966	0.387063	0.333787	0.223	0.252942	0.267267	0.617425	0.794227	1	0.991569	0.599969	0.086549	0.178273	0.271914	0.0394259	0.0682412	0.105203	0.150981	0.0584624	0.239974	0.161118	0.0751914	0.088817	0.102266	0.150864	0.200538	0.340917	0.284096	0.134923	0.0989973	0.077996	0	0	0	0	0	0	0	0
NDUFC2	0	0	0.00880973	0.0207174	0.0394386	0.0696625	0.0999373	0.141265	0.12704	0.229691	0.403032	0.337724	0.298925	0.230763	0.355093	0.375676	0.655754	0.808888	1	0.950615	0.425906	0.141915	0.109942	0.148432	0.123165	0.122192	0.0886017	0.112712	0.112684	0.205917	0.137612	0.102725	0.100276	0.0792778	0.119814	0.13777	0.170401	0.17738	0.129488	0.0646268	0.0296846	0.0314833	0.00127058	0.00442917	0.0051918	0.00401047	0.00216586	0.00602409	0.00287997
NDUFS5	0.0018027	0.0111694	0.00784497	0.0135855	0.0300882	0.0513581	0.0960021	0.0974247	0.101051	0.189741	0.347659	0.311376	0.255025	0.186716	0.246056	0.299202	0.558927	0.795792	1	0.895976	0.415454	0.113409	0.0986679	0.125037	0.111619	0.0983409	0.0803926	0.0464912	0.0683085	0.0988955	0.0538583	0.0323525	0.0203986	0.0120301	0.0133274	0.00370381	0.00641166	0.0044015	0	0	0	0	0	0	0	0	0	0	0
NDUFA10	0.00054363	0.00326537	0.000533	0.00367118	0.00585397	0.014612	0.0259643	0.0316189	0.0297788	0.0543267	0.0946745	0.0782257	0.0645212	0.0408217	0.0720397	0.0771601	0.136132	0.177429	0.208806	0.187753	0.0751336	0.0151352	0.0109399	0.0194165	0.0114094	0.00851184	0.00664872	0.00651527	0.00612386	0.0430313	0.00335548	0.00281692	0.00193577	0.00102217	0.0016529	0.00175728	0.00499541	0.00281191	0.00355116	0.0053372	0.00268674	0.00277929	0.00287674	0.00325	0.00485211	0.00764438	0.0062817	0.00606297	0.00766116
NDUFA11	0	0	0.00252196	0.0423894	0.0283456	0.038221	0.115482	0.136025	0.12054	0.268853	0.395646	0.322827	0.329639	0.22575	0.335889	0.347578	0.6238	0.902011	0.985448	1	0.403491	0.0810234	0.0338321	0.0576876	0.0318382	0.00629266	0	0.00288012	0	0.00323306	0.00642314	0	0	0.00833423	0	0	0	0	0	0	0	0	0	0	0	0	0	0.0227519	0
MT-ND4	0	0.00948511	0	0.0176509	0.0212175	0.0448819	0.0676318	0.0903722	0.168912	0.246465	0.477382	0.439325	0.323082	0.194312	0.330612	0.389867	0.572841	0.817438	1	0.888352	0.464572	0.144035	0.140805	0.15352	0.129485	0.115042	0.106793	0.118357	0.116011	0.172901	0.117129	0.0681921	0.0560326	0.0262835	0.0310114	0.0298195	0.0264022	0.0154131	0	0.00943101	0	0.00992209	0	0.0109631	0	0	0.0168615	0	0
NDUFB1	0	0	0	0	0.0340017	0.0469201	0.0891294	0.1106	0.0799583	0.245715	0.370296	0.322071	0.296949	0.220142	0.320651	0.374558	0.597665	0.814986	1	0.936109	0.507754	0.109917	0.104307	0.161193	0.11755	0.0756915	0.0970626	0.0794323	0.0697776	0.15064	0.105219	0.0291999	0.0527475	0.0131668	0.0367577	0.0149175	0.022492	0.0144296	0	0.0252219	0	0.0156066	0.0182036	0	0.0231282	0.00563454	0.00988374	0	0
NDUFB4	0	0.00697957	0	0.0196593	0.0370655	0.0504843	0.0905661	0.132149	0.12459	0.22061	0.36121	0.277176	0.290972	0.186982	0.322964	0.35234	0.587533	0.77633	1	0.931226	0.428249	0.10849	0.0939524	0.104319	0.0767392	0.0605552	0.0437551	0.0609389	0.0347948	0.0534887	0.0293076	0.0169388	0.00933241	0	0.00358055	0.00329203	0.00906737	0.00161182	0.00200754	0	0.00232632	0	0.0108545	0.00665125	0.00196825	0.00983763	0.00819894	0.00826538	0.00543574
NDUFB5	0.00452596	0.00999972	0.00709483	0.0250003	0.039386	0.0514811	0.0827085	0.137285	0.125904	0.209921	0.368261	0.273905	0.297273	0.210439	0.316485	0.341501	0.63066	0.741811	1	0.907921	0.344886	0.135013	0.087878	0.131348	0.0853668	0.0976938	0.0741173	0.0707173	0.0580911	0.102194	0.0756127	0.0620911	0.0563271	0.0350708	0.0238415	0.033454	0.0328503	0.0281626	0.0397188	0.0639282	0.0462691	0.021742	0.0200864	0.0185133	0.0186625	0.0164681	0.0169705	0.0166699	0.00991975
NDUFB6	0	0.0124316	0.0114311	0.0186305	0.0319846	0.0526083	0.112871	0.145054	0.101192	0.234087	0.413153	0.383396	0.315816	0.162992	0.297977	0.35652	0.664234	0.836881	1	0.92508	0.385761	0.171098	0.105497	0.150241	0.100594	0.0444417	0.0392371	0.0495173	0.0615852	0.0922678	0.0284438	0.0251526	0.0487865	0.0274131	0.0184454	0.0302334	0.0438764	0.022326	0.0190484	0.0497922	0.0609837	0.0415762	0.0113133	0.0059886	0.0200955	0.0116792	0.0115591	0.0110816	0.0171733
NDUFB10	0.00493969	0.0093153	0.00780232	0.0135624	0.0241352	0.0486137	0.0756415	0.106998	0.1076	0.215013	0.313858	0.285637	0.261733	0.177183	0.279644	0.328557	0.553559	0.780623	1	0.897386	0.429292	0.12537	0.090796	0.132443	0.116261	0.0985857	0.0752164	0.0795077	0.0816818	0.130516	0.101378	0.0642212	0.0713536	0.0373327	0.0420151	0.0408622	0.0602184	0.0520435	0.0403252	0.0691936	0.0549243	0.0434424	0.0380571	0.0261607	0.0233508	0.02689	0.0230689	0.0194195	0.023728
NDUFB11	0.00702736	0.0386313	0.0174061	0.0234316	0.0373208	0.0514665	0.0818685	0.12411	0.111923	0.24851	0.388686	0.338395	0.288428	0.185793	0.248388	0.313096	0.556939	0.72145	0.977666	0.871588	0.368663	0.146747	0.0920875	0.167783	0.0979846	0.0793424	0.0822221	0.0756135	0.0867645	0.12606	0.0766497	0.0623236	0.064722	0.0478416	0.0582004	0.064742	0.0830864	0.0497173	0.0516295	0.0640669	0.0739321	0.072677	0.0478669	0.0364424	0.0311387	0.0382195	0.041243	0.0567258	0.0474107
MT-ND5	0	0.0148264	0	0.0151252	0.0443622	0.0479135	0.0755263	0.109382	0.161542	0.22353	0.446286	0.299209	0.289868	0.263768	0.336996	0.322171	0.655342	0.852155	1	0.968744	0.466175	0.13418	0.10828	0.0820033	0.128217	0.0574452	0.0241781	0.0927229	0.0452974	0.0466818	0.0387695	0.0610614	0.0245655	0	0.0176533	0.0121077	0.043135	0.0338056	0.0304371	0.0980427	0.0393191	0.0417261	0.0497699	0.0555803	0.0241632	0.0637109	0.0295301	0.0105101	0.0138293
NDUFB3	0	0.0142013	0.0101689	0.0188248	0.0438715	0.0711451	0.0868518	0.138514	0.12026	0.238136	0.387764	0.320316	0.299301	0.219821	0.315228	0.357595	0.631914	0.787287	1	0.912629	0.435467	0.130526	0.0773455	0.10559	0.0668201	0.0590584	0.0419339	0.0538595	0.0367161	0.0468496	0.0349131	0.024813	0.0271977	0.0138686	0.0230306	0.0281887	0.0387988	0.0294749	0.0415794	0.048886	0.0462825	0.0275054	0.0188328	0.0117058	0.0189054	0.0133837	0.0171662	0.0135397	0.0077072
NDUFB7	0	0.00507845	0	0.0134987	0.0168581	0.0214482	0.0639606	0.0471381	0.065146	0.155213	0.343832	0.268283	0.29803	0.0822247	0.237264	0.214206	0.696768	0.621278	1	0.968858	0.247106	0.0998563	0.0626837	0.0932922	0.0523225	0.0263999	0.0050174	0.0277206	0.0195168	0.0244077	0	0.0062103	0.00413261	0	0.0108471	0.00796094	0.010738	0	0.00249831	0.0277074	0.128431	0.00343611	0.00326282	0	0.00604032	0.00966472	0.00915986	0	0.0111615
NDUFB8	0	0.0115132	0.00628826	0.0395605	0.0299427	0.0583022	0.0819574	0.118079	0.0872158	0.240765	0.348428	0.321777	0.232207	0.160912	0.258962	0.289044	0.5255	0.794004	1	0.926078	0.344261	0.088089	0.0757538	0.0919839	0.0689007	0.0412806	0.0382446	0.0290978	0.0213723	0.0281904	0.0240156	0.017595	0.00344219	0.00557524	0.00796149	0.00597923	0.0202967	0.0228271	0.0173308	0.010273	0.0100278	0.00351166	0	0.0101622	0	0	0.00550768	0	0
NDUFB9	0	0.00948826	0.0010977	0.0261587	0.0162146	0.0353057	0.0669301	0.088109	0.0863451	0.146822	0.25156	0.199605	0.181594	0.134938	0.206947	0.224948	0.369054	0.5292	0.635154	0.60543	0.274458	0.0725581	0.0540968	0.064155	0.0337999	0.0360459	0.0196224	0.0216047	0.0138905	0.0193676	0.0104444	0.00639915	0.0137911	0.00394252	0.00458344	0.00502105	0.016208	0.0205529	0.0179147	0.025509	0.0181702	0.0126274	0.00646856	0.00420393	0.00896137	0.0331805	0.0196765	0.0259232	0.027045
MT-CYB	0	0.00919531	0.00717945	0.00409232	0.0065284	0.00938931	0.0179906	0.0105237	0.0201034	0.0315494	0.0488105	0.0394608	0.0503592	0.0424714	0.0823281	0.0705569	0.138735	0.1792	0.228615	0.216757	0.134481	0.0575132	0	0	0.0104872	0.0156174	0.0274507	0.0384242	0.0875513	0.0862584	0.0388914	0.126716	0.276687	0.466007	1	0.619197	0.030779	0.0147055	0.014475	0.0241945	0.0244197	0.0185093	0.0279717	0.0318846	0.0457795	0.055037	0.0872329	0.0886431	0.0898402
CYC1	0.00209195	0.0167584	0.0078569	0.0139253	0.0170035	0.0154817	0.0271763	0.0415724	0.0347129	0.0701318	0.105262	0.0915091	0.0738098	0.0654333	0.105503	0.106823	0.16767	0.231895	0.283328	0.275452	0.170126	0.0631464	0.0158591	0.0154203	0.0186538	0.0224669	0.0349692	0.072621	0.0723828	0.0939662	0.0709706	0.1351	0.297561	0.459891	1	0.498046	0.0655713	0.0362862	0.045667	0.0707944	0.0525024	0.0463953	0.0512628	0.0597082	0.0704981	0.096632	0.0916071	0.104195	0.0872148
UQCRFS1	0.00551029	0.0244013	0.013914	0.0228081	0.0242292	0.031542	0.0471548	0.050126	0.0516573	0.0949506	0.150013	0.124684	0.106863	0.068274	0.121163	0.13192	0.227077	0.287512	0.367807	0.330447	0.162689	0.0716324	0.0140754	0.0122067	0.0129122	0.0202042	0.0372053	0.0491649	0.0947176	0.106108	0.0692841	0.125671	0.335746	0.503965	1	0.593152	0.0155197	0.00112405	0.00123483	0.0111927	0.00111391	0.00047566	0.00041479	0.00774212	0.0170797	0.0121688	0.00314649	0.0027364	0.00499411
UQCRC1	0.00298942	0.0169656	0.00980058	0.0140519	0.0185266	0.0183991	0.0295163	0.0386633	0.0410323	0.0750291	0.121476	0.0952418	0.0794116	0.0605103	0.10144	0.108621	0.182508	0.245804	0.300683	0.278425	0.151844	0.0520659	0.0119341	0.011816	0.0154799	0.0231052	0.0348691	0.0419847	0.0844552	0.0890368	0.0628018	0.135181	0.30745	0.480626	1	0.543219	0.0351086	0.00453936	0.00383762	0.00332625	0.00405168	0.00184555	0.00145447	0.0017902	0.0012607	0.00122717	0.00184848	0.00165822	0.00196585
UQCRC2	0.00148295	0.0139107	0.00930672	0.0106019	0.0166162	0.0200751	0.031079	0.0389407	0.032829	0.068004	0.106505	0.0927444	0.0682946	0.0572255	0.0934829	0.100169	0.151567	0.228388	0.292003	0.276789	0.169649	0.0427061	0.0100988	0.00811766	0.0151154	0.0214241	0.0318392	0.0400808	0.081451	0.0944854	0.0669704	0.134106	0.296717	0.499026	1	0.516539	0.0303168	0.00310604	0.0020058	0.00451215	0.00311922	0.00078669	0.0009581	0.00108331	0.00162796	0.00170584	0.00284932	0.00250062	0.00313925
UQCRH	0	0.00248384	0	0	0.00995141	0.0147916	0.0202427	0.0220905	0.0319355	0.0193387	0.054607	0.0870091	0.053342	0.0254052	0.0222448	0.0287417	0.110647	0.0863109	0.139173	0.125971	0.0411749	0.0345126	0.00615063	0.0124216	0.0191973	0.0107988	0.0073189	0.0808884	0.0474164	0.0662304	0.0200184	0.11671	0.287257	0.38336	0.861363	1	0.0619447	0.00373436	0.0126243	0.0308572	0.0124304	0.0208449	0.0153251	0.0236981	0.0576544	0.0412704	0.0457772	0.132202	0.0779333
UQCRB	0.00169481	0.0176437	0.0138939	0.0169892	0.0224193	0.028691	0.0313899	0.03912	0.0349389	0.0733813	0.105025	0.0973491	0.0837666	0.0598507	0.0873522	0.0912492	0.175158	0.240913	0.313836	0.284026	0.125461	0.0489811	0.0162918	0.0130682	0.0186286	0.028443	0.0423589	0.0799997	0.0941134	0.116919	0.0832415	0.140746	0.324764	0.512711	1	0.599185	0.0585451	0.022515	0.0224752	0.0373756	0.0362417	0.0361303	0.0398411	0.0452241	0.0517888	0.0692511	0.0607563	0.0719336	0.0688362
UQCRQ	0.00311587	0.0152612	0.00999144	0.0163357	0.0147263	0.0269826	0.0322191	0.0439134	0.0365027	0.0674161	0.11419	0.0905078	0.0804786	0.0543986	0.0945671	0.105554	0.172071	0.240882	0.307558	0.266854	0.189259	0.0478204	0.0153178	0.0099044	0.0152303	0.0199847	0.0313003	0.0875215	0.0900091	0.104512	0.0685697	0.137605	0.300503	0.465869	1	0.532149	0.0474221	0.0210132	0.0258328	0.0439297	0.0353742	0.0267774	0.0318008	0.0324586	0.0520177	0.0533433	0.0684415	0.0515602	0.0729806
UQCR10	0.00473746	0.0135556	0.0108828	0.01366	0.0200481	0.0230419	0.0336064	0.044538	0.0451261	0.0685487	0.114017	0.0900082	0.105466	0.0734422	0.108954	0.0961474	0.176969	0.235368	0.277734	0.271568	0.17512	0.0580478	0.0120371	0.0147612	0.0166575	0.0158574	0.0340315	0.0750009	0.0875532	0.0945327	0.0733476	0.145845	0.303047	0.515198	1	0.557799	0.0682276	0.034219	0.0371957	0.0725855	0.0503782	0.051705	0.0540106	0.0649161	0.0764624	0.0942272	0.0962029	0.125762	0.114831
MT-CO1	0	0	0	0	0	0	0.0689445	0	0.0500312	0.113376	0.113293	0.0792975	0.0879253	0.0975179	0.126161	0.226315	0.214591	0.21176	0.226575	0.183477	0.134194	0.0583535	0	0	0	0.0284746	0.0722246	0.243857	0.146279	0.146536	0.149594	0.142289	0.211144	0.142075	0.191775	0.23164	0.251467	0.241995	0.251153	0.675581	0.532961	0.575334	0.618013	0.749014	0.620842	0.366229	0.21288	0.208128	0.204367
MT-CO2	0.0118293	0.0615926	0.0393782	0.0510957	0.0451212	0.0628849	0.0802851	0.0885103	0.093754	0.140731	0.20086	0.152558	0.141992	0.143485	0.226511	0.237383	0.351162	0.394588	0.380958	0.316385	0.124305	0.0655467	0.0570462	0.0720295	0.0758365	0.098534	0.102491	0.18552	0.200293	0.289409	0.211552	0.251862	0.278289	0.252464	0.28984	0.281538	0.324528	0.346488	0.363779	0.621604	0.604724	0.703191	0.913562	0.927014	0.614462	0.238553	0.0784236	0.0350973	0.0215463
MT-CO3	0	0	0	0	0	0	0.031592	0.0480941	0.023892	0.105288	0.165567	0.0233101	0.0489124	0.127933	0.0542573	0.174596	0.0982937	0.282452	0.264127	0.244478	0.0389651	0.0217631	0	0.0452024	0.0302452	0.0655974	0.0643882	0	0.178359	0.124062	0.134468	0.154211	0.250256	0.236914	0.292357	0.191002	0.289722	0.395	0.35197	0.383555	0.482228	0.650592	0.697461	1	0.135394	0.057204	0	0.0181037	0
COX5B	0.002643	0.0378013	0.0224527	0.02644	0.0262523	0.0269292	0.0394188	0.0518114	0.0460638	0.0741776	0.106681	0.0828684	0.0785969	0.0754618	0.119769	0.139006	0.213199	0.230131	0.222614	0.184144	0.0771436	0.0396108	0.0370417	0.0461094	0.0457802	0.0557256	0.0676129	0.0937737	0.12019	0.177915	0.132594	0.156795	0.18039	0.166059	0.188773	0.191482	0.219892	0.212731	0.209103	0.312228	0.401632	0.44457	0.580368	0.638574	0.397786	0.16093	0.0632747	0.0523837	0.0440546
COX6C	0.0102057	0.0563507	0.0367365	0.045939	0.0501067	0.0619946	0.0749418	0.0908554	0.0732944	0.146479	0.190913	0.143095	0.135849	0.15637	0.235226	0.24805	0.371794	0.42146	0.419108	0.348572	0.131804	0.0680682	0.063191	0.0671304	0.0801555	0.104011	0.118584	0.0852228	0.21353	0.256386	0.229422	0.261726	0.313287	0.25423	0.319403	0.279535	0.343321	0.367291	0.39937	0.58408	0.62012	0.712414	0.861658	1	0.574263	0.23645	0.0709293	0.0523759	0.028386
COX7A2	0.0118026	0.0243665	0.0225121	0.0206423	0.0360179	0.0479332	0.0443954	0.0522996	0.0533047	0.10446	0.158272	0.11091	0.117277	0.105036	0.160897	0.168632	0.248554	0.311558	0.357749	0.287152	0.0907391	0.0470874	0.037204	0.0406538	0.0481482	0.0521433	0.0460827	0.0353606	0.0896232	0.197588	0.197341	0.202808	0.244339	0.220945	0.269894	0.219277	0.327426	0.345541	0.336111	0.542965	0.646807	0.701407	0.92148	1	0.529136	0.117635	0.00582053	0.00307156	0.00221073
COX7C	0	0.0213552	0.0157218	0.0215345	0.0235714	0.0433049	0.0537707	0.056596	0.0481427	0.0938451	0.162569	0.109609	0.0830186	0.122069	0.17356	0.201453	0.255015	0.365644	0.33985	0.297316	0.106766	0.0379294	0.0479884	0.0458667	0.0506944	0.0822287	0.102089	0.172344	0.212364	0.257505	0.215204	0.214585	0.301008	0.233955	0.310047	0.168562	0.340504	0.401253	0.430548	0.54785	0.704673	0.672228	0.874173	1	0.495042	0.235203	0.102662	0.0606877	0.0610163
COX8A	0	0.028434	0	0.0486433	0	0	0.0516527	0.093817	0.0521572	0.112461	0.186133	0.233232	0.134855	0.115055	0.176811	0.169113	0.274889	0.268964	0.364853	0.263898	0.141881	0.0806923	0.0699636	0.0799113	0.0558923	0.0588873	0.106917	0.0878514	0.209357	0.294849	0.195573	0.158698	0.180621	0.211189	0.245198	0.402113	0.42106	0.210391	0.207834	0.287717	0.60462	0.61986	0.922574	0.94891	0.627367	0.3674	0.159498	0.0614317	0.103636
COX4I1	0.00231653	0.0135294	0.0092856	0.0109109	0.00976487	0.0116651	0.0147339	0.021669	0.0174696	0.0276244	0.0404122	0.0322835	0.0265556	0.0304119	0.0474859	0.0499279	0.067008	0.08326	0.0869421	0.0692501	0.0330865	0.0154857	0.0146677	0.017087	0.0162412	0.0194239	0.0220602	0.0168095	0.04175	0.0592941	0.0470332	0.0528184	0.0726748	0.0580238	0.0718739	0.0692673	0.0794443	0.0865164	0.0893616	0.126534	0.135004	0.162145	0.18396	0.230818	0.139784	0.0709594	0.0408139	0.0321614	0.0342363
COX5A	0.0021127	0.0120722	0.00635022	0.00784426	0.00787658	0.00893363	0.00851709	0.0108799	0.00997634	0.016646	0.022201	0.0211582	0.0173339	0.0208421	0.0247665	0.0294994	0.043084	0.0512427	0.0536602	0.0418363	0.0150595	0.00803145	0.00729472	0.00930908	0.011133	0.0292207	0.0205847	0.0233464	0.029012	0.0420005	0.0323013	0.0354835	0.0431043	0.0413454	0.0456094	0.0436694	0.0516612	0.056357	0.0542806	0.0671864	0.0858696	0.103506	0.127408	0.157204	0.0962589	0.0381851	0.0193743	0.0159624	0.0163612
COX6B1	0	0	0	0	0	0	0	0	0	0.00072248	0	0.0045527	0.00429884	0.00512991	0.00198963	0.0030115	0.00859574	0.010437	0.00469778	0.00940731	0.00201269	0.00113522	0	0.0022178	0.00129179	0.00336727	0.00517248	0.0046538	0.0181659	0.00675595	0.00425298	0.00613516	0.00501816	0.00969258	0.00378241	0.0102614	0.0148561	0.0186035	0.00528862	0.0207545	0.0265223	0.0452755	0.0661081	0.114353	0.0433781	0.00881794	0.00378107	0.006816	0.00400525
COX7A2L	0	0.023646	0.0132236	0.0409433	0.0273922	0.0629074	0.0421909	0.0897724	0.106317	0.141575	0.229745	0.144874	0.127178	0.196119	0.384748	0.400763	0.452733	0.413333	0.331136	0.244975	0.232706	0.104476	0.0904906	0.108263	0.181473	0.294309	0.447509	0.958722	0.92873	0.761593	0.153336	0.265376	0.485897	0.605692	1	0.513141	0.197191	0.111439	0.159769	0.237795	0.274356	0.271008	0.361004	0.340979	0.226327	0.0270305	0.010089	0.00238886	0.0272683
NDUFA4	0.00345993	0.0236815	0.0177251	0.0219672	0.0183857	0.0145488	0.0255186	0.0312882	0.0276548	0.0427554	0.0528943	0.0450245	0.0433229	0.0401214	0.0536338	0.0618146	0.105189	0.103423	0.105672	0.0820458	0.035305	0.0215699	0.0193847	0.0237246	0.026314	0.0315441	0.0332071	0.0480329	0.0609124	0.082385	0.0647909	0.074027	0.0789533	0.062347	0.0816764	0.0962137	0.108134	0.11488	0.127646	0.17999	0.201653	0.200475	0.266157	0.242252	0.125229	0.0412062	0.0320544	0.025598	0.036916
MT-ATP6	0	0.00175976	0.00116573	0.00151601	0.00046576	0.00136192	0.00060778	0.00142885	0.00042843	0.00107067	0.0033759	0.00313299	0.00764985	0.0153808	0.0225344	0.0110966	0.0097237	0.0136529	0.0222324	0.0827996	0.346404	0.0394873	0.0322125	0.038242	0.0318141	0.0206616	0.0218001	0.0698841	0.335216	1	0.327113	0.0322969	0.0185841	0.00915955	0.0142633	0.0107559	0.0240081	0.0221439	0.0319197	0.0520586	0.0382615	0.0248181	0.0119096	0.00390037	0.00319054	0.00142967	0	0	0
MT-ATP8	0	0	0	0	0	0	0	0	0	0	0.0021095	0.006163	0.00266016	0.012511	0.0121754	0.0102965	0.00767908	0.00584918	0.0185446	0.088264	0.356528	0.0299893	0.030175	0.0430922	0.023257	0.0154572	0.0298735	0.0470733	0.257498	1	0.350337	0.0296875	0.0127048	0.00734881	0.0139584	0.0162928	0.0228355	0.0349858	0.0330987	0.0584807	0.0428748	0.0233172	0.0110311	0.00359551	0	0.0017711	0.00102115	0	0
ATP5F1A	0.00116334	0.00438558	0.00252783	0.00251087	0.00179121	0.0014419	0.00121619	0.00165738	0.0015224	0.00227016	0.00394853	0.00454356	0.00744904	0.0215798	0.0337922	0.018369	0.0142057	0.0140054	0.0287879	0.12528	0.377073	0.0532422	0.0281918	0.0341977	0.0293457	0.024466	0.0299153	0.0430833	0.351734	1	0.344975	0.038025	0.0114208	0.00570586	0.00588173	0.0061951	0.0149536	0.0201556	0.0149672	0.0280623	0.0523863	0.00767514	0.00421295	0.0050661	0.00795975	0.00809327	0.00951606	0.00969862	0.0129317
ATP5F1B	0.00066809	0.00362673	0.00241884	0.00181134	0.00149962	0.00115295	0.00103863	0.0010546	0.00117085	0.00183343	0.00338181	0.00364	0.00585902	0.0203037	0.0306042	0.0171039	0.0115451	0.0124279	0.025702	0.112365	0.363768	0.0446009	0.023688	0.0297372	0.0252149	0.0204759	0.0269341	0.0391549	0.327133	1	0.342535	0.0328782	0.0081755	0.00456984	0.00315848	0.00306065	0.0117487	0.0174885	0.013953	0.0283392	0.0478401	0.00578827	0.00146213	0.00193975	0.00388652	0.00286995	0.00312897	0.00295076	0.00406264
ATP5F1C	0.00026119	0.00274018	0.00140198	0.00112137	0.00070561	0.00052906	0.00040307	0.0007499	0.00069598	0.00114348	0.00224836	0.00225022	0.00577641	0.0167219	0.0279996	0.0155241	0.0120958	0.0118285	0.0227975	0.112224	0.367224	0.0512001	0.0336835	0.0384554	0.0273829	0.0189153	0.0224663	0.0432843	0.352767	1	0.327122	0.0356149	0.016515	0.00960594	0.0124379	0.0135683	0.0242387	0.0289419	0.0271128	0.0497334	0.0561087	0.00800402	0.00244692	0.0020192	0.00360901	0.00323423	0.00289265	0.00168533	0.00334295
ATP5F1D	0.00068946	0.00414764	0.00183872	0.00164187	0.0015178	0.00141657	0.00068662	0.00045222	0.00049527	0.00144345	0.00349054	0.00478411	0.00405972	0.0131081	0.0228455	0.0109175	0.0101008	0.0114644	0.0220672	0.103128	0.277942	0.0459348	0.0317377	0.0328568	0.0247437	0.0131567	0.0178132	0.0470303	0.368716	1	0.265366	0.0292326	0.0146772	0.00870909	0.0116778	0.0118411	0.0254215	0.015207	0.00950953	0.0314006	0.0556923	0.0052437	0.00187366	0.0016381	0.00373353	0.00210966	0.0022505	0.0016395	0.00188805
ATP5F1E	0	0.00431854	0.00140237	0.00064806	0.00059168	0	0	0.00083847	0.00032004	0.0008697	0.0015113	0.00111422	0.00405326	0.0131373	0.0179931	0.0104712	0.00975865	0.0081136	0.0166906	0.0895892	0.360491	0.0424208	0.0247105	0.0421441	0.0274374	0.0188804	0.0204352	0.0697023	0.324201	1	0.309543	0.0318452	0.0131988	0.00708971	0.00897549	0.0178968	0.0242348	0.0244114	0.0277126	0.0469555	0.0558528	0.00564537	0.00137005	0.00294999	0.00787154	0.00318535	0.00304828	0.00085884	0.00316575
ATP5MC3	0	0	0	0	0	0	0	0	0	0	0	0	0	0.016654	0	0	0	0	0.0228056	0.0690118	0.0856975	0.0370271	0.0146156	0.0542665	0.0255718	0	0	0.0597406	0.292668	1	0.103846	0.0366892	0	0.0133883	0	0.0171228	0.0226057	0	0	0.0321069	0	0.0236353	0	0	0.0115883	0.01949	0.0172879	0.0133931	0
ATP5ME	0	0.00271365	0.00120636	0.00112576	0.00088244	0.0006852	0.00098117	0.00080702	0.00141398	0.00060783	0.00261994	0.00324548	0.00328033	0.00699018	0.0173922	0.00774123	0.0105825	0.00734493	0.0158051	0.0927524	0.191828	0.0442957	0.0276282	0.0429548	0.0221547	0.00730904	0.00692453	0.0351113	0.278127	1	0.143424	0.0254497	0.0113971	0.00718976	0.00710719	0.0171719	0.020081	0.0088912	0.0114275	0.0355593	0.0289946	0.0169226	0.0137244	0.00363024	0.00475764	0.00471927	0.00608652	0.00688632	0.00603034
ATP5MF	0	0.00119343	0.00076203	0.00170366	0.00070338	0	0	0	0	0.00137609	0.00138909	0	0.00765292	0.0110797	0.0133895	0.0068703	0.00663265	0.00623539	0.0115995	0.0466632	0.257674	0.0177996	0.0100776	0.0159695	0.0211138	0.00858453	0.0093393	0.00578445	0.185727	1	0.270999	0.0201511	0.00995404	0.00645951	0.0091319	0.00370675	0.0189595	0.0169076	0.0294302	0.0835981	0.0349208	0.0235123	0.0117999	0.00683389	0.00574497	0.00756504	0.00923215	0.00955032	0.0117547
ATP5MG	0.00054667	0.00174205	0.00140767	0.00123739	0.00097541	0.00088525	0.00071583	0.00118449	0.00056815	0.00149084	0.00287702	0.00287313	0.00470892	0.0148703	0.0257463	0.0135602	0.0106407	0.0120971	0.020897	0.101467	0.398299	0.0454824	0.0356076	0.0402974	0.0317352	0.0237562	0.0216672	0.0386831	0.311732	1	0.357869	0.0365543	0.0157674	0.00975397	0.0135041	0.0136792	0.0208701	0.0230821	0.0288602	0.0487281	0.0326313	0.0204591	0.0141323	0.00582673	0.0041328	0.00471677	0.00565079	0.00717152	0.00732646
ATP5MJ	0	0.00111003	0.00109071	0.00123337	0.00038678	0.00067121	0.00131372	0.00050357	0.00042598	0.0007453	0.00150024	0.00297198	0.0026835	0.0142498	0.0229302	0.00714982	0.00714952	0.0102791	0.0153519	0.0840547	0.331712	0.0300133	0.0330919	0.0319422	0.0220806	0.0144297	0.0173225	0.0324852	0.276201	1	0.297465	0.0266685	0.0161083	0.0109532	0.0132734	0.011981	0.0216405	0.0187361	0.0329152	0.0464795	0.0342345	0.021864	0.0112965	0.00690467	0.00313611	0.00304478	0.00266163	0.00189566	0.00262394
ATP5MK	0	0.00196079	0.00176969	0.00073675	0	0.00087679	0.00151549	0.00101242	0.00101292	0.00182345	0.00281244	0.00249751	0.00458035	0.0130115	0.0199022	0.0105803	0.00945267	0.00866587	0.0202158	0.0926938	0.379146	0.0399253	0.0322235	0.0431722	0.0322446	0.0243136	0.0219445	0.0619744	0.3046	1	0.317043	0.0333799	0.0155418	0.0122134	0.0128476	0.0183746	0.0226057	0.0248119	0.0368223	0.0473408	0.0352337	0.019003	0.0111771	0.00556251	0.00289751	0.00239535	0.00241689	0.00298301	0.00201446
ATP5PB	0.0004884	0.0024251	0.00134155	0.00160161	0.00088004	0.0007019	0.00052501	0.00068452	0.00061056	0.00127859	0.00319522	0.003443	0.00523804	0.0145164	0.0240045	0.0134052	0.01283	0.0116485	0.0219888	0.110668	0.392274	0.0535743	0.0383006	0.0494899	0.0336472	0.0265344	0.0275316	0.0385183	0.337022	1	0.344837	0.0393966	0.0176996	0.0116737	0.0158882	0.0176793	0.0217849	0.0238428	0.030918	0.0527184	0.0373504	0.0192855	0.0143817	0.00544568	0.00604313	0.00463049	0.00534045	0.00704148	0.0088431
ATP5PD	0.00097539	0.00224862	0.00074485	0.00148272	0.00088925	0.00062248	0.0006063	0.00127184	0.00121937	0.00137212	0.00300974	0.00294604	0.00537946	0.0129687	0.0208728	0.0105207	0.0103779	0.0109106	0.0212849	0.10279	0.303916	0.0489695	0.0326973	0.0532235	0.0370658	0.0180527	0.0195322	0.0333916	0.306956	1	0.268442	0.0313028	0.0146433	0.00874917	0.0114575	0.0185278	0.0225187	0.0171165	0.0175648	0.0388537	0.0337221	0.0167888	0.0118302	0.00408917	0.00520142	0.00015192	0	0	0.00012578
ATP5PF	0	0	0	0	0	0	0	0	0	0	0	0.00069808	0	0.00342767	0.00680435	0.00310666	0.00464811	0.00667696	0.0153851	0.0597305	0.248212	0.029413	0.0157725	0.0201609	0.0124711	0.0110985	0.0151423	0.0410025	0.235514	1	0.35304	0.0254981	0.00840094	0.00480177	0.0037121	0.00414474	0.00184953	0.00540356	0.00527231	0.00490323	0.00430866	0.00182011	0	0	0.00196851	0	0	0.00063167	0
ATP5PO	0.00052732	0.00342438	0.0020152	0.00134592	0.0011867	0.00143277	0.00101472	0.00107986	0.00122749	0.00147441	0.00374285	0.00375791	0.00592648	0.0181489	0.0282382	0.0157025	0.0108094	0.0119177	0.0246281	0.115038	0.423762	0.0482316	0.026007	0.030697	0.0247197	0.0214858	0.0257997	0.0452101	0.356496	1	0.367101	0.0347419	0.0113393	0.00510908	0.00495398	0.00449284	0.00368995	0.00325345	0.0026698	0.0021552	0.00092173	0.00094539	0.00063467	0.00102178	0.00337806	0.0020916	0.00204282	0.00140691	0.0018489
SDHA	0.00117632	0.00536605	0.00331951	0.00260179	0.00235562	0.00131758	0.00201777	0.00193434	0.00090908	0.00044599	0.00064898	0.00175128	0.00031611	0.00060109	0.000786	0.00045633	0.00058774	0.0004338	0.00015838	0.00025272	0.00049634	0.00019043	0.00034454	0	0.00015774	0.00042699	0.00189697	0	0.00033103	0.0003816	0.00027401	0.00048553	0.00110805	0.00077542	0.002135	0.00249672	0.00485372	0.00820698	0.00864828	0.0129555	0.0172676	0.0250052	0.0486145	0.072737	0.111726	0.138783	0.177646	0.326684	0.570557
SDHB	0.00163673	0.00874617	0.00517868	0.00410188	0.00331061	0.00279214	0.00219634	0.00245933	0.00137619	0.00186993	0.00082627	0.00047651	0.00031299	0.00064226	0.00093519	0.00079202	0.00080419	0.00052017	0.00068995	0.00058504	0.00063433	0.00037754	0.00089256	0.00023433	0.00081983	0.00133821	0.00121803	0	0.00019033	0.00088038	0.0004726	0.00053438	0.00183414	0.00106998	0.00151157	0.00294972	0.00430569	0.00574856	0.00753019	0.0151668	0.0238772	0.0265905	0.0556368	0.0811359	0.126094	0.136254	0.180191	0.316911	0.569341
SDHC	0	0.0021922	0	0	0	0	0	0.00133572	0	0	0.00277281	0	0	0	0.00200588	0	0	0	0	0	0	0	0	0	0	0	0	0	0	0.00199063	0	0	0	0	0	0.00126501	0.00677397	0.0095943	0.00361606	0.0113798	0.018575	0.0306367	0.0367177	0.0573041	0.0787216	0.122195	0.159793	0.344691	0.58279
SDHD	0	0.00484898	0.00407828	0.00325008	0.00188638	0	0	0.00448572	0	0.00147913	0	0	0.00312702	0	0.00093187	0.00050288	0	0	0.00391322	0.00151728	0.00187177	0	0	0	0	0	0	0	0	0	0.00292794	0	0.00143564	0.00090773	0.00093908	0.00284764	0	0.00985735	0.00525521	0.0147401	0.0291744	0.0238485	0.0367304	0.0623095	0.100288	0.165949	0.185915	0.290503	0.598464
[truncated: 71 more columns]
