# Supplementary material for: Fmp30p is a mitochondrial phosphatidylinositol hydrolase that modulates CoQ biosynthesis
Source: Nat Commun. 2026 May 30;17:7013. doi: 10.1038/s41467-026-73766-x (PMC13392021; doi:10.1038/s41467-026-73766-x)
Supplement: Supplementary file 4 — Source Data [file 41467_2026_73766_MOESM4_ESM.zip › 2026_Baker_Guerra_Source_Data_Supp_Figure_1.xlsx]

## Sheet: ED Fig 1a
Protein	Protein Log2 FC (fmp30D/WT)	-log10 p-value
OCT1	0.119242	0.479932
AAC1	-0.165833	0.359494
AAC3	-0.421666	0.713848
AAH1	-0.0689723	0.197328
AAP1	-0.0077718	0.0578573
AAR2	0.142293	0.878891
AAT1	-0.110634	0.687948
AAT2	-0.0361176	0.874504
ABD1	-0.0214939	0.64859
ABF1	-0.011048	0.0636778
ABF2	0.0654182	0.798813
ABP1	-0.0734317	0.800009
ABP140	-0.0752417	0.520974
ABZ1	-0.0620728	0.249618
ABZ2	0.103966	0.436103
ACB1	0.211758	0.430686
ACC1	-0.0188287	0.0381563
ACF2	-0.190411	0.29199
ACF4	0.103537	0.401983
ACH1	0.615253	1.64416
ACK1	0.122754	0.147354
ACL4	-0.0799472	1.52418
ACO1	0.090428	1.15991
ACO2	-0.625693	0.493578
ACP1	0.141262	0.934596
ACS1	-0.126633	1.30749
ACS2	0.00740623	0.112476
ACT1	-0.0654221	0.97737
ADA2	0.104169	0.213598
ADD37	0.0710996	0.21413
ADD66	-0.0864391	0.669466
ADE1	-0.0092653	0.0502694
ADE12	-0.0503407	0.931737
ADE13	-0.137648	0.986711
ADE16	-0.0038166	0.0371423
ADE17	-0.0321929	0.21533
ADE2	-0.105194	0.339931
ADE3	-0.13858	2.27144
ADE4	-0.0245717	0.192525
ADE57	-0.0477282	1.14716
ADE6	-0.0393442	0.444906
ADE8	0.0442238	0.266961
ADH1	-0.019853	0.261604
ADH2	0.165059	0.932771
ADH3	0.0467491	0.280772
ADH5	0.247361	1.39208
ADH6	0.0353483	0.141711
ADI1	-0.005621	0.0289781
ADK1	-0.0260709	0.357751
ADO1	-0.12683	1.02357
ADP1	-0.0704028	0.524306
ADR1	-0.0259279	0.220581
ADY2	-0.364098	0.936161
ADY4	0.0362428	0.029819
AEP1	0.459236	0.86527
AEP2	-0.442142	0.321052
AEP3	-0.435625	0.74214
AFG1	0.0714658	0.504943
AFG2	0.070659	0.316939
AFG3	0.0455068	0.152498
AFI1	-0.194794	0.616578
AFR1	0.146192	0.242497
AFT1	0.186531	0.29946
AFT2	0.0416444	0.0665237
AGC1	0.938703	1.05426
AGE1	0.295525	0.143635
AGE2	-0.164103	0.872575
AGP1	0.552531	0.801141
AGP2	0.611322	0.719786
AGX1	0.531437	1.49608
AHA1	0.0685927	0.59131
AHP1	-0.0886739	0.852971
AI1	0.320167	0.173898
AI2	0.379797	0.329547
AI3	0.379797	0.329547
AI4	-0.301467	0.279464
AI5_ALPHA	0.379797	0.329547
AIF1	0.0354214	0.135
AIM10	0.0913436	0.472199
AIM14	-0.0141118	0.0988925
AIM17	0.0613302	0.613076
AIM18	0.0157363	0.0486925
AIM19	0.0958239	0.0837563
AIM2	0.068477	0.480371
AIM21	-0.131975	0.409346
AIM22	-0.0275574	0.0376274
AIM23	0.0589981	0.265247
AIM24	0.0286172	0.234862
AIM25	0.060503	0.111155
AIM29	0.0365664	0.534312
AIM3	-0.0959524	0.474179
AIM32	0.274761	1.05599
AIM33	0.151918	0.291013
AIM34	0.361767	1.48455
AIM36	0.0705109	0.196663
AIM39	0.0980536	0.400022
AIM4	0.037995	0.057383
AIM41	0.0100727	0.18517
AIM45	-0.0502745	0.210883
AIM46	0.0428225	0.179304
AIM6	0.157555	0.527888
AIM7	-0.0307585	0.172729
AIM9	0.0300096	0.248132
AIP1	-0.110308	0.691273
AIR1	0.130561	0.448238
AIR2	-0.106297	0.402156
AKL1	-0.155116	1.20598
AKR1	-0.075189	0.620368
AKR2	-0.0164229	0.0500059
ALA1	-0.0257467	1.05908
ALB1	-0.0299937	0.192753
ALD2	-0.0137183	0.0429973
ALD3	-0.130482	0.132624
ALD4	0.0363274	0.260873
ALD5	0.00375621	0.0242226
ALD6	-0.0594451	0.564935
ALE1	-0.155869	1.47638
ALF1	0.014857	0.0619994
ALG1	-0.0074177	0.044411
ALG11	0.00623894	0.040469
ALG12	-0.024147	0.102435
ALG13	0.0879873	0.475151
ALG14	-0.0814215	0.124798
ALG2	0.0263074	0.0668033
ALG5	-0.104728	0.448051
ALG6	-0.193368	0.22838
ALG8	-0.0390021	0.0487038
ALG9	0.0667076	0.481785
ALO1	0.0329603	0.655464
ALR1	-0.227791	1.37776
ALR2	-0.828099	0.596273
ALT1	0.0324949	0.246825
ALT2	-0.288019	0.730409
ALY1	0.0385545	0.227161
ALY2	0.10829	0.626253
AMD1	0.0156676	0.449522
AME1	-0.0371412	0.0583597
AMN1	0.0714773	0.146052
AMS1	0.00645129	0.076095
ANB1	-0.406812	0.307027
ANP1	0.0368125	0.114694
ANR2	0.123903	0.462402
ANT1	-0.105587	0.553885
ANY1	-0.0336119	0.0413836
AOS1	-0.178026	0.446113
APA1	-0.0241591	0.446988
APA2	-0.0157439	0.145396
APC2	1.17781	0.315614
APC4	-0.335897	0.889272
APC5	-0.187861	0.497855
APD1	-0.0203457	0.0911474
APE1	0.0106875	0.148698
APE2	0.0842349	1.42658
APE3	-0.0045293	0.100255
APE4	-0.0812664	0.691052
APJ1	-0.21948	0.520207
APL1	-0.0747662	0.402253
APL2	0.00877571	0.039682
APL3	0.0618127	0.164791
APL4	0.0418847	0.469499
APL5	-0.0464357	0.246064
APL6	-0.0039253	0.0245601
APM1	-0.0425262	0.316614
APM2	-0.388525	0.421223
APM3	-0.0169125	0.063807
APM4	-0.139858	0.545215
APN1	-0.0779152	0.503636
APN2	0.408389	0.445407
APP1	1.61386	0.448721
APQ12	0.294589	0.138897
APS1	-0.278023	0.896617
APS2	0.0920792	0.325011
APS3	-0.21069	0.707475
APT1	-0.011528	0.140828
APT2	0.204758	0.599859
ARA1	0.0155748	0.0690144
ARA2	-0.0315584	0.766069
ARB1	-0.0980161	0.751675
ARC1	-0.0086263	0.172775
ARC15	0.00183042	0.013611
ARC18	0.0030969	0.0103221
ARC19	0.0409393	0.429518
ARC35	-0.0512492	0.538742
ARC40	0.00890668	0.0323824
ARD1	-0.0306314	0.269714
ARE1	-0.109915	0.221338
ARE2	-0.089421	0.362858
ARF1	-0.039992	0.14243
ARF2	-0.110304	1.49645
ARF3	0.0139853	0.0296671
ARG1	-0.246223	0.444482
ARG2	0.199963	0.937837
ARG3	-0.423731	0.571136
ARG4	-0.095583	0.537674
ARG5,6	-0.036232	0.0824549
ARG7	-0.0880241	0.462558
ARG8	0.0544306	0.117138
ARG82	-0.311096	0.51277
ARH1	0.00362714	0.0116707
ARI1	-0.161437	0.460051
ARK1	0.292834	0.807496
ARL1	-0.0180562	0.117494
ARL3	0.164411	0.637131
ARN1	0.963971	0.838109
ARN2	0.854893	1.15517
ARO1	-0.0215448	0.302502
ARO10	0.251234	1.38356
ARO2	-0.0444463	0.859062
ARO3	0.00278409	0.0289356
ARO4	0.00132879	0.0073967
ARO7	0.0473283	0.258734
ARO8	0.00923665	0.0892159
ARO80	-0.111649	0.249424
ARO9	0.169415	1.37027
ARP1	-0.230058	0.151209
ARP2	-0.0323855	0.369938
ARP3	-0.0333284	0.455296
ARP4	-0.0535285	0.459831
ARP5	-0.0116622	0.0336144
ARP6	0.12248	0.452125
ARP7	0.0386524	0.0747112
ARP8	-0.0716222	0.220576
ARP9	-0.113387	0.51928
ARR2	-0.0601177	0.339629
ART10	0.222564	0.377961
ART5	-0.292869	1.54198
ARX1	0.0426642	0.190957
ASA1	0.0956415	0.271245
ASC1	-0.0186628	0.197749
ASF1	-0.0902233	0.315232
ASF2	-0.0077222	0.00477066
ASG1	-0.149108	1.23346
ASH1	-0.325924	0.376296
ASI2	-0.150546	0.449024
ASI3	0.139786	0.165605
ASK1	-0.243891	1.21975
ASK10	-0.0473143	0.252273
ASM4	-0.0724316	0.239687
ASN1	-0.0621916	0.445686
ASN2	0.0171229	0.147191
ASP1	-0.0410144	0.294797
AST1	0.283534	0.480191
AST2	-0.174388	0.560294
ATE1	0.0612354	0.31114
ATF1	-0.560424	0.812272
ATF2	-0.240337	0.967887
ATG1	-0.0034402	0.0113585
ATG11	-0.0238107	0.0796563
ATG13	-0.32621	0.288498
ATG15	0.117958	0.579435
ATG17	0.0340989	0.0410434
ATG18	0.0377032	0.27405
ATG19	0.0178235	0.031553
ATG2	-0.187794	0.582566
ATG20	-0.0270678	0.0493517
ATG21	-0.0234178	0.192378
ATG22	-0.33917	0.304836
ATG23	0.250748	0.505931
ATG26	-0.023716	0.0867307
ATG27	-0.130693	0.814212
ATG29	-0.0547644	0.113423
ATG3	-0.11858	0.656496
ATG31	0.135894	0.277946
ATG32	0.285508	0.648159
ATG33	-0.0327962	0.112117
ATG34	-0.309545	1.3783
ATG36	-0.955779	1.37364
ATG38	0.217665	0.749273
ATG39	-0.441819	0.803442
ATG4	0.0106157	0.0683379
ATG40	-0.363121	0.626302
ATG42	0.0859369	0.640337
ATG44	0.218444	0.485359
ATG5	0.0982437	0.276369
ATG7	-0.0134226	0.0584627
ATG8	-0.211241	1.15867
ATG9	0.0672715	0.156955
ATH1	0.0868607	0.688349
ATM1	0.0499426	0.615319
ATO2	-0.382125	1.22357
ATO3	-0.141654	0.369399
ATP1	0.275076	1.65809
ATP10	-0.0091445	0.0175172
ATP11	-0.144763	0.413084
ATP12	0.291806	1.37247
ATP14	0.551382	0.668813
ATP15	0.719891	1.38489
ATP16	0.209309	0.603472
ATP17	0.363389	1.52272
ATP18	0.564063	1.57168
ATP19	0.308895	0.50069
ATP2	0.24611	1.17734
ATP20	0.201501	0.921811
ATP22	0.0718892	0.196434
ATP23	-0.138257	0.666207
ATP25	0.107631	0.692435
ATP3	0.238522	1.05623
ATP4	0.257434	1.06763
ATP5	0.29706	1.38013
ATP7	0.336014	1.29561
ATS1	-0.16593	0.452752
ATX1	-0.0551872	0.101625
ATX2	0.759707	0.763541
AUR1	-0.274949	0.400461
AVL9	-0.0690657	0.745665
AVO1	0.218575	1.02614
AVO2	-0.447941	0.517176
AVT1	0.0363394	0.256257
AVT3	0.092507	0.276069
AVT4	0.543195	0.813722
AVT6	-0.217494	1.2554
AVT7	0.462061	0.273598
AXL1	-0.270229	1.05703
AYR1	0.0487862	0.495694
AZF1	-0.0987244	0.39993
BAG7	-0.46173	0.491808
BAP2	-0.116034	0.476533
BAS1	0.0616976	0.0972585
BAT1	-0.0607688	1.03104
BAT2	-0.080623	1.0603
BBC1	-0.0594781	1.35122
BBP1	0.0511704	0.0385773
BCD1	-0.348559	0.341044
BCH1	-0.0468756	0.892119
BCH2	-0.0848573	0.182085
BCK1	-0.19135	0.579955
BCK2	-1.05046	0.766654
BCP1	-0.0169112	0.0846436
BCS1	0.0653922	0.115502
BCY1	0.0255171	0.417802
BDF1	0.0113767	0.0450617
BDH1	0.0740859	1.29908
BDH2	-0.212768	2.25937
BDP1	-0.144867	0.429993
BEM1	-0.007892	0.0292271
BEM2	-0.137079	0.720986
BEM3	-0.111059	1.26096
BEM4	-0.0375926	0.0862683
BER1	-0.0602372	0.359362
BET1	-0.253895	1.42791
BET2	0.0399221	0.119764
BET3	0.0677249	0.389542
BET4	0.0744966	0.33755
BET5	-0.156907	0.0820437
BFR1	-0.0162392	0.130245
BFR2	-0.12078	1.0563
BGL2	-0.0123806	0.125657
BI2	0.37075	0.945853
BI3	0.37075	0.945853
BI4	0.37075	0.945853
BIG1	-0.515364	1.30163
BIK1	0.0790494	0.168515
BIM1	0.174132	0.628421
BIR1	-0.118623	0.460814
BIT2	0.190016	0.872095
BIT61	0.0618286	0.131648
BLI1	0.354069	0.340149
BLM10	-0.0395126	0.185095
BMH1	-0.0435244	0.496846
BMH2	-0.10804	0.357611
BMS1	-0.0122414	0.120645
BMT5	0.120808	0.221164
BMT6	0.621799	0.489769
BNA1	-0.0827293	0.956113
BNA3	-0.0593891	0.400402
BNA4	-0.0998859	0.259403
BNA5	-0.0842279	0.346761
BNA6	0.0879949	0.793578
BNA7	0.141535	0.45786
BNI1	-0.0505231	0.163898
BNI4	-0.007604	0.00553559
BNI5	-0.276313	2.03297
BOI1	-0.251985	1.91917
BOI2	-0.0619532	0.504444
BOL1	0.379271	0.519818
BOL2	0.0951074	0.565479
BOL3	0.121204	1.02929
BOP2	-0.643045	0.980889
BOP3	0.117057	0.0477547
BOR1	-0.638955	0.644087
BOS1	-0.0271657	0.346522
BPH1	0.0249824	0.0427553
BPL1	-0.103536	0.369623
BPT1	-0.106761	0.262632
BRE1	-0.0595156	0.408132
BRE2	-0.0366275	0.0361034
BRE5	-0.106818	0.614365
BRF1	-0.136731	0.357939
BRL1	0.624149	0.893454
BRN1	0.0541871	0.0940639
BRO1	0.00669861	0.02145
BRR1	-0.668409	0.671451
BRR2	-0.0060164	0.0415222
BRR6	0.0231552	0.0290746
BRX1	0.00661723	0.0304226
BSC2	-0.0607325	0.235061
BSC6	-0.0365728	0.0226922
BSP1	0.19691	0.757279
BST1	-0.204934	0.368449
BTS1	-0.181454	0.339778
BUB2	-0.58482	0.487875
BUB3	-0.936082	0.680647
BUD13	-0.133391	0.792043
BUD14	-0.133795	0.739181
BUD16	-0.350898	2.35358
BUD17	-0.237227	1.16989
BUD2	0.00274467	0.0103067
BUD21	-0.26021	1.16512
BUD22	0.0270049	0.100973
BUD23	-0.0915515	0.337285
BUD27	-0.0124925	0.0314305
BUD3	-0.0977383	0.274927
BUD31	0.182927	0.365412
BUD32	0.116882	0.232847
BUD4	0.962521	0.4064
BUD6	-0.168888	0.533185
BUD7	-0.119712	0.171483
BUD8	0.319131	0.346095
BUD9	0.0305615	0.0296202
BUG1	-0.0530771	0.276585
BUL1	-0.0580285	0.29943
BUL2	-0.104616	0.103114
BUR2	0.273179	0.837188
BUR6	-0.0315876	0.0752871
BXI1	0.0813936	0.32407
BYE1	-0.0990206	0.473209
BZZ1	0.023571	0.0641734
CAB1	-0.176481	2.2378
CAB2	0.0109444	0.0732707
CAB3	-0.0016244	0.00764159
CAB4	-1.93572	1.0121
CAB5	-0.0332788	0.206914
CAC2	-0.0663325	0.183983
CAF120	0.255417	0.695053
CAF130	-0.283991	0.561777
CAF16	0.0463435	0.225087
CAF20	0.00703367	0.0143342
CAF4	0.0909678	0.411179
CAF40	-0.0749715	0.45683
CAJ1	0.0462608	0.765243
CAK1	-0.193714	1.02043
CAM1	0.0877101	0.830995
CAP1	-0.0560919	0.373747
CAP2	0.0147864	0.0546509
CAR1	0.0232131	0.116296
CAR2	0.0481561	0.33802
CAT2	-0.086057	0.362666
CAT8	0.301166	1.39195
CAX4	-0.301449	0.353631
CBC2	-0.0439994	0.125855
CBF1	-0.123032	0.703138
CBF2	0.386751	0.615692
CBF5	-0.0059363	0.0678668
CBK1	0.0161114	0.0783948
CBP1	0.102913	0.220599
CBP2	-0.138662	1.30714
CBP3	0.0175101	0.0987718
CBP4	-0.067166	0.144655
CBP6	0.0232792	0.203654
CBR1	0.00742722	0.0978224
CBS2	-0.748756	0.490914
CBT1	-0.937712	0.474224
CCA1	0.048118	0.194637
CCC1	-0.0830142	0.886689
CCC2	0.046786	0.829148
CCE1	0.074	0.149026
CCL1	-0.154051	0.613406
CCM1	-0.0777842	0.163357
CCP1	0.124247	0.516883
CCR4	0.0525538	0.479298
CCS1	-0.0466957	0.224061
CCT2	-0.0328992	0.725831
CCT3	0.0015672	0.0340782
CCT4	0.0202961	0.182388
CCT5	0.00723394	0.141849
CCT6	-0.0162067	0.0867429
CCT7	0.0195929	0.44231
CCT8	-0.0472253	0.94423
CCW14	-0.0357138	0.165039
CCZ1	-0.439552	0.960335
CDC1	-0.087094	0.299332
CDC10	-0.116777	1.42597
CDC11	-0.0492579	0.551884
CDC12	0.00841014	0.0504842
CDC123	-0.100472	0.253305
CDC13	-0.313338	0.814057
CDC14	-0.136209	1.25683
CDC15	-0.131513	0.158557
CDC16	0.331751	0.162512
CDC19	-0.0167071	2.32372
CDC21	0.0610498	0.406539
CDC23	0.603613	0.523946
CDC24	0.0710087	0.138981
CDC25	0.0103391	0.100811
CDC27	0.908612	0.279926
CDC28	0.0560303	0.453273
CDC3	-0.0342318	0.436149
CDC31	-0.0370789	0.292798
CDC33	-0.0610243	1.36661
CDC34	0.252582	0.67861
CDC36	0.0300986	0.114167
CDC37	-0.0282707	0.384398
CDC39	-0.013773	0.151187
CDC40	0.0477359	0.0453434
CDC42	0.00054359	0.00728019
CDC43	-0.297089	0.711244
CDC45	-0.0978368	0.0982103
CDC48	-0.0282542	0.374592
CDC50	-0.198762	0.892454
CDC53	0.0141513	0.0871265
CDC55	0.0319373	0.125834
CDC60	0.0166531	0.207655
CDC73	0.0314706	0.327542
CDC8	0.0835826	0.43756
CDC9	0.0187124	0.067494
CDD1	0.341841	0.483556
CDH1	-0.258694	0.307619
CDS1	0.0240707	0.0992886
CEF1	1.22668	3.24625
CEG1	0.039711	0.451919
CEM1	-0.102157	0.35756
CEP3	-0.0937366	0.759619
CET1	-0.0513732	0.580561
CEX1	0.0935726	0.55601
CFD1	-0.0182737	0.0518918
CFT1	-0.0478077	0.315586
CFT2	-0.0127875	0.0403511
CGI121	-0.0416247	0.106634
CGR1	0.131182	0.183206
CHA1	0.193735	0.204238
CHA4	-0.718974	0.591306
CHC1	-0.0426337	0.395173
CHD1	-0.0967159	0.434079
CHK1	-0.0636044	0.251384
CHL1	-0.702399	0.570592
CHO1	0.136608	0.40805
CHO2	-0.0446065	0.398827
CHS1	-0.273672	0.536239
CHS3	-0.36107	0.781272
CHS5	-0.0411994	0.488221
CHS6	0.0467949	0.195612
CHZ1	-0.211094	0.877936
CIA1	0.0693843	0.507842
CIC1	-0.0517298	0.361832
CIK1	-0.279297	1.00048
CIN1	-0.26043	0.16269
CIN2	0.0631758	0.119763
CIN5	0.014869	0.0206466
CIR1	0.0806363	1.15151
CIR2	0.440633	2.13391
CIS3	0.37207	1.42881
CIT1	0.191542	1.15162
CIT2	-0.208117	1.78254
CIT3	-0.881568	0.559272
CKA1	0.014452	0.153919
CKA2	0.0120386	0.124439
CKB1	-0.0654138	0.0684759
CKB2	0.0317605	0.226598
CKI1	0.0565084	0.191506
CKS1	0.138499	0.221657
CLA4	0.0282574	0.0524511
CLC1	0.0523637	0.772066
CLD1	0.767424	1.22682
CLF1	0.0975641	0.126311
CLP1	-0.0830263	0.162678
CLU1	-0.0123959	0.0832231
CMC1	-0.678112	1.59739
CMC2	0.237652	1.56466
CMC4	0.165828	0.157336
CMD1	0.038463	0.448283
CMK1	0.0517368	0.524528
CMK2	-0.0363789	0.673331
CMP2	0.00033951	0.00126637
CMR1	-0.0355511	0.127318
CMS1	0.204617	1.7027
CNA1	0.0714671	0.306282
CNB1	-0.165616	0.660222
CNE1	0.0664527	0.0950831
CNM67	0.302894	1.11711
CNS1	-0.0530663	0.329122
COA1	0.0399246	0.172781
COA3	0.163733	0.198446
COA4	-0.116588	0.283709
COA6	0.0292053	0.111022
COB	0.37075	0.945853
COF1	-0.0640971	0.311904
COG1	0.0486444	0.112785
COG2	0.125748	1.46101
COG3	0.019982	0.206458
COG4	-0.0576935	0.214914
COG5	-0.0430552	0.243652
COG6	0.11271	0.481513
COG7	0.0373987	0.125621
COG8	-0.165072	0.952561
COP1	-0.0285708	0.714906
COQ1	-0.0313136	0.159257
COQ10	0.391608	1.05264
COQ11	0.0832367	0.278579
COQ2	-0.0708961	0.123055
COQ3	0.279495	0.669621
COQ4	0.719783	2.30931
COQ5	0.327832	1.57
COQ6	0.615185	2.06526
COQ7	1.00584	2.53554
COQ8	0.11956	0.19201
COQ9	0.924969	3.53805
COR1	0.18141	1.38105
COS1	0.337196	1.09889
COS3	0.337196	1.09889
COS4	0.337196	1.09889
COS5	0.337196	1.09889
COS6	0.0348721	0.117482
COS7	0.654161	1.39868
COS8	0.0348721	0.117482
COS9	-0.257116	1.81454
COT1	0.00180562	0.00908669
COX1	0.0899455	0.210489
COX11	-0.156302	0.818837
COX12	0.390027	1.6893
COX13	0.213349	0.458062
COX14	-0.0971057	0.176084
COX15	-0.0539188	0.242846
COX16	0.374497	0.285603
COX17	-0.0620995	0.128485
COX19	0.218787	0.508368
COX2	0.2994	1.27596
COX20	0.0354354	0.19362
COX23	-0.0695362	0.275734
COX26	0.196796	0.668997
COX3	-0.0159562	0.03892
COX4	0.391134	1.16584
COX5A	0.238228	0.615145
COX5B	0.0423692	0.155741
COX6	0.296899	2.33627
COX7	0.26126	0.293613
COX8	-1.30894	0.293651
COX9	0.688412	2.69784
COY1	-0.0622222	0.28502
CPA1	0.516965	0.623762
CPA2	-0.134266	0.430262
CPD1	-0.0628389	0.562834
CPR1	0.0808334	1.39031
CPR2	0.277451	0.711514
CPR3	0.0205377	0.150106
CPR5	0.0985451	2.28083
CPR6	0.0230389	0.346277
CPR7	0.0560112	0.148718
CPR8	0.0241509	0.157599
CPS1	0.083046	0.560501
CPT1	0.302231	1.72143
CQD1	-0.183327	1.42926
CQD2	-0.0668716	0.270296
CRC1	-0.140022	0.277585
CRD1	0.56761	1.40228
CRG1	-0.31347	1.41315
CRH1	-0.0103525	0.180639
CRM1	-0.0059369	0.0723391
CRN1	-0.0157115	0.216893
CRP1	-0.0191714	0.399527
CRT10	-0.471974	0.256786
CRZ1	-0.250618	0.422632
CSC1	-0.0550016	0.721478
CSE1	-0.0355606	0.664498
CSE2	-0.175095	0.673017
CSF1	-0.040287	0.155468
CSG2	-0.435995	1.07952
CSI1	-0.0243047	0.0320569
CSL4	-0.0507011	0.361087
CSM1	-0.292889	0.148553
CSM3	-1.10742	1.42343
CSN12	-0.0013968	0.00327225
CSR1	-0.0489299	1.07834
CSR2	0.301973	1.05691
CSS1	0.537242	0.747481
CST26	-0.16582	2.09212
CST6	-0.0749747	0.238913
CTA1	-0.146772	0.751294
CTF18	-0.92219	0.373534
CTF19	0.257871	1.43322
CTF4	0.206901	0.39782
CTF8	0.0977573	0.227459
CTI6	0.0914307	0.226276
CTK1	-0.0014356	0.00956813
CTK2	-0.0911897	0.57855
CTK3	0.103512	0.832926
CTM1	-1.83593	0.878207
CTO1	-0.0650374	0.282411
CTR1	-0.061168	0.162707
CTR86	-0.145096	0.480868
CTR9	-0.0425396	0.422637
CTS1	-0.277316	1.07462
CTS2	-0.525045	0.914571
CTT1	-0.141539	0.18967
CUB1	-0.0229225	0.174915
CUE1	0.0120239	0.102979
CUE2	-0.261996	0.820335
CUE3	0.1554	0.0735905
CUE4	0.153477	0.3106
CUE5	-0.13564	0.430967
CUL3	0.558898	0.61265
CUP1-2	0.224875	0.434776
CUP2	-0.0626431	0.190745
CUS1	0.0365403	0.107255
CUS2	-0.43007	0.959155
CUZ1	-0.0130126	0.0277907
CWC15	-0.0534477	0.132411
CWC2	-0.121011	0.306563
CWC22	0.11942	0.734147
CWC23	0.214378	0.16044
CWC24	-0.191355	0.685651
CWC25	0.0824992	0.15723
CWC27	-0.17811	0.364211
CWH41	-0.0602061	0.974286
CWH43	0.00351588	0.0217082
CWP1	-0.0413202	0.168317
CYB2	0.359374	1.97646
CYB5	0.021438	0.321286
CYC1	0.180322	0.914664
CYC2	0.115479	0.0577139
CYC3	-0.105967	0.862589
CYC7	-0.149599	0.368787
CYC8	-0.0169919	0.139612
CYK3	-1.35833	1.00314
CYM1	-0.0220769	0.332055
CYR1	-0.0077527	0.0660284
CYS3	-0.0965684	1.31536
CYS4	0.0489031	0.598256
CYT1	0.290882	0.767296
CYT2	-0.21527	1.76713
DAD1	-0.0848891	0.161582
DAD2	0.0779546	0.1476
DAD3	0.344522	0.782813
DAK1	-0.0082811	0.0553004
DAL7	1.09101	1.15077
DAL81	-0.153833	0.110348
DAM1	-0.0721022	0.123492
DAP1	0.0385037	0.376408
DAP2	-0.0104612	0.0961041
DAS1	0.0459245	0.0882609
DAS2	0.11445	0.857061
DAT1	-0.16711	0.179057
DBF2	0.0317484	0.0789792
DBF20	-0.221479	1.52439
DBP1	0.156791	1.01014
DBP10	0.283568	1.18887
DBP2	-0.0674769	0.852758
DBP3	-0.0030924	0.0303252
DBP5	-0.0067857	0.0529877
DBP6	-0.0806948	0.375911
DBP7	0.0868448	0.147959
DBP8	-0.130592	0.882626
DBP9	-0.0147254	0.0990558
DBR1	-0.252809	0.620297
DCC1	-0.212303	0.42041
DCD1	-0.185992	0.838673
DCG1	-0.0438792	0.0825981
DCI1	-0.354073	0.824646
DCK1	0.215914	1.33244
DCN1	-0.10323	0.604305
DCP1	0.0493615	0.889226
DCP2	-0.0716654	0.959795
DCR2	-0.124625	0.375399
DCS1	0.0787633	0.469861
DCS2	-0.057923	0.450364
DCW1	-0.0163886	0.0736077
DDI1	0.0358829	0.354419
DDP1	-0.0709731	0.511223
DDR48	-0.175903	0.496516
DED1	-0.0043761	0.0645318
DED81	0.0463339	0.367494
DEF1	-0.0824496	0.897598
DEG1	-0.0499344	1.35882
DEP1	0.0197671	0.214849
DET1	0.0613181	0.189828
DFG5	0.114375	0.880295
DFM1	-0.125189	0.761285
DFR1	-0.0751336	0.339806
DGA1	0.17544	0.373112
DGK1	0.0207958	0.0509838
DGR2	-0.166853	0.486439
DHH1	0.0245558	0.592082
DHR2	0.0161292	0.0212459
DIA1	0.222617	0.234415
DIA2	0.0512148	0.259949
DIA4	0.0736434	0.319585
DIB1	0.17448	0.43574
DIC1	-0.0745614	0.241877
DID2	-0.0937182	0.731757
DID4	-0.0204652	0.07707
DIG1	0.245507	0.813084
DIG2	-0.201071	1.0313
DIM1	-0.0776857	0.331766
DIP2	-0.0268103	0.196882
DIP5	-0.298153	0.707804
DIS3	0.0665449	0.471549
DIT1	-0.370628	0.281876
DJP1	-0.0786336	0.724731
DLD1	0.228467	2.25328
DLD2	0.0627282	0.168871
DLD3	-0.0265675	0.314568
DLS1	-0.511145	0.608423
DMA1	-0.236094	0.259598
DMA2	-0.124671	0.77264
DML1	-0.128007	0.710186
DNA2	0.00430298	0.00791898
DNF1	-0.0671139	0.398243
DNF2	0.157222	0.708356
DNF3	0.0932159	0.531994
DNM1	0.0911961	0.914807
DOA1	0.0306339	0.270992
DOA4	-0.196528	0.309278
DOG1	0.0701764	0.131504
DOG2	0.0656605	0.427152
DOM34	0.0553233	0.178665
DOP1	-0.0777461	0.708078
DOS2	-0.126489	0.497143
DOT1	-0.21577	0.331156
DOT5	0.0358187	0.28473
DOT6	0.136302	0.0678855
DPB2	-0.12178	0.631545
DPB3	0.149515	0.157902
DPB4	-0.0884997	0.217676
DPH1	0.0952721	0.426144
DPH2	0.225054	0.163462
DPH5	-0.0565891	0.292459
DPH6	0.148869	0.677048
DPL1	0.0229988	0.132959
DPM1	0.0536753	0.730206
DPP1	0.0909201	0.171887
DPS1	-0.0065212	0.0975107
DRE2	-0.301366	0.806973
DRN1	0.0278244	0.108347
DRS1	-0.106892	0.819924
DRS2	-0.144365	0.926856
DSC2	-0.550753	1.52815
DSC3	0.13522	0.49944
DSD1	0.0733522	0.359447
DSE4	-0.0166957	0.0787367
DSF2	-0.0631809	0.097218
DSK2	-0.0073598	0.0432247
DSL1	-0.054917	0.268761
DSN1	-0.05078	0.135661
DSS1	-0.0759455	0.132721
DST1	-0.0610657	1.02662
DTD1	-0.306096	0.302412
DUF1	-0.028059	0.203548
DUG1	-0.0030416	0.0227657
DUG2	-0.0115547	0.151094
DUG3	-1.66927	1.28821
DUN1	-0.0425644	0.241958
DUO1	0.0141691	0.0842963
DUR1,2	0.061107	0.0424551
DUS1	0.058862	0.324861
DUS3	0.120424	0.654075
DUS4	-0.0764828	0.321782
DUT1	0.0415967	0.272318
DXO1	0.646262	0.413661
DYN1	0.00873693	0.00917855
DYN2	-0.0073592	0.0266731
DYS1	-0.0684586	1.87594
EAF1	0.0163288	0.025746
EAF3	0.0774543	0.811126
EAF5	0.122974	0.146863
EAF6	0.651615	0.404936
EAF7	0.118434	0.16184
EAP1	0.124422	0.75186
EAR1	0.231095	0.274975
EBP2	-0.0494671	0.176519
EBS1	0.163597	0.32934
ECI1	-0.0151386	0.0764544
ECM1	-0.293321	1.12517
ECM10	-0.0602442	0.10911
ECM11	0.255117	0.398338
ECM14	-0.0430457	0.803609
ECM15	0.0919838	0.0381574
ECM16	-0.0293401	0.215222
ECM18	-0.47288	0.163659
ECM19	-0.0278606	0.181502
ECM2	-0.0399806	0.071389
ECM21	-0.0197271	0.209831
ECM22	-0.619204	1.33378
ECM25	-0.340132	1.37519
ECM29	-0.0944678	1.08197
ECM3	-0.173695	0.432822
ECM30	0.0391242	0.219448
ECM31	-0.0079339	0.0284971
ECM32	0.0513871	0.328595
ECM33	-0.0270093	0.165931
ECM38	-0.0363623	0.406958
ECM4	0.031421	0.229214
ECM9	-0.823074	1.43456
ECT1	-0.0721766	0.703771
EDC1	-0.103052	0.463177
EDC3	-0.0683492	0.742506
EDE1	-0.0287933	0.422911
EDS1	-0.0842241	0.0334774
EFB1	-0.0318095	0.0786584
EFG1	0.00445366	0.0150428
EFM1	0.00666173	0.0435564
EFM2	-0.368868	1.89103
EFM3	-0.198034	0.419653
EFM4	0.155718	0.672012
EFM5	-0.0435499	0.134618
EFR3	-0.0060323	0.0305025
EFT1;EFT2	-0.0399259	0.737074
EGD1	-0.0913709	0.190356
EGD2	-0.0125319	0.0925985
EGH1	-0.076664	0.392578
EGO2	-0.13732	1.17148
EHD3	0.0377515	0.173901
EHT1	-0.0607999	0.372758
EIS1	0.13289	1.69273
ELF1	-0.153665	1.44828
ELG1	0.108493	0.0510766
ELM1	-0.444255	1.16687
ELO1	-0.170221	1.12873
ELO2	-0.0502135	0.141172
ELO3	-0.21321	1.86791
ELP2	0.0571925	0.726653
ELP3	0.0435569	0.132455
ELP4	-0.0800158	0.669866
ELP6	0.0385335	0.592368
EMC1	-0.0700696	0.727675
EMC10	0.00920614	0.0313042
EMC2	-0.0083981	0.0546909
EMC3	-0.0030734	0.0049127
EMC4	0.00576146	0.0321501
EMC5	-0.067241	0.489354
EMC6	-0.228373	0.104219
EMG1	0.0190779	0.116753
EMI1	0.6584	0.672985
EMI2	0.0181319	0.171896
EMP24	0.0501353	0.387012
EMP46	0.0485115	0.300718
EMP47	-0.0371532	0.483639
EMP70	-0.0047131	0.0347176
EMW1	0.0577952	0.591369
ENA1	0.17821	1.16901
ENA2	0.0914542	0.727683
ENA5	0.0914542	0.727683
ENB1	-0.261574	1.02839
END3	-0.0529677	0.382506
ENO1	0.0493259	0.561661
ENO2	-0.0344747	0.735106
ENP1	-0.152943	1.14283
ENP2	0.0651321	0.238869
ENT1	-0.0302461	0.216891
ENT2	-0.0940971	1.15813
ENT3	0.0257371	0.0845241
ENT4	-0.198539	1.32402
ENT5	-0.048322	0.223113
ENV10	-0.118583	0.759031
ENV11	1.02354	0.293428
ENV7	-0.0801093	0.0834346
ENV9	0.223045	0.414902
EOS1	0.0171	0.0697138
EPL1	-0.144531	0.52195
EPS1	0.0381622	0.287713
ERB1	-0.0004673	0.00445272
ERD2	-0.181403	0.409627
ERG1	0.853289	2.12806
ERG10	-0.0094833	0.135322
ERG11	0.0962175	0.921614
ERG12	-0.0713507	0.38303
ERG13	-0.0297343	0.287387
ERG2	-0.0527248	0.205629
ERG20	-0.0543931	0.346306
ERG24	0.027352	0.191458
ERG25	0.384907	0.5017
ERG26	-0.117546	0.89942
ERG27	-0.0490786	0.322776
ERG28	0.0158609	0.0604804
ERG29	0.123704	0.248669
ERG3	0.0793158	0.155383
ERG4	0.173933	0.455013
ERG5	0.202712	1.07291
ERG6	-0.0350132	0.481827
ERG7	-0.0678686	0.165689
ERG8	-0.0301704	0.314556
ERG9	0.0379683	0.226503
ERJ5	-0.143159	0.871247
ERO1	0.00306193	0.0188075
ERP1	0.0570234	0.923502
ERP2	-0.0093721	0.038893
ERP3	0.172125	0.769125
ERP4	-0.310717	0.71251
ERP5	0.125558	1.00067
ERP6	0.00637309	0.0158369
ERR1	-1.1456	0.960157
ERR3	-1.18635	0.934503
ERV1	0.0435855	0.156284
ERV14	-0.137531	0.427571
ERV15	-0.0378056	0.0272222
ERV2	-0.211275	1.41611
ERV25	0.070467	0.242087
ERV29	-0.0321668	0.254942
ERV41	-0.108979	0.581205
ERV46	-0.0449867	0.291275
ESA1	0.166121	0.194264
ESBP6	0.208953	0.379557
ESC1	-0.0829932	0.669208
ESC2	0.0293795	0.101692
ESF1	0.0293719	0.315158
ESF2	-0.0471999	0.403895
ESL2	0.131569	1.16669
ESS1	-0.0424747	0.250389
ETP1	-0.221826	0.765066
ETR1	0.0859019	0.949751
ETT1	-0.0920887	1.42019
EUC1	-0.203324	0.149124
EUG1	-0.0197671	0.116517
EXG1	0.0145531	0.0977902
EXG2	0.148588	0.086694
EXO70	0.0488319	0.155093
EXO84	0.0701949	0.528997
EXP1	-0.112511	0.196004
FAA1	-0.0319157	0.0709033
FAA2	-0.0569242	0.210391
FAA3	-0.119396	0.71839
FAA4	0.0128097	0.0661797
FAB1	-0.0266151	0.0535376
FAD1	0.0942682	0.219692
FAF1	-0.121092	0.386136
FAL1	-0.193392	0.793083
FAP1	-0.0573864	0.172166
FAP7	-0.109654	0.707721
FAR10	-0.148987	0.51127
FAR11	-0.104217	0.275169
FAR3	-0.0289694	0.0430563
FAR8	-0.0190608	0.096195
FAS1	-0.0167065	0.331553
FAS2	-0.0323677	0.811082
FAT1	-0.0802708	1.18923
FAU1	0.192551	0.26061
FBA1	-0.0590413	2.62312
FBP1	1.20943	1.3238
FBP26	-0.0357602	0.212471
FCF1	0.315695	1.18242
FCF2	-0.0031904	0.0148008
FCP1	0.0282288	0.101018
FCY1	0.00769043	0.031096
FDC1	-0.148062	1.352
FES1	0.0406729	0.575452
FET3	0.15177	0.345792
FET5	0.130046	1.04907
FHL1	-0.525227	0.445997
FIG4	-0.0330054	0.017614
FIP1	-0.200099	0.554865
FIS1	0.130899	0.650199
FIT2	1.66544	0.817906
FKH1	0.155955	0.162654
FKH2	-0.118616	0.280458
FKS1	0.176495	0.588379
FLC1	0.756833	1.22824
FLC2	-0.206739	1.66477
FLC3	-0.0659027	0.170951
FMC1	0.379047	0.504258
FMN1	-0.0391115	0.201495
FMO1	-0.0372581	0.0776349
FMP10	-0.144197	0.480896
FMP16	0.470664	2.76604
FMP23	-0.0458622	0.0376052
FMP25	-0.0705891	0.270287
FMP27	-0.0540791	0.634505
FMP30	-2.33033	2.74254
FMP32	-0.170685	0.967941
FMP33	0.0235011	0.0495023
FMP40	0.264357	2.29945
FMP41	-0.0139936	0.0864398
FMP42	-0.11944	0.306419
FMP45	-0.0639159	0.142265
FMP46	-0.0389506	0.207911
FMP52	0.0695604	1.2174
FMS1	0.0262241	0.10664
FMT1	0.0712128	0.323063
FOB1	0.224395	1.21126
FOL1	0.0922788	1.11011
FOL2	0.0417843	0.617795
FOL3	0.0882123	0.266963
FOX2	-0.0656217	0.547861
FPK1	0.101325	0.260995
FPR1	-0.0138995	0.139388
FPR2	0.0432415	0.225862
FPR3	-0.009428	0.187275
FPR4	-0.0197112	0.196469
FPS1	-0.0074781	0.0200535
FRA1	0.0148621	0.0912209
FRD1	0.00132688	0.0137784
FRE1	0.640124	0.859365
FRE5	-0.179948	1.38575
FRE6	0.0220032	0.0363949
FRE7	0.144862	0.821533
FRE8	0.500427	0.569218
FRQ1	-0.11576	0.528035
FRS1	0.0653133	0.956206
FRS2	0.00771205	0.0297443
FSF1	0.0295525	0.146492
FSH1	-0.0002174	0.00055389
FSH2	0.170232	1.39058
FSH3	-0.0469488	0.449857
FTH1	-0.107377	0.280511
FTR1	0.220603	1.1318
FUB1	0.0366224	0.0622837
FUM1	0.122951	0.714175
FUN12	-0.0473951	0.767639
FUN14	0.278016	0.758158
FUN19	-0.160886	1.38892
FUN26	-0.121362	0.397136
FUN30	-0.068744	0.713692
FUR1	-0.0199699	0.307526
FUS3	-0.356556	0.298903
FYV10	0.15746	2.06696
FYV6	-1.93948	1.3514
FYV7	0.047713	0.120788
FYV8	-0.340538	1.13384
FZF1	0.0459226	0.0994337
FZO1	0.022665	0.201819
GAA1	-0.0903759	0.477611
GAB1	-0.0092869	0.0523042
GAC1	-0.0352936	0.0943278
GAD1	-0.0469971	0.198049
GAL11	0.0329075	0.0849884
GAL2	-0.757011	1.36399
GAL3	0.0239251	0.018821
GAL83	-0.169561	0.696758
GAP1	-1.05847	0.896028
GAR1	-0.052688	0.306832
GAS1	-0.0416489	0.579208
GAS3	0.016194	0.12682
GAS5	0.108596	0.466195
GAT1	-1.17393	0.519039
GBP2	-0.0652771	0.763131
GCD1	-0.0903314	0.274263
GCD10	-0.0928377	0.492943
GCD11	-0.0287183	0.68096
GCD14	-0.0288531	0.0707018
GCD2	0.0711486	1.26248
GCD6	-0.119134	1.44844
GCD7	0.0259024	0.188433
GCG1	0.0865027	0.302893
GCN1	0.0253289	0.306153
GCN2	-0.069039	0.188946
GCN20	0.0793266	0.301847
GCN3	0.106548	1.12584
GCN5	-0.115532	0.329439
GCR1	0.714389	0.712272
GCR2	-0.0462958	0.297807
GCS1	-0.0361875	0.645312
GCV1	0.0948187	0.281958
GCV2	0.0525513	0.165676
GCV3	0.158237	0.883038
GCY1	-0.0903556	0.354317
GDA1	-0.0549863	0.354445
GDB1	0.00932503	0.0706995
GDE1	0.00430552	0.0148924
GDH1	0.336743	1.83179
GDH2	0.114497	1.21484
GDH3	-0.002299	0.00655216
GDI1	0.0360012	0.349992
GDS1	0.0851892	0.0290302
GDT1	-0.316133	1.01785
GEA1	-0.113158	0.927351
GEA2	-0.0520687	0.943293
GEF1	0.106166	0.294987
GEM1	0.0164121	0.0698261
GEP3	-0.16635	0.301895
GEP4	2.3365	2.1256
GEP5	-0.249341	0.266689
GEP7	0.514025	0.399265
GET1	-0.153699	0.509813
GET2	-0.102483	0.749871
GET3	0.030426	0.395837
GET4	-0.0623118	0.495061
GFA1	0.0330811	0.135731
GFD1	-0.422792	0.928776
GGA1	-0.0124544	0.152713
GGA2	-0.0141284	0.125774
GGC1	0.0705255	0.315123
GID7	-0.0758127	0.865758
GID8	-0.100489	0.945182
GIM3	-0.0685717	0.334791
GIM4	0.0567214	0.526448
GIM5	0.054746	0.289316
GIN4	0.189374	0.764963
GIP2	-0.161479	0.996055
GIP3	-0.0859362	0.177021
GIP4	0.167412	0.976157
GIR2	-0.0372569	0.188513
GIS1	-0.109085	0.87341
GIS2	0.0377356	0.137411
GIS4	-0.117006	0.0857959
GIT1	0.100827	0.359212
GLC3	0.016264	0.201322
GLC7	0.0171185	0.199052
GLC8	0.0406621	0.185421
GLE1	0.136905	0.21621
GLE2	0.0239372	0.0631101
GLG1	-0.0568746	0.688388
GLG2	0.113227	0.322252
GLK1	0.0252317	0.243349
GLN1	-0.0715974	0.331948
GLN3	-0.0022335	0.00658126
GLN4	0.0111942	0.144344
GLO1	-0.112079	0.321552
GLO2	-0.0254491	0.130398
GLO3	-0.0534992	0.814993
GLO4	-0.04131	0.151767
GLR1	-0.0225232	0.106707
GLT1	-0.0489127	0.177158
GLY1	0.357548	1.37508
GMC1	-0.0735518	0.252961
GNA1	-0.0467377	0.605069
GND1	-0.0327314	0.623159
GND2	0.138697	0.452962
GNP1	-0.0885595	0.274767
GNT1	-0.0549488	0.400683
GON7	-0.151966	0.435033
GOR1	-0.0062307	0.0174087
GOS1	-0.04831	0.235563
GPA1	0.0130119	0.0863084
GPA2	0.0482877	0.606477
GPB1	-0.0990378	0.299311
GPB2	0.317188	0.701942
GPC1	0.0809663	0.294838
GPD1	0.0417226	0.484946
GPD2	-0.0317612	1.59767
GPG1	0.179203	0.491526
GPH1	-0.0342573	0.216404
GPI10	0.0430349	0.158425
GPI11	0.053503	0.581719
GPI12	0.382959	1.08366
GPI13	0.231764	1.769
GPI14	0.342321	0.31806
GPI16	-0.0087293	0.188271
GPI17	-0.21462	0.716427
GPI18	-0.266572	0.103128
GPI8	0.032767	0.101062
GPM1	0.00405884	0.0500891
GPM2	-0.0684649	0.991687
GPM3	0.177961	1.02577
GPN2	0.22459	0.411024
GPN3	-0.0743472	0.293033
GPP1	-0.10802	0.474518
GPP2	-0.0602913	0.172835
GPR1	-0.0206769	0.0778495
GPT2	-0.0090141	0.0895113
GPX1	0.246047	0.77716
GPX2	0.0749957	1.13021
GRC3	-0.0639521	0.13689
GRE1	-0.129376	1.12378
GRE2	-0.0194963	0.0815645
GRE3	-0.0521285	0.202576
GRH1	-0.0040525	0.0636523
GRR1	-0.0035496	0.00580103
GRS1	0.00513776	0.0352249
GRS2	0.0942682	0.6572
GRX1	-0.0226065	0.25127
GRX2	0.0547969	1.0746
GRX3	0.0699329	0.30542
GRX4	0.48237	1.4878
GRX5	0.109018	0.762226
GRX6	-0.302606	1.8132
GRX7	0.105954	0.308888
GRX8	-0.202155	0.370903
GSC2	0.126672	0.546742
GSF2	-0.0033944	0.0277392
GSH1	-0.0319716	0.283015
GSH2	0.0839977	0.485942
GSM1	0.50422	0.391957
GSP1	0.0160027	0.138874
GSP2	-0.0784524	0.299409
GSY1	0.0211563	0.0670383
GSY2	0.0303122	0.112571
GTB1	0.0629336	0.544644
GTF1	-0.105464	0.0560809
GTR1	-0.0247854	0.109747
GTR2	0.0065225	0.0392844
GTS1	0.0147031	0.0925883
GTT1	-0.0173353	0.105251
GTT2	-0.158874	0.557925
GTT3	0.0288398	0.0845902
GUA1	-0.0030206	0.0294791
GUD1	-0.156804	0.310229
GUF1	0.447437	0.564333
GUK1	-0.0130444	0.247423
GUP1	-0.0199458	0.0264199
GUS1	0.00704575	0.125839
GUT1	0.254295	0.910034
GUT2	0.157033	1.72324
GVP36	0.0330079	0.620378
GYL1	-0.0027339	0.00978801
GYP1	0.0300878	0.138574
GYP5	0.0873693	0.632374
GYP6	0.0160014	0.107477
GYP7	0.0144157	0.0631895
GYP8	-0.0357418	0.257047
HAA1	0.0917441	0.222523
HAL5	-0.0537027	0.263534
HAL9	-0.143853	0.299229
HAM1	-0.0271409	0.219525
HAP1	0.231944	0.720271
HAP2	0.0128307	0.0632667
HAP3	1.1424	1.05022
HAP5	0.0770486	0.082673
HAS1	-0.107365	1.2007
HAT1	-0.166271	1.77456
HAT2	-0.0522804	0.349174
HBN1	-0.123725	0.871577
HBS1	-0.0396875	0.455406
HBT1	-0.0968018	0.311699
HCA4	-0.0369409	0.270448
HCH1	-0.150504	2.04938
HCR1	-0.0075029	0.0288638
HCS1	-0.0430559	1.09854
HDA1	-0.091053	0.37848
HDA2	-0.10862	0.179663
HDA3	0.0282002	0.145583
HEF3	0.0634022	0.499242
HEH2	0.00241216	0.0200001
HEK2	-0.0647214	0.373596
HEL2	-0.186597	1.10202
HEM1	-0.0001049	0.00055972
HEM12	0.0306638	0.221007
HEM13	0.256781	2.21659
HEM14	0.135626	0.520992
HEM15	0.0691496	0.576137
HEM2	-0.0145931	0.0801862
HEM25	0.143405	0.119257
HEM3	0.186592	1.38392
HEM4	-0.188796	0.659408
HER1	0.0850315	1.05385
HER2	0.248822	0.419299
HFA1	-0.829789	0.375595
HFD1	-0.0087897	0.0811945
HFI1	-0.166407	0.679726
HGH1	-0.0204894	0.117301
HHF1;HHF2	-0.0040264	0.0265877
HHO1	-0.162438	1.39513
HHT1;HHT2	0.0449587	0.57572
HIF1	-0.0204353	0.0426576
HIP1	0.161722	0.201745
HIR1	0.175852	0.123032
HIR2	0.0887814	0.377711
HIR3	-0.0577068	0.265711
HIS1	-0.0552832	0.386386
HIS2	-0.178244	0.546234
HIS4	-0.201316	1.03703
HIS5	-0.0310148	0.174493
HIS6	0.0501715	0.172387
HIS7	-0.073981	1.02811
HIT1	-1.19724	1.14025
HLJ1	-0.243438	0.563172
HMF1	-0.0431773	0.405364
HMG1	-0.0814622	0.512807
HMG2	-0.13485	1.62465
HMO1	0.00147438	0.0175226
HMRA1	-1.80364	1.08806
HMS2	-0.66182	0.354611
HMT1	0.0754013	0.455909
HMX1	0.585654	1.67519
HNT1	0.0853043	0.396629
HNT2	-0.231173	0.55068
HOC1	-0.0187397	0.372529
HOG1	-0.0228144	0.171625
HOM2	0.0112445	0.0565812
HOM3	0.0272497	0.152638
HOM6	-0.0060412	0.0552341
HOS1	-0.0973918	0.590111
HOS2	-0.574361	0.619945
HOS3	0.0183188	0.116336
HOS4	0.415831	1.24016
HOT1	-1.0435	0.711291
HPA3	-0.0445086	0.180374
HPC2	0.00793076	0.0112835
HPM1	-0.165359	1.07749
HPR1	0.168168	0.501048
HPT1	-0.0035013	0.0252167
HRB1	-0.120739	0.177113
HRD1	0.0325629	0.072233
HRD3	-0.11896	0.451081
HRI1	-0.093703	0.7997
HRK1	0.014253	0.138608
HRP1	-0.0199293	0.0872799
HRQ1	0.0893974	0.122847
HRR25	-0.0308119	0.246543
HRT1	-0.0885022	0.263493
HRT3	0.09025	0.162123
HSC82	0.00701523	0.0913115
HSE1	-0.0727151	1.04415
HSF1	-0.0242449	0.213415
HSH155	-0.145529	0.678521
HSH49	-0.134168	0.457071
HSL1	-0.0636044	0.251384
HSL7	0.0944405	0.353254
HSM3	0.0296319	0.142438
HSP10	0.0581913	1.12136
HSP104	0.0574856	0.632474
HSP12	-0.052976	0.224275
HSP150	0.142839	1.09096
HSP26	0.388988	0.902664
HSP30	0.021342	0.0165447
HSP31	0.0767479	0.76333
HSP32	0.061327	0.0577785
HSP33	0.0436185	0.0429536
HSP42	0.0555204	0.195617
HSP60	-0.0077483	0.130063
HSP78	0.0531807	0.293444
HSP82	-0.0874049	0.651161
HST1	-0.255678	0.597185
HST2	-0.0355721	0.0877312
HSU1	-0.0625979	0.492333
HSV2	-0.2001	0.631752
HTA1	0.00510025	0.0275314
HTA2	0.00510025	0.0275314
HTB1	0.0614478	0.767753
HTB2	0.0614478	0.767753
HTD2	-0.0935733	0.184949
HTL1	-0.14969	0.102037
HTS1	-0.0173422	0.222615
HTZ1	-0.14525	1.42909
HUA1	-0.065396	0.0987245
HUA2	0.125753	0.233473
HUB1	-0.120159	0.429139
HUL4	-0.454327	0.439715
HUL5	0.14193	0.654455
HXK1	-0.0060438	0.0696451
HXK2	-0.0164382	0.0776546
HXT1	-0.113948	0.597433
HXT10	-0.757011	1.36399
HXT11	-0.757011	1.36399
HXT13	-0.369022	1.36011
HXT15	-0.369022	1.36011
HXT16	-0.369022	1.36011
HXT17	-0.369022	1.36011
HXT2	-0.27619	1.37584
HXT3	-0.102185	0.483702
HXT4	0.0575218	0.0688382
HXT5	-0.0542018	0.482758
HXT6	0.243645	0.289853
HXT7	-0.104217	0.669962
HXT8	-0.757011	1.36399
HXT9	-0.757011	1.36399
HYM1	-0.0735467	0.278899
HYP2	0.107962	0.435187
HYR1	0.0152359	0.125018
IAH1	-0.059145	0.36653
IBA57	-0.415237	0.842761
IBD2	-0.279465	0.927441
ICE2	0.185645	0.288067
ICL1	0.595414	0.965599
ICL2	0.163903	0.314983
ICP55	0.281345	2.64063
IDH1	0.0498308	0.857176
IDH2	0.0337893	0.221255
IDI1	0.126438	1.29384
IDP1	0.0894616	0.730511
IDP2	0.524084	1.21799
IDP3	-0.232195	1.05938
IDS2	-0.0716394	0.127441
IES1	-0.0459951	0.254332
IES2	0.245617	0.459016
IES3	0.0186335	0.0558521
IES4	-0.485665	1.88738
IES5	0.0360883	0.12196
IES6	-0.283016	0.766068
IFA38	-0.111518	1.2183
IFH1	0.215771	0.114248
IFM1	-0.0270195	0.101434
IGD1	-0.0005798	0.00627695
IGO1	-0.005621	0.0136885
IGO2	-0.0552107	0.450806
IKI1	0.360523	0.826303
IKI3	0.0955594	0.799241
IKS1	-0.0823485	0.145342
ILM1	0.271952	1.9273
ILS1	-0.0283578	0.385986
ILV1	0.0287158	0.419059
ILV2	0.094382	1.71799
ILV3	0.227462	1.65833
ILV5	-0.049099	0.97443
ILV6	0.0293674	0.132335
IMA1	-0.154797	0.588896
IMA2	0.015379	0.0597654
IMA3	0.015379	0.0597654
IMA5	-0.316583	0.952832
IMD2	-0.015007	0.054949
IMD3	0.0117346	0.0815893
IMD4	-0.0120131	0.0873961
IME2	-0.105322	0.721263
IMG1	0.117991	0.541213
IMG2	-0.0034676	0.00697327
IMH1	-0.0121218	0.0653137
IML1	-0.0442518	0.145415
IML2	-0.13599	0.573991
IML3	0.256999	0.495695
IMO32	0.116409	0.481779
IMP1	-0.543472	0.659107
IMP2'	-0.155481	0.47779
IMP3	-0.0864976	0.504349
IMP4	-0.0942211	0.748679
INA17	0.0786165	0.243947
INA22	-0.0548026	0.035586
INH1	1.06426	1.98561
INM1	-0.0462596	0.210467
INM2	0.00996335	0.0475607
INN1	-0.901086	1.18368
INO1	-0.112329	0.162141
INO2	-0.350078	0.400502
INO80	-0.0698357	0.471582
INP1	0.228019	0.255497
INP2	0.0172812	0.0626404
INP51	-0.0692317	0.315699
INP52	-0.121571	0.524406
INP53	0.00010554	0.00096511
INP54	-0.338475	1.09392
IOC2	0.324512	0.383222
IOC3	0.0230052	0.139555
IOC4	-0.105927	0.797326
IPI1	0.0645211	0.207041
IPI3	0.0449111	0.166061
IPP1	0.00246684	0.023467
IRA1	-0.104741	0.336568
IRA2	0.0202999	0.309356
IRC15	0.070816	0.377031
IRC20	0.0126616	0.0466621
IRC21	0.141689	1.89443
IRC22	-0.0403957	0.204146
IRC24	0.146658	2.30731
IRC25	-0.0242132	0.0454465
IRC5	0.0710646	0.0933283
IRC6	0.116821	0.287411
IRE1	0.382672	0.353054
IRR1	-0.110208	0.722093
IRS4	-0.057106	0.0412705
ISA2	0.178451	0.219698
ISC1	0.00696309	0.0393486
ISD11	0.183088	1.11248
ISF1	0.0760663	0.421364
ISM1	-0.26218	0.69072
ISN1	-0.0647729	0.374943
ISR1	-1.04909	0.604776
IST1	-0.067145	0.28244
IST2	-0.0578047	0.407798
IST3	-0.129075	0.442832
ISU1	-0.119016	1.01747
ISU2	0.209176	0.260116
ISW1	2.93163	4.64678
ISW2	-0.121405	0.452885
ISY1	0.109114	0.232813
ITC1	-0.0693156	0.348707
ITR1	-0.129737	0.198197
IVY1	-0.241996	0.858161
IWR1	0.0751457	0.247056
IXR1	-0.0930894	0.237118
JAC1	-0.0477759	0.0844085
JEM1	-0.217133	1.436
JEN1	0.361664	1.21989
JHD2	0.0976728	0.653635
JIP4	0.0221488	0.302462
JIP5	-0.238462	0.477352
JJJ1	0.0704301	0.157837
JJJ2	-0.279786	0.317481
JLP2	0.263298	0.675191
JNM1	0.308161	0.36599
JSN1	0.00239944	0.0122921
K7_YJR012C;YJR012C	-0.143605	0.256025
KAE1	0.78191	0.371184
KAP104	-0.0036596	0.0215268
KAP114	-0.293895	1.39903
KAP120	-0.227063	0.879276
KAP122	-0.126017	1.08991
KAP123	-0.0414168	0.844165
KAP95	-0.0333964	0.444054
KAR2	-0.0696138	1.02903
KAR3	-0.1002	0.826127
KAR5	-0.0352968	0.149578
KCC4	-0.554604	0.738513
KCS1	-0.119471	0.648707
KEI1	0.0206312	0.0695579
KEL1	-0.0038795	0.0174182
KEL2	-0.0024548	0.00756963
KEL3	-0.0275892	0.283365
KES1	-0.0372702	0.250763
KEX1	0.0515931	0.224087
KEX2	0.0234165	0.0317073
KGD1	0.332548	1.87375
KGD2	0.24721	1.18467
KIC1	0.0364374	0.13775
KIN1	0.00416374	0.016249
KIN2	0.0118224	0.0769773
KIN28	0.0565154	0.545137
KIN4	-0.0784842	0.0577964
KIN82	-1.12208	0.471859
KIP1	0.284217	0.554604
KKQ8	0.643277	2.20644
KNS1	-0.0997651	0.908435
KOG1	-0.111004	1.07157
KRE2	-0.149193	0.486846
KRE28	-0.451688	0.493905
KRE33	-0.0502186	0.579953
KRE5	-0.0784225	0.432853
KRE6	-0.0309505	0.07031
KRE9	0.929499	0.594868
KRI1	-0.0353953	0.133908
KRR1	0.0122878	0.0787169
KRS1	-0.0223598	0.577852
KSH1	-0.0821915	0.213743
KSP1	0.0935707	0.297258
KSS1	0.377435	0.955394
KTI12	0.0286687	0.0867916
KTR1	-0.0342286	0.432624
KTR3	0.0108643	0.0340997
KTR4	-0.0035051	0.022818
KTR5	0.243706	0.198854
KTR6	-0.174423	0.880341
KTR7	0.0168667	0.0395949
KXD1	-0.115447	0.598991
LAA1	-0.0458895	0.289331
LAC1	-0.224215	1.08479
LAG1	-0.0225894	0.0647504
LAG2	0.0223529	0.0546741
LAM1	0.821583	1.23661
LAM4	-0.171185	0.313481
LAM5	-0.0842126	0.420218
LAM6	-0.0217094	0.0786596
LAP2	-0.0589905	0.196958
LAP3	-0.0451094	0.590442
LAS1	1.40774	1.26018
LAS17	-0.122805	1.3937
LAS21	-0.0337524	0.118049
LAT1	0.0844123	0.840177
LCB1	0.0546811	0.476803
LCB2	-0.158872	1.13935
LCB3	0.0339336	0.0444997
LCB4	0.12106	0.716829
LCB5	0.0744629	0.509569
LCD1	0.139288	0.0888242
LCL2	0.0698967	0.362558
LCP5	0.0310815	0.21341
LDB16	0.483852	1.08549
LDB17	-0.784157	0.372056
LDB19	0.069362	1.25408
LDB7	-0.0207799	0.0673678
LDH1	-0.298135	0.576147
LDS1	-0.143796	0.0945664
LEA1	-0.110195	0.295168
LEE1	-0.574847	2.06813
LEM3	-0.0668157	0.299989
LEO1	-0.121494	0.823935
LEU1	0.00954819	0.0236498
LEU3	-0.111419	0.652176
LEU4	0.0331097	0.400791
LEU9	0.131661	0.992833
LGE1	-0.0583839	0.129347
LHP1	0.170241	0.984727
LHS1	-0.0411828	0.527628
LIA1	0.0100454	0.0405396
LIN1	-0.716122	0.527178
LIP1	0.0651232	0.366892
LIP2	0.0219307	0.111663
LIP5	-0.349112	0.839909
LMO1	0.405123	0.62105
LNP1	-0.010299	0.0359887
LOA1	0.361413	0.655077
LOC1	0.0575708	0.242078
LOS1	-0.067091	0.409325
LOT6	-0.352803	0.448332
LPD1	0.197786	1.9398
LPL1	-0.0244242	0.0419361
LPP1	-0.233847	0.203721
LPX1	0.138228	0.264977
LRE1	0.0487086	0.080259
LRG1	-0.273554	0.697429
LRO1	-0.0199998	0.239412
LRP1	-0.0429923	0.0821629
LRS4	-0.146241	0.151411
LSB1	0.0300846	0.183786
LSB3	0.0200488	0.129789
LSB5	0.166662	1.1967
LSB6	0.0115172	0.0162777
LSC1	0.0370935	0.272645
LSC2	0.0908813	0.989306
LSG1	0.00476837	0.0486281
LSM1	-0.0366478	0.100157
LSM12	-0.255804	2.04235
LSM2	-0.174995	1.32653
LSM3	0.146334	0.47745
LSM4	-0.144707	1.04666
LSM5	-0.0607967	0.18892
LSM6	-0.114618	0.55373
LSM7	0.121058	0.619351
LSO2	-0.0346597	0.0931019
LSP1	0.0004247	0.00424346
LST4	0.179143	0.295663
LST7	0.917185	0.583525
LST8	-0.0347773	0.338614
LTE1	0.54926	0.74311
LTO1	-0.266278	1.60477
LTP1	-0.0413787	0.133148
LTV1	-0.168612	0.534049
LUC7	0.15362	0.0965927
LYP1	0.0411955	0.274347
LYS1	-0.121796	1.21915
LYS12	-0.0301437	0.456399
LYS20	-0.0786101	0.460559
LYS21	-0.0003846	0.00264288
LYS4	0.0354792	0.114809
LYS9	-0.0451508	0.687866
MAD1	-0.161218	0.828234
MAD2	-0.0844955	0.240155
MAD3	0.142339	0.617214
MAE1	-0.025205	0.300683
MAF1	-0.0418256	0.318948
MAG1	-0.0258013	0.11546
MAG2	-0.104738	0.342131
MAK10	0.0260137	0.067118
MAK11	-0.0665766	0.266615
MAK16	0.0854537	0.623884
MAK21	-0.0631008	1.55118
MAK3	-0.0473951	0.173943
MAK32	-0.0182622	0.0811246
MAK5	-0.0340379	0.271863
MAL12	0.293476	0.513554
MAL32	0.293476	0.513554
MAM1	-0.234741	0.61644
MAM3	0.315134	1.96489
MAM33	-0.0282084	0.168777
MAN2	0.30512	1.66179
MAP1	-0.0001895	0.00033865
MAP2	-0.018973	0.577662
MAS1	0.0376911	0.264178
MAS2	0.0115223	0.190689
MBA1	0.0124575	0.0199199
MBB1	-0.666423	0.618787
MBF1	0.0169684	0.0734744
MBP1	-0.223078	0.514321
MBR1	-0.0798512	0.377278
MCA1	0.0368029	0.128935
MCD4	-0.103842	0.557645
MCK1	0.00038592	0.0123634
MCM1	-0.132167	0.26273
MCM16	-0.0175165	0.0530502
MCM2	-0.0215181	0.186697
MCM21	-0.0731532	0.135856
MCM3	0.174147	1.08815
MCM4	-0.0956656	1.10766
MCM5	0.00484149	0.0169972
MCM6	-0.0188936	0.0770866
MCM7	0.018514	0.0630386
MCO6	-0.675635	1.02245
MCP1	-0.279214	0.638686
MCR1	0.0746911	0.250105
MCT1	0.0440032	0.140103
MCX1	-0.0348587	0.27026
MCY1	0.102719	0.827697
MDE1	0.014822	0.0648912
MDG1	0.0077699	0.0254834
MDH1	0.29722	1.63002
MDH2	0.188569	0.971332
MDH3	0.0674744	0.92454
MDJ1	0.027476	0.110394
MDJ2	2.23266	0.65172
MDL1	0.105625	0.615417
MDL2	0.0478681	0.172193
MDM10	0.0998465	0.855532
MDM12	-0.0704015	0.195501
MDM20	0.160078	1.31671
MDM32	-1.02407	1.05307
MDM35	-0.120944	0.725272
MDM36	0.0880369	0.208084
MDM38	-0.114511	0.670457
MDN1	0.161657	1.39912
MDR1	0.0375798	0.247165
MDS3	-0.0578671	0.523192
MDV1	-0.0155792	0.0735415
MDY2	-0.0047633	0.0375178
MEC1	-0.0005474	0.00540167
MEC3	-0.898483	1.6065
MED1	-0.0536588	0.228434
MED11	-0.0560061	0.277614
MED2	0.0981051	0.155738
MED4	-0.0393098	0.317167
MED6	-0.201647	0.462761
MED7	0.174165	0.299286
MED8	0.153543	0.478722
MEF1	0.0347449	0.20199
MEF2	0.126848	1.07817
MEH1	-0.224974	1.4039
MES1	-0.0439974	0.877071
MET10	-0.306047	0.23644
MET12	0.0455004	0.489031
MET13	-0.068313	0.343547
MET14	-0.187782	2.22634
MET17	-0.0110861	0.0962334
MET18	-0.0225875	0.121445
MET2	-0.195106	0.317191
MET22	-0.0666548	0.471132
MET28	-0.05078	0.135661
MET3	0.590158	0.870885
MET31	0.0525754	0.100673
MET4	0.221624	0.14391
MET5	-0.10201	0.687396
MET6	-0.001812	0.0175106
MET7	-0.0781975	0.644559
MET8	-0.0602156	1.24826
MEU1	0.228963	3.74002
MEX67	-0.0809638	0.624926
MFB1	-0.037878	0.0384084
MFT1	0.00733693	0.0604632
MGA2	-0.464695	0.385335
MGE1	-0.0116711	0.0297465
MGM1	-0.105515	0.201426
MGM101	0.0772413	0.834812
MGR1	-0.0095571	0.0284169
MGR2	0.21349	0.739392
MGR3	0.0162824	0.101498
MGS1	0.970977	0.393024
MHF1	-0.414129	0.865859
MHO1	-0.0207831	0.129934
MHP1	-0.0352573	0.809382
MHR1	0.0107053	0.0288235
MHT1	-0.0998128	0.161104
MIA40	-0.0405998	0.264247
MIC10	0.0375818	0.146561
MIC12	0.0449079	0.0506861
MIC19	0.183949	1.12282
MIC26	0.205449	1.2165
MIC27	0.0303809	0.0817154
MIC60	0.201384	1.33362
MID1	0.104692	0.231329
MID2	0.152013	0.253287
MIG1	-0.0378062	0.339452
MIL1	-0.151147	2.12162
MIP1	0.0900593	0.225182
MIP6	-0.797752	0.794527
MIR1	0.308151	1.9902
MIS1	-0.0498301	0.735381
MIT1	-0.157464	0.547587
MIX14	0.0132001	0.0390952
MIX17	-0.130693	0.716568
MIX23	-0.0658461	0.209265
MKC7	-0.0938962	0.476076
MKK2	0.37294	0.358533
MKS1	-0.0930939	0.887756
MKT1	-0.20141	0.221888
MLC1	0.0640519	1.43458
MLC2	-0.190773	0.624255
MLH1	0.344114	0.698264
MLP1	-0.0877215	2.6851
MLP2	-0.0195948	0.136871
MLS1	1.06868	1.2544
MMF1	0.0286121	0.227868
MMM1	0.247403	0.526382
MMR1	-0.0651213	0.0786656
MMS1	0.132911	0.526375
MMS2	-0.0495847	0.688867
MMT1	-1.18861	3.13056
MMT2	0.0110861	0.122487
MNL1	0.347104	0.581338
MNL2	-0.0558853	0.0668917
MNN1	0.0977503	0.265366
MNN10	-0.0223796	0.0998391
MNN11	-0.077364	1.27298
MNN2	0.0629425	0.751293
MNN4	-0.172266	1.38906
MNN5	0.139961	0.448602
MNN9	0.0604877	0.0922972
MNP1	0.0375907	0.222867
MNR2	-0.107015	0.551458
MNS1	0.0504233	0.111997
MNT3	-0.20158	1.48559
MOB1	-0.159663	0.86372
MOB2	-0.414251	0.719822
MOD5	-0.0308412	0.0891952
MOG1	-0.0041898	0.0127906
MOH1	0.0583477	0.288562
MON1	0.298373	0.969179
MON2	0.0180016	0.0753428
MOT1	-0.10078	1.07804
MOT2	-0.0751635	0.0836132
MOT3	0.0455704	0.10453
MPA43	-0.100801	0.327347
MPC1	-0.100252	0.437695
MPC2	-0.245078	0.669768
MPC3	-0.266062	0.750933
MPD1	0.0237395	0.0805029
MPD2	0.117294	0.483647
MPE1	0.0551879	0.379131
MPH1	-0.328475	2.1005
MPH2	-0.780809	0.835428
MPH3	0.164677	0.141064
MPM1	0.0168915	0.158368
MPO1	0.0173327	0.0298167
MPP10	0.0152728	0.0291606
MPP6	0.113593	0.447338
MPS2	0.459686	0.595761
MPS3	0.295771	0.827588
MPT5	0.518836	0.366247
MRC1	-0.184402	0.439215
MRD1	0.157984	0.333047
MRE11	0.129026	1.66459
MRF1	0.0326634	0.0580895
MRH1	0.0248706	0.131761
MRH4	-0.0276413	0.0508303
MRI1	-0.0939636	1.11612
MRK1	-0.381201	0.564608
MRL1	0.33352	0.841998
MRM1	0.149054	0.82381
MRM2	0.39412	0.400114
MRN1	0.083114	0.868574
MRP1	-0.0939166	1.51327
MRP10	0.858831	0.958874
MRP13	-0.0094509	0.0470846
MRP17	-0.0132828	0.0538098
MRP2	0.170197	0.686304
MRP20	0.186204	0.828412
MRP21	0.199589	0.980975
MRP4	0.122271	0.983281
MRP49	0.0048275	0.00863218
MRP51	0.333516	1.40521
MRP7	0.137005	1.16745
MRP8	0.0304877	0.193015
MRPL1	0.0314363	0.0597522
MRPL10	0.192053	2.41085
MRPL11	-0.0271486	0.317662
MRPL13	-0.0106271	0.065195
MRPL15	-0.0186558	0.16487
MRPL16	0.17411	0.844642
MRPL17	0.105003	0.963592
MRPL19	0.0315914	0.201355
MRPL20	0.304526	0.934263
MRPL22	0.168046	0.916272
MRPL23	0.0289688	0.0543269
MRPL24	0.164478	0.805927
MRPL25	0.0784384	0.596679
MRPL27	-0.140617	0.151686
MRPL28	0.0860189	0.535999
MRPL3	0.12448	0.521243
MRPL31	0.211572	1.04664
MRPL32	-0.014946	0.0547931
MRPL33	0.122096	0.811674
MRPL35	-0.0431137	0.145282
MRPL36	0.0506185	0.134853
MRPL37	0.288699	1.652
MRPL38	0.082297	0.286112
MRPL4	0.112666	0.387436
MRPL40	-0.0485179	0.224774
MRPL44	-0.0193405	0.0278558
MRPL49	0.0100206	0.0167812
MRPL50	0.290154	0.90437
MRPL51	-0.0066986	0.0129098
MRPL6	0.211966	1.14669
MRPL7	0.0629877	0.253268
MRPL8	0.213751	2.45221
MRPL9	0.0116673	0.0243546
MRPS12	0.0162341	0.0299279
MRPS16	0.21255	0.910081
MRPS17	-0.305588	1.95322
MRPS18	0.230263	1.22143
MRPS28	0.229791	0.816112
MRPS35	0.19899	1.23722
MRPS5	0.0764771	0.554538
MRPS8	0.17391	2.49829
MRPS9	-0.0326023	0.0629708
MRS1	-0.0798969	0.157526
MRS3	0.0149905	0.0205131
MRS4	-0.0579262	0.245018
MRS6	0.0347786	0.357628
MRT4	0.0112559	0.111282
MRX1	-0.0875161	0.194871
MRX10	0.421834	1.61977
MRX12	0.148417	0.21652
MRX3	0.385872	0.533034
MRX4	0.0113335	0.0254712
MRX6	0.801751	0.28051
MRX9	0.196833	1.06265
MSB3	0.358767	1.07441
MSC1	-0.0041377	0.00819837
MSC2	-0.005401	0.0120901
MSC3	0.031236	0.281946
MSC6	-0.0727196	0.288586
MSC7	-0.0062764	0.0379297
MSD1	-0.106573	0.192651
MSE1	0.0124906	0.0535692
MSF1	0.150965	0.357262
MSH1	0.0569909	0.0995582
MSH2	-0.091657	0.579809
MSH3	-0.0158443	0.0761654
MSH5	0.0441589	0.233126
MSH6	0.00115585	0.0141859
MSI1	-0.0155137	0.0941567
MSK1	0.236221	0.133808
MSL1	0.175471	0.353582
MSL5	0.0030632	0.0123611
MSM1	-0.151206	0.317203
MSN1	-0.712885	0.328492
MSN2	-0.384366	1.08331
MSN5	0.0380262	0.210978
MSO1	-0.0051912	0.0333862
[truncated: 2,485 more rows]

## Sheet: ED Fig 1b
Knockout	Mean Log2 FC (ComplexQ)
COQ11	0.927168
FMP30	0.753548
MDM32	0.722894
UPS2	0.572243
GRX5	0.534932
SSQ1	0.519472
ISU1	0.432165
TAZ1	0.429133
GEM1	0.412326
PHB1	0.382727
FMP41	0.379741
MDM35	0.365408
ISU2	0.365405
FMP52	0.336087
UPS3	0.333543
PHB2	0.324246
ICP55	0.293662
AIM25	0.242913
MIX17	0.238735
YDL157C	0.231675
GEP4	0.206122
YJL045W	0.193483
BNA4	0.174307
YNL200C	0.169671
CLD1	0.166527
EMC5	0.166361
FMP10	0.158094
TOR1	0.156837
MIX23	0.143091
ATG1	0.140074
MDV1	0.132726
FMP40	0.129906
ERG5	0.128207
FDC1	0.126313
MRX3	0.123965
SCH9	0.120449
YNK1	0.112807
CIR1	0.108695
YAL044W-A	0.108164
YDR282C	0.103924
PLB2	0.0975773
FRA2	0.0768367
EMC1	0.062794
SUR7	0.0599922
DNM1	0.057967
MEF2	0.0449462
AFG3	0.0440932
ATG5	0.0369487
YDR109C	0.0327725
FMP21	0.0260825
PUF1	0.0217875
ISC1	0.012412
YBR242W	0.00228622
ATP3	-0.00926072
CHA1	-0.0170935
YBR230W-A	-0.0175914
ARG5	-0.0240453
PIL1	-0.0274202
OM14	-0.0309022
PHO5	-0.0336057
EMC4	-0.0378655
EMC3	-0.0448532
FMP25	-0.0460409
FIS1	-0.04654
FAT3	-0.05008
RCR1	-0.0512972
PUF2	-0.0539081
MRP10	-0.0578492
FMP16	-0.0635831
ACO1	-0.0659803
YFR045W	-0.0978653
EMC2	-0.101054
ACO2	-0.102228
CAF4	-0.11613
MDM38	-0.146314
NUM1	-0.178659
FMP27	-0.182477
OM45	-0.186527
MIC26	-0.20968
EMC6	-0.216307
YHM2	-0.225335
MIX14	-0.275758
MPC2	-0.321079
KGD1	-0.356689
PUF3	-0.363825
MDM10	-0.398446
TOM70	-0.52977
MDM30	-0.546007
VPS39	-0.568091
DIC1	-0.575669
ERG3	-0.576715
MZM1	-0.582742
QCR7	-0.59386
IDH1	-0.605031
MDM12	-0.615548
MCR1	-0.619744
COX12	-0.622843
SHE9	-0.672004
COX10	-0.70406
MPC3	-0.713363
POR1	-0.739677
FZO1	-0.756045
ATP2	-0.796679
MEF1	-0.80832
COX23	-0.833027
ATP1	-1.02287
LIP2	-1.05786
MGM1	-1.08741
RIP1	-1.17211
IDH2	-1.45845
HEM25	-1.80756
COQ6	-2.19229

## Sheet: ED Fig 1c
Protein	Protein Log2 FC (Coq9Ng WT / untagged WT)	-log10 p-value
COQ7	11.7647	2.75036
COQ6	11.0095	2.86891
COQ5	10.4275	2.51031
COQ21	10.3108	5.24053
COQ11	9.81547	3.94341
COQ9	9.70212	3.96742
COQ4	8.76138	5.5713
COQ3	8.38224	3.7226
PMA1	7.47564	3.37591
AAT1	7.06771	2.32234
HSP60	6.50907	3.75114
MDJ1	6.31233	2.54505
HTB1	4.94266	2.24203
HHF1;HHF2	4.90668	1.37658
COQ1	4.80279	3.41969
HHT1;HHT2	4.72355	2.1193
HTA2	4.68931	1.3926
PHO88	4.2058	3.65378
CMC1	4.15932	2.6994
ILV3	4.01422	3.42775
CTA1	3.99208	3.22802
COX4	3.99012	2.36908
IDP1	3.86522	1.84739
MCR1	3.83829	1.78166
GUT2	3.75378	2.18127
HEM15	3.66785	2.65168
CIR2	3.58342	3.00836
ILV1	3.52691	3.24043
FUM1	3.4054	1.03918
ILV6	3.38315	2.79163
IDH1	3.19801	1.93073
TEF1;TEF2	3.18613	1.85444
MRPL38	3.18375	2.53933
ACH1	3.17137	2.04174
LSC1	3.15557	1.89193
MCM4	3.11574	1.93996
LSP1	3.08948	2.50721
COX7	3.04734	1.30028
TIM9	2.96691	2.27941
IDH2	2.95196	2.95385
ACO1	2.93547	1.90935
SDH2	2.87262	1.93641
PUT2	2.87175	2.51053
SSA1	2.83105	3.4035
SHM1	2.811	3.00255
MDH1	2.73852	1.58094
RSM25	2.71588	1.7528
OM45	2.70784	2.08955
PUT1	2.68712	2.80717
NFU1	2.54914	2.62683
TIM44	2.5315	2.55691
NDI1	2.52577	2.43972
SSC1	2.50559	2.42654
CIT1	2.47271	1.66758
TUF1	2.46911	1.66668
COR1	2.46049	3.5438
ILV5	2.44344	2.72483
ILV2	2.4034	1.48382
MGE1	2.39865	2.47742
LSC2	2.37842	1.51319
COX9	2.28991	1.0649
PDI1	2.21979	1.69128
YMR31	2.21681	1.23809
PIL1	2.17894	2.42882
ALO1	2.13534	1.8216
DPM1	2.10414	2.71027
HEM1	2.08476	2.86355
MGM101	2.06192	2.5262
SDH3	2.05332	1.96191
HSP78	2.04227	1.84105
LIP5	1.99446	2.15528
LYS12	1.93493	1.6975
ATP5	1.8912	1.19182
MRP4	1.81982	3.4755
MMF1	1.72721	1.8079
MIR1	1.72214	1.5974
PHB1	1.69938	1.34867
ISD11	1.68758	1.96076
CDC42	1.68104	1.51117
RSM24	1.62601	2.91836
POR1	1.57297	1.48884
MRPL31	1.55536	1.90729
PDA1	1.51787	2.43128
DLD1	1.51745	1.51133
TIM11	1.51468	1.36647
ACT1	1.51061	0.798779
MRPL8	1.4798	1.02878
PRX1	1.46743	1.75036
MRPL6	1.45992	1.81576
ALD4	1.45765	1.40051
MAM33	1.43325	0.396486
QCR7	1.40634	1.20914
LAT1	1.40634	1.83927
ATP14	1.33599	0.919406
COQ10	1.32646	1.92038
ZEO1	1.30734	0.975909
NFS1	1.28954	1.56611
RRF1	1.24928	2.36739
PDB1	1.24758	1.46072
ATP7	1.24366	1.34326
ATP17	1.20955	1.482
PET9	1.17493	1.40141
ATP16	1.14132	1.0395
ATP1	1.06846	1.34194
HSP10	1.04589	0.899431
MNP1	1.0271	1.34982
SDH1	1.01645	1.40159
ABF2	1.00322	1.09552
ATP2	1.0005	1.2158
COX13	0.961886	2.06892
ATP3	0.951284	0.933347
RSM23	0.937805	1.54346
KGD2	0.885115	0.823266
COX2	0.880808	1.2858
NDE1	0.855019	1.02897
ATP15	0.839217	0.416864
ATP4	0.834256	1.12352
KGD1	0.790174	1.11119
MRPS28	0.770082	1.01192
HYM1	0.498704	0.65151
COQ8	0.494383	0.417151
COX6	0.352011	0.544006
INH1	0.344704	0.240992
MRPL11	0.338204	0.286523
RIM1	0.242532	0.359483
RPO41	-0.0105836	0.0139866
KCC4	-0.230405	0.089998
RNA14	-0.236238	0.418118
RSM19	-0.273852	0.436787
OM14	-0.289574	0.505071
UGA4	-0.309828	1.05131
AKL1	-0.343449	0.770342
QCR2	-0.360262	0.350524
PTR3	-0.444216	0.676478
RSM27	-0.487307	0.691147
ADH3	-0.622808	0.754649
SMC1	-0.735439	1.33122
HPC2	-1.14007	1.11542
PMD1	-1.33882	1.29743
NMA1	-1.43013	1.78997

## Sheet: ED Fig 1d
Protein	Protein Log2 FC (Coq9Ng fmp30D / untagged WT)	-log10 p-value
COQ7	12.5873	2.87129
COQ6	11.7645	2.98146
COQ5	11.2344	2.6322
COQ21	10.9946	5.6862
COQ11	10.5336	4.05705
COQ9	10.3633	4.0836
COQ4	9.68943	6.78932
COQ3	8.83551	3.90939
AAT1	8.12458	2.53857
CIR2	7.27916	4.49566
MDJ1	6.97514	2.68059
HSP60	6.19265	3.42289
PMA1	6.18276	3.50898
CTA1	6.0881	3.77126
COX7	5.53532	3.47442
COQ1	5.28493	3.52491
CMC1	5.17608	3.21915
MCM4	5.08362	3.7935
GUT2	4.97418	2.91818
HHF1;HHF2	4.91019	1.58255
HEM15	4.40733	3.01378
PUT1	4.39092	4.27067
MCR1	4.05689	2.20278
PHO88	4.01092	3.18678
HTA2	3.8298	1.30771
ACH1	3.4476	2.01693
TIM44	3.42474	2.72739
TEF1;TEF2	3.4072	1.89052
MRPL38	3.39225	2.71882
ILV1	3.38958	3.03322
LSP1	3.30668	2.48111
NDI1	3.27449	2.86726
COX4	3.27195	2.67848
HTB1	3.16989	1.44333
ILV6	3.00496	2.33454
IDP1	2.8586	1.28044
PUT2	2.80037	2.55717
IDH1	2.79081	1.59858
RSM25	2.69542	1.83051
IDH2	2.67231	2.03687
FUM1	2.65457	0.686767
OM45	2.59369	1.70184
YNR021W	2.52753	2.42675
MGM101	2.52692	2.73003
HHT1;HHT2	2.52145	0.95847
MAM33	2.51689	1.32308
ACO1	2.50904	1.55343
ALO1	2.47709	2.22755
CLD1	2.47607	2.33936
SHM1	2.41384	1.88513
YMR31	2.35491	1.55893
SSA1	2.31957	3.52399
CIT1	2.30143	1.43979
COR1	2.30106	2.70345
LIP5	2.29723	2.87603
SDH3	2.25109	1.96844
PIL1	2.24026	2.08504
MIR1	2.23087	1.95571
COQ10	2.12199	2.50108
TUF1	2.10652	1.33972
DPM1	2.02886	2.34691
MDH1	1.9533	1.05252
HEM1	1.92932	2.50104
LSC1	1.89475	0.83165
MRP4	1.84586	3.64012
TIM9	1.84078	1.40339
COX9	1.76249	0.826212
ATP5	1.73592	1.08545
SSC1	1.72455	1.48082
COQ8	1.71939	1.49648
MRPL6	1.71815	2.03893
HSP78	1.7147	1.30832
MRPL31	1.70686	1.93532
LYS12	1.69028	1.70063
LSC2	1.60537	0.888489
ACT1	1.55867	0.826247
ILV3	1.50967	0.486238
PHB1	1.50222	1.73878
ISD11	1.43817	1.46718
POR1	1.43083	1.45491
PRX1	1.42682	1.41902
MRPL8	1.40477	0.981047
ILV2	1.40001	0.810712
KGD1	1.36545	1.46127
RRF1	1.34575	1.66936
RSM24	1.30564	2.56177
NFU1	1.28926	1.0347
SDH2	1.285	1.00098
MGE1	1.26638	1.04477
KGD2	1.22822	1.17598
COX2	1.18882	1.08249
CDC42	1.1804	1.06275
PET9	1.15913	1.18614
PDA1	1.1311	1.36495
RSM23	1.11411	1.96907
MNP1	0.996253	1.32332
ZEO1	0.966847	1.26337
ILV5	0.963326	0.802177
TIM11	0.953712	0.790412
ALD4	0.936354	0.633885
NFS1	0.936321	1.05356
ATP17	0.933947	0.939243
QCR7	0.930258	0.816868
COX13	0.926103	1.69407
MRPS28	0.905165	1.25336
ATP7	0.838376	0.854846
MMF1	0.829369	0.637959
ATP1	0.819093	0.899314
HYM1	0.784026	1.04359
LAT1	0.689549	0.939273
DLD1	0.649951	0.359077
NDE1	0.648033	0.653326
ATP2	0.617978	0.631034
ABF2	0.573858	0.555675
ATP16	0.556637	0.558369
ATP4	0.551888	0.616233
SDH1	0.532606	0.594758
RIM1	0.497796	0.975812
ATP15	0.457418	0.213099
INH1	0.441711	0.278072
ATP3	0.439212	0.33919
ATP14	0.405043	0.204545
PDB1	0.403343	0.356119
MRPL11	0.33167	0.286451
HSP10	0.324628	0.207211
COX6	0.054362	0.0572438
UGA4	0.0203565	0.0433441
RPO41	0.0100012	0.0158318
RSM19	-0.270503	0.474701
RNA14	-0.28146	0.578218
AKL1	-0.307285	1.02079
OM14	-0.330283	0.893836
QCR2	-0.435656	0.464516
KCC4	-0.56302	0.251741
PTR3	-0.59175	1.08848
SMC1	-0.623959	1.28791
RSM27	-0.635524	1.01024
ADH3	-0.876078	1.02725
NMA1	-0.930646	1.72964
HPC2	-0.959778	1.04108
PMD1	-1.39616	1.33803

## Sheet: ED Fig 1f
Average mitochondrial area per field of view (pixel2)
WT	fmp30D
192.293	147.28
150.02	167.009
204.319	153.273
202.804	182.425
172.953	196.306
183.502	173.1
173.169	168.716
184.256	181.242
187.024	200.139
200.459	193.35
173.045	173.438
169.945	168.359
189.349	180.284
199.543	193.952
183.502	158.359
202.943	169.459
168.33	202.539
177.793	199.338
189.276	153.595
174.397	175.014
148.113	188.184
155.334	170.668

## Sheet: ED Fig 1g
Average number of branches per field of view
WT	fmp30D
2.3961	2.13149
2.16842	2.54019
2.79286	2.55745
2.8705	2.63194
2.36898	2.48993
2.69136	2.9375
2.56944	2.25296
2.41969	2.24742
2.58393	2.65904
2.18458	2.55956
2.68604	2.18635
2.86431	2.74893
2.4664	2.3934
2.14903	2.1359
2.8795	2.55035
2.14689	2.3594

## Sheet: ED Fig 1h
Average branch length (pixel)
WT	fmp30D
18.3202	17.6541
16.9765	15.2482
18.152	14.7774
18.4026	16.5604
17.7974	16.2861
17.9862	20.1874
19.6907	18.7688
20.8488	16.3404
17.4044	16.4495
18.3596	17.5855
19.1359	18.3489
20.6846	14.459
17.3406	15.9849
18.3589	18.4849
19.4586	19.4589
17.3549	17.3486
