# Supplementary material for: Fmp30p is a mitochondrial phosphatidylinositol hydrolase that modulates CoQ biosynthesis
Source: Nat Commun. 2026 May 30;17:7013. doi: 10.1038/s41467-026-73766-x (PMC13392021; doi:10.1038/s41467-026-73766-x)
Supplement: Supplementary file 4 — Source Data [file 41467_2026_73766_MOESM4_ESM.zip › 2026_Baker_Guerra_Source_Data_Supp_Figure_2.xlsx]

## Sheet: ED Fig 2e
OD400
Time (min)	Buffer Only						NAPE-PLD						Fmp30 WT						Fmp30 H265N
1	0.055	0.054	0.061	0.061	0.052	0.059	0.09	0.072	0.063	0.065	0.064	0.066	0.135	0.062	0.062	0.062	0.062	0.139	0.093	0.148	0.058	0.06	0.059	0.059
2	0.059	0.061	0.062	0.06	0.057	0.06	0.083	0.072	0.07	0.07	0.07	0.069	0.115	0.061	0.06	0.06	0.061	0.115	0.07	0.128	0.059	0.059	0.059	0.059
3	0.06	0.058	0.061	0.061	0.058	0.06	0.086	0.08	0.078	0.079	0.079	0.078	0.097	0.063	0.062	0.061	0.063	0.088	0.062	0.108	0.059	0.059	0.059	0.059
4	0.062	0.058	0.061	0.06	0.058	0.06	0.094	0.09	0.087	0.088	0.088	0.088	0.086	0.064	0.064	0.063	0.065	0.073	0.061	0.089	0.059	0.059	0.059	0.059
5	0.062	0.061	0.061	0.06	0.058	0.06	0.105	0.1	0.097	0.098	0.099	0.098	0.079	0.066	0.066	0.065	0.067	0.068	0.061	0.077	0.059	0.059	0.06	0.059
6	0.063	0.059	0.063	0.061	0.057	0.06	0.116	0.11	0.108	0.108	0.109	0.109	0.074	0.068	0.068	0.067	0.068	0.069	0.06	0.067	0.059	0.059	0.059	0.059
7	0.062	0.058	0.061	0.06	0.058	0.059	0.128	0.122	0.119	0.12	0.12	0.12	0.073	0.07	0.07	0.069	0.07	0.07	0.06	0.063	0.059	0.06	0.06	0.06
8	0.062	0.058	0.062	0.06	0.058	0.06	0.14	0.133	0.13	0.132	0.131	0.131	0.074	0.072	0.072	0.071	0.072	0.072	0.061	0.061	0.059	0.06	0.06	0.06
9	0.061	0.061	0.062	0.06	0.057	0.06	0.153	0.145	0.142	0.143	0.141	0.143	0.075	0.074	0.074	0.073	0.074	0.074	0.06	0.061	0.059	0.06	0.06	0.06
10	0.063	0.062	0.061	0.059	0.058	0.059	0.165	0.157	0.154	0.155	0.153	0.155	0.077	0.076	0.076	0.075	0.077	0.076	0.06	0.061	0.059	0.06	0.059	0.06
11	0.062	0.059	0.061	0.06	0.058	0.059	0.178	0.169	0.166	0.167	0.165	0.167	0.078	0.079	0.079	0.077	0.079	0.079	0.061	0.062	0.059	0.06	0.059	0.06
12	0.062	0.059	0.06	0.059	0.058	0.059	0.192	0.182	0.179	0.179	0.177	0.18	0.08	0.081	0.081	0.079	0.081	0.081	0.06	0.062	0.059	0.06	0.059	0.06
13	0.062	0.058	0.061	0.06	0.058	0.059	0.206	0.195	0.191	0.193	0.19	0.193	0.082	0.083	0.084	0.082	0.084	0.083	0.061	0.062	0.059	0.06	0.059	0.06
14	0.063	0.059	0.061	0.059	0.057	0.059	0.22	0.208	0.204	0.205	0.202	0.207	0.084	0.085	0.086	0.083	0.086	0.086	0.061	0.062	0.059	0.06	0.06	0.06
15	0.063	0.064	0.061	0.06	0.057	0.059	0.234	0.222	0.216	0.219	0.214	0.221	0.085	0.087	0.088	0.086	0.089	0.088	0.06	0.062	0.059	0.06	0.059	0.06
16	0.059	0.063	0.061	0.06	0.057	0.059	0.249	0.236	0.23	0.232	0.227	0.236	0.087	0.09	0.09	0.088	0.092	0.09	0.061	0.062	0.059	0.06	0.06	0.06
17	0.063	0.058	0.06	0.059	0.058	0.059	0.265	0.25	0.243	0.246	0.24	0.252	0.089	0.092	0.093	0.09	0.094	0.093	0.061	0.063	0.059	0.061	0.06	0.06
18	0.062	0.064	0.06	0.06	0.058	0.059	0.28	0.264	0.257	0.26	0.254	0.267	0.091	0.094	0.095	0.092	0.097	0.095	0.061	0.063	0.059	0.061	0.06	0.06
19	0.062	0.06	0.06	0.06	0.057	0.059	0.295	0.279	0.272	0.274	0.267	0.28	0.093	0.096	0.097	0.094	0.099	0.097	0.061	0.063	0.06	0.061	0.059	0.06
20	0.063	0.06	0.061	0.06	0.057	0.059	0.311	0.294	0.287	0.288	0.281	0.295	0.095	0.099	0.1	0.097	0.102	0.099	0.061	0.063	0.06	0.061	0.059	0.06
21	0.062	0.058	0.061	0.06	0.057	0.059	0.327	0.308	0.302	0.303	0.296	0.309	0.097	0.101	0.102	0.099	0.104	0.102	0.061	0.063	0.06	0.06	0.059	0.06
22	0.062	0.06	0.061	0.059	0.057	0.059	0.343	0.323	0.318	0.317	0.313	0.324	0.099	0.103	0.105	0.101	0.107	0.104	0.061	0.063	0.06	0.06	0.059	0.06
23	0.06	0.058	0.06	0.059	0.057	0.059	0.36	0.338	0.334	0.332	0.329	0.34	0.101	0.106	0.107	0.103	0.109	0.106	0.061	0.063	0.06	0.06	0.059	0.06
24	0.062	0.058	0.061	0.059	0.057	0.059	0.376	0.354	0.349	0.349	0.344	0.355	0.103	0.108	0.109	0.105	0.112	0.108	0.061	0.063	0.06	0.061	0.06	0.06
25	0.059	0.058	0.06	0.059	0.057	0.059	0.393	0.371	0.365	0.365	0.36	0.37	0.105	0.111	0.112	0.108	0.115	0.111	0.061	0.064	0.06	0.061	0.06	0.06
26	0.059	0.058	0.06	0.059	0.057	0.059	0.41	0.388	0.381	0.382	0.375	0.386	0.107	0.113	0.114	0.11	0.117	0.114	0.062	0.064	0.06	0.061	0.06	0.06
27	0.06	0.061	0.06	0.059	0.057	0.059	0.428	0.406	0.397	0.399	0.391	0.402	0.109	0.115	0.117	0.112	0.12	0.116	0.062	0.064	0.06	0.061	0.06	0.061
28	0.059	0.061	0.06	0.059	0.057	0.059	0.445	0.423	0.412	0.415	0.406	0.417	0.11	0.117	0.119	0.114	0.122	0.119	0.062	0.064	0.06	0.061	0.06	0.061
29	0.059	0.063	0.06	0.059	0.057	0.059	0.463	0.44	0.428	0.431	0.421	0.433	0.112	0.12	0.122	0.117	0.125	0.121	0.062	0.064	0.06	0.061	0.06	0.061
30	0.062	0.058	0.06	0.059	0.057	0.058	0.481	0.457	0.444	0.447	0.437	0.449	0.114	0.122	0.124	0.119	0.128	0.123	0.062	0.064	0.06	0.061	0.06	0.061
31	0.059	0.058	0.06	0.059	0.056	0.058	0.499	0.473	0.46	0.463	0.452	0.464	0.116	0.125	0.127	0.121	0.13	0.125	0.062	0.064	0.06	0.061	0.06	0.061
32	0.06	0.061	0.06	0.059	0.057	0.058	0.517	0.49	0.476	0.479	0.467	0.48	0.118	0.127	0.13	0.124	0.133	0.128	0.062	0.064	0.061	0.061	0.061	0.061
33	0.059	0.06	0.06	0.059	0.057	0.058	0.535	0.507	0.492	0.495	0.483	0.496	0.12	0.13	0.132	0.126	0.135	0.13	0.062	0.065	0.061	0.062	0.061	0.062
34	0.059	0.058	0.059	0.059	0.057	0.058	0.553	0.524	0.508	0.511	0.498	0.512	0.121	0.132	0.134	0.128	0.137	0.132	0.062	0.065	0.061	0.062	0.061	0.062
35	0.059	0.058	0.06	0.059	0.057	0.058	0.571	0.541	0.525	0.528	0.514	0.528	0.123	0.135	0.137	0.131	0.14	0.134	0.062	0.065	0.061	0.062	0.061	0.062
36	0.059	0.058	0.059	0.059	0.057	0.058	0.589	0.558	0.541	0.544	0.53	0.543	0.125	0.137	0.14	0.133	0.142	0.136	0.062	0.065	0.061	0.062	0.061	0.062
37	0.06	0.063	0.06	0.058	0.057	0.058	0.607	0.575	0.557	0.56	0.545	0.56	0.127	0.14	0.142	0.135	0.145	0.139	0.062	0.065	0.061	0.062	0.061	0.062
38	0.062	0.059	0.059	0.058	0.057	0.058	0.625	0.592	0.574	0.577	0.561	0.575	0.129	0.142	0.144	0.137	0.147	0.141	0.062	0.065	0.061	0.062	0.061	0.062
39	0.062	0.058	0.059	0.058	0.057	0.058	0.643	0.609	0.59	0.594	0.577	0.591	0.13	0.144	0.146	0.139	0.149	0.143	0.063	0.065	0.062	0.062	0.062	0.063
40	0.059	0.06	0.06	0.059	0.057	0.058	0.662	0.626	0.607	0.61	0.593	0.608	0.132	0.147	0.148	0.141	0.152	0.145	0.063	0.065	0.062	0.063	0.062	0.063
41	0.059	0.06	0.059	0.058	0.057	0.058	0.68	0.643	0.624	0.626	0.609	0.624	0.133	0.149	0.15	0.143	0.154	0.147	0.063	0.065	0.062	0.063	0.062	0.063
42	0.059	0.062	0.06	0.059	0.057	0.059	0.698	0.66	0.64	0.643	0.624	0.639	0.135	0.151	0.152	0.145	0.156	0.149	0.063	0.066	0.062	0.063	0.062	0.063
43	0.059	0.061	0.059	0.059	0.057	0.058	0.716	0.677	0.656	0.659	0.641	0.656	0.137	0.153	0.154	0.147	0.158	0.151	0.063	0.066	0.062	0.063	0.062	0.063
44	0.059	0.058	0.06	0.059	0.057	0.059	0.734	0.695	0.673	0.676	0.656	0.672	0.139	0.155	0.157	0.149	0.161	0.153	0.063	0.066	0.062	0.063	0.062	0.063
45	0.059	0.059	0.06	0.059	0.057	0.059	0.753	0.713	0.691	0.693	0.672	0.688	0.141	0.158	0.159	0.151	0.163	0.155	0.063	0.066	0.062	0.063	0.062	0.063
46	0.059	0.061	0.059	0.059	0.057	0.058	0.772	0.73	0.707	0.71	0.689	0.704	0.142	0.16	0.161	0.153	0.165	0.157	0.064	0.066	0.062	0.063	0.063	0.063
47	0.059	0.058	0.059	0.058	0.057	0.058	0.79	0.747	0.724	0.726	0.705	0.721	0.144	0.162	0.163	0.155	0.167	0.159	0.064	0.066	0.063	0.063	0.063	0.064
48	0.059	0.058	0.06	0.059	0.057	0.059	0.809	0.765	0.741	0.743	0.721	0.736	0.146	0.164	0.165	0.157	0.169	0.161	0.064	0.067	0.063	0.064	0.063	0.064
49	0.059	0.058	0.059	0.059	0.057	0.058	0.828	0.782	0.758	0.76	0.736	0.753	0.147	0.166	0.167	0.159	0.171	0.163	0.064	0.067	0.063	0.064	0.063	0.064
50	0.059	0.059	0.059	0.059	0.057	0.058	0.846	0.799	0.775	0.777	0.752	0.769	0.149	0.168	0.169	0.161	0.174	0.165	0.064	0.067	0.063	0.064	0.063	0.064
51	0.059	0.058	0.06	0.059	0.057	0.059	0.865	0.818	0.792	0.794	0.769	0.786	0.151	0.17	0.171	0.163	0.176	0.166	0.064	0.067	0.063	0.064	0.063	0.064
52	0.059	0.058	0.06	0.059	0.057	0.058	0.883	0.835	0.808	0.811	0.785	0.802	0.152	0.172	0.173	0.165	0.178	0.168	0.064	0.067	0.063	0.064	0.063	0.064
53	0.06	0.058	0.059	0.059	0.057	0.058	0.902	0.853	0.826	0.828	0.801	0.819	0.154	0.174	0.175	0.167	0.18	0.17	0.064	0.067	0.063	0.064	0.063	0.064
54	0.061	0.062	0.059	0.059	0.057	0.058	0.921	0.871	0.843	0.845	0.817	0.835	0.156	0.176	0.177	0.169	0.182	0.172	0.065	0.067	0.063	0.064	0.063	0.064
55	0.061	0.058	0.059	0.059	0.057	0.058	0.939	0.889	0.86	0.862	0.833	0.852	0.157	0.178	0.179	0.171	0.184	0.174	0.065	0.067	0.064	0.064	0.064	0.064
56	0.062	0.059	0.059	0.059	0.057	0.058	0.958	0.906	0.877	0.879	0.85	0.868	0.159	0.18	0.181	0.172	0.186	0.176	0.065	0.068	0.064	0.064	0.064	0.065
57	0.059	0.062	0.059	0.059	0.057	0.058	0.977	0.924	0.894	0.896	0.866	0.884	0.16	0.182	0.183	0.174	0.188	0.178	0.065	0.068	0.064	0.065	0.064	0.065
58	0.059	0.058	0.06	0.059	0.057	0.058	0.996	0.942	0.911	0.914	0.882	0.901	0.162	0.184	0.185	0.176	0.19	0.179	0.065	0.068	0.064	0.065	0.064	0.065
59	0.059	0.058	0.059	0.059	0.057	0.058	1.015	0.96	0.928	0.93	0.899	0.918	0.164	0.186	0.187	0.178	0.192	0.181	0.065	0.068	0.064	0.065	0.064	0.065
60	0.059	0.058	0.059	0.059	0.057	0.058	1.034	0.978	0.946	0.948	0.916	0.934	0.165	0.188	0.189	0.18	0.194	0.183	0.065	0.068	0.064	0.065	0.064	0.065
61	0.059	0.059	0.059	0.059	0.057	0.058	1.053	0.995	0.963	0.965	0.931	0.951	0.166	0.19	0.191	0.181	0.196	0.185	0.065	0.068	0.064	0.065	0.064	0.065
62	0.062	0.058	0.059	0.059	0.057	0.058	1.071	1.013	0.981	0.982	0.949	0.968	0.168	0.192	0.193	0.183	0.198	0.186	0.065	0.068	0.064	0.065	0.064	0.065
63	0.062	0.058	0.059	0.059	0.057	0.058	1.091	1.032	0.997	0.999	0.965	0.984	0.169	0.193	0.195	0.185	0.2	0.188	0.066	0.068	0.064	0.065	0.064	0.065
64	0.059	0.06	0.059	0.059	0.057	0.058	1.109	1.049	1.014	1.016	0.981	1.001	0.171	0.195	0.197	0.187	0.202	0.19	0.066	0.069	0.065	0.065	0.064	0.065
65	0.059	0.058	0.059	0.059	0.057	0.058	1.128	1.067	1.032	1.034	0.998	1.017	0.172	0.197	0.199	0.188	0.204	0.192	0.066	0.069	0.065	0.065	0.065	0.066
66	0.06	0.06	0.059	0.059	0.057	0.058	1.147	1.085	1.049	1.051	1.014	1.034	0.174	0.199	0.201	0.19	0.206	0.193	0.066	0.069	0.065	0.066	0.065	0.066
67	0.059	0.058	0.059	0.059	0.057	0.058	1.166	1.103	1.067	1.068	1.03	1.051	0.175	0.201	0.202	0.192	0.208	0.195	0.066	0.069	0.065	0.066	0.065	0.066
68	0.059	0.058	0.059	0.059	0.057	0.058	1.185	1.121	1.084	1.085	1.047	1.067	0.176	0.203	0.204	0.194	0.209	0.197	0.066	0.069	0.065	0.066	0.065	0.066
69	0.059	0.06	0.059	0.059	0.057	0.058	1.204	1.139	1.101	1.102	1.063	1.084	0.178	0.204	0.206	0.195	0.211	0.199	0.066	0.069	0.065	0.066	0.065	0.066
70	0.059	0.058	0.06	0.059	0.057	0.058	1.222	1.157	1.119	1.12	1.08	1.101	0.179	0.206	0.208	0.197	0.213	0.2	0.066	0.069	0.065	0.066	0.065	0.066
71	0.059	0.058	0.059	0.059	0.057	0.058	1.242	1.175	1.136	1.137	1.096	1.119	0.181	0.208	0.21	0.199	0.215	0.202	0.066	0.069	0.065	0.066	0.065	0.066
72	0.061	0.058	0.059	0.059	0.057	0.058	1.262	1.194	1.154	1.155	1.114	1.135	0.182	0.21	0.212	0.2	0.217	0.204	0.066	0.069	0.065	0.066	0.065	0.066
73	0.061	0.061	0.059	0.059	0.057	0.058	1.281	1.211	1.171	1.172	1.13	1.152	0.184	0.211	0.213	0.202	0.219	0.205	0.067	0.069	0.065	0.066	0.065	0.066
74	0.059	0.058	0.059	0.059	0.057	0.058	1.299	1.23	1.188	1.19	1.146	1.168	0.185	0.213	0.215	0.203	0.221	0.207	0.067	0.07	0.066	0.066	0.065	0.066
75	0.059	0.059	0.059	0.058	0.057	0.058	1.318	1.248	1.206	1.207	1.163	1.185	0.186	0.215	0.217	0.205	0.223	0.209	0.067	0.07	0.066	0.066	0.066	0.067
76	0.062	0.058	0.059	0.059	0.057	0.058	1.337	1.266	1.223	1.224	1.18	1.202	0.188	0.217	0.218	0.207	0.224	0.21	0.067	0.07	0.066	0.067	0.066	0.067
77	0.062	0.058	0.059	0.059	0.057	0.058	1.356	1.284	1.241	1.241	1.197	1.218	0.189	0.218	0.22	0.208	0.226	0.212	0.067	0.07	0.066	0.067	0.066	0.067
78	0.062	0.059	0.06	0.058	0.057	0.058	1.375	1.302	1.258	1.259	1.214	1.236	0.191	0.22	0.222	0.21	0.228	0.213	0.067	0.07	0.066	0.067	0.066	0.067
79	0.059	0.058	0.059	0.059	0.057	0.058	1.394	1.321	1.276	1.276	1.23	1.252	0.192	0.222	0.224	0.211	0.23	0.215	0.067	0.07	0.066	0.067	0.066	0.067
80	0.059	0.058	0.059	0.059	0.057	0.058	1.413	1.339	1.293	1.294	1.247	1.269	0.193	0.224	0.226	0.213	0.231	0.217	0.067	0.07	0.066	0.067	0.066	0.067
81	0.06	0.058	0.059	0.059	0.057	0.058	1.433	1.357	1.311	1.31	1.263	1.286	0.195	0.225	0.227	0.214	0.233	0.218	0.067	0.07	0.066	0.067	0.066	0.067
82	0.059	0.058	0.059	0.059	0.057	0.058	1.452	1.375	1.329	1.328	1.279	1.303	0.196	0.227	0.229	0.216	0.235	0.22	0.067	0.07	0.066	0.067	0.066	0.067
83	0.059	0.062	0.059	0.058	0.057	0.058	1.471	1.393	1.346	1.346	1.296	1.321	0.197	0.228	0.231	0.218	0.237	0.221	0.068	0.07	0.066	0.067	0.066	0.067
84	0.059	0.059	0.059	0.059	0.057	0.058	1.49	1.411	1.364	1.364	1.313	1.337	0.199	0.23	0.232	0.219	0.238	0.223	0.068	0.071	0.066	0.067	0.066	0.067
85	0.059	0.061	0.059	0.058	0.057	0.058	1.509	1.43	1.381	1.381	1.33	1.354	0.2	0.232	0.234	0.221	0.24	0.224	0.068	0.071	0.066	0.067	0.067	0.068
86	0.059	0.061	0.059	0.059	0.057	0.058	1.528	1.448	1.399	1.399	1.346	1.371	0.201	0.233	0.235	0.222	0.242	0.226	0.068	0.071	0.067	0.067	0.067	0.068
87	0.059	0.062	0.059	0.058	0.057	0.058	1.546	1.466	1.416	1.415	1.364	1.387	0.202	0.235	0.237	0.224	0.243	0.227	0.068	0.071	0.067	0.068	0.067	0.068
88	0.059	0.059	0.059	0.058	0.057	0.058	1.565	1.483	1.433	1.433	1.38	1.404	0.204	0.236	0.239	0.225	0.245	0.229	0.068	0.071	0.067	0.068	0.067	0.068
89	0.059	0.06	0.059	0.058	0.057	0.058	1.585	1.502	1.451	1.45	1.396	1.421	0.205	0.238	0.24	0.227	0.247	0.23	0.068	0.071	0.067	0.068	0.067	0.068
90	0.059	0.058	0.059	0.059	0.057	0.058	1.605	1.52	1.469	1.467	1.413	1.438	0.206	0.24	0.242	0.228	0.248	0.232	0.068	0.071	0.067	0.068	0.067	0.068
91	0.059	0.061	0.059	0.058	0.057	0.058	1.623	1.538	1.486	1.486	1.431	1.455	0.207	0.241	0.244	0.23	0.25	0.233	0.068	0.071	0.067	0.068	0.067	0.068

## Sheet: ED Fig 2g
	18:1 PE-N-18:1 (Relative Abundance)						18:1 NAE (Relative Abundance)
Protein (ug)	NAPE-PLD			Fmp30 WT			NAPE-PLD			Fmp30 WT
0	0.720088	0.756911	1.06724	0.734567	0.549981	1.2062	0.00067593	0.0008244	0.00123706	0.00100977	0.00100136	0.00136129
1	0.0912999	0.28633	0.172149	1.13466	0.507736	1.28799	0.85529	0.900556	0.838502	0.00178278	0.00116032	0.00128785
2.5	0.0617519	0.0962242	0.063641	0.813723	1.2243	0.502942	1.0855	1.05783	1.07834	0.00159127	0.0018499	0.001372
5	0.0108279	0.0190066	0.0274271	0.772098	0.808381	1.27933	1.06721	1.12825	1.16062	0.00198358	0.00189225	0.00207205
7.5	0.00779178	0.00687232	0.00550689	0.504224	0.556462	0.540704	1.12551	1.19728	1.03722	0.00233229	0.00242129	0.00231177
10	0.00889598	0.00378926	0.00585493	0.802629	0.526288	0.870479	1.03955	1.09135	1.17727	0.00336526	0.00312537	0.00287108
