# Supplementary material for: Fmp30p is a mitochondrial phosphatidylinositol hydrolase that modulates CoQ biosynthesis
Source: Nat Commun. 2026 May 30;17:7013. doi: 10.1038/s41467-026-73766-x (PMC13392021; doi:10.1038/s41467-026-73766-x)
Supplement: Supplementary file 4 — Source Data [file 41467_2026_73766_MOESM4_ESM.zip › 2026_Baker_Guerra_Source_Data_Supp_Figure_3.xlsx]

## Sheet: ED Fig 3b
Identification	LipidClass	log2FC pure mitochondria (fmp30D+EV / WT+EV)	-log10 pvalue
PI 10:0_16:0	PI	1.91573	4.2264
PE-NMe 36:2	PE-NMe	1.73317	0.386356
PI 12:0_16:0	PI	1.60697	4.71436
PI 12:0_16:1	PI	1.48839	4.6544
PC[OH] OH-41:11	PC[OH]	1.45781	0.963091
PI 30:0	PI	1.3705	5.38996
PI 31:1	PI	1.36778	2.99439
PI 33:1	PI	1.05767	2.87406
PI 35:1	PI	1.02126	2.31404
PI 30:1	PI	0.921135	4.90728
PI 16:1_16:1	PI	0.726289	3.94668
PC[OH] OH-32:2	PC[OH]	0.704994	2.06417
PI 16:1_18:1	PI	0.654123	6.29365
PI 16:0_18:1	PI	0.580674	4.74014
PI 32:1	PI	0.572284	4.77607
PI 18:1_18:1	PI	0.567202	2.71987
PE[OH] OH-34:2	PE[OH]	0.551228	2.01384
PE 16:1_18:2	PE	0.523396	1.89566
PE 10:0_16:0	PE	0.445775	2.94524
PE 33:2	PE	0.440761	3.4936
PC 12:0_14:1	PC	0.44047	1.08911
PC 28:2	PC	0.430389	0.562057
PE 12:0_16:0	PE	0.425558	1.25924
PE 31:1	PE	0.382484	2.14479
PE 33:1	PE	0.365436	2.35477
PI 18:1_18:0	PI	0.345318	4.83472
PC 36:3	PC	0.334469	0.223297
PC 26:0	PC	0.310785	0.719492
Cer[ADS] d18:0_26:0	Cer[ADS]	0.309105	0.220824
PE 12:0_16:1	PE	0.291117	1.67483
PC[OH] OH-34:1	PC[OH]	0.288825	0.608121
Cer[NP] t18:0_26:0	Cer[NP]	0.288445	0.19692
PC 31:1	PC	0.285609	0.386268
PC 35:1	PC	0.219602	0.52515
Cer[NP] t20:0_26:0	Cer[NP]	0.198339	0.147737
PE 16:1_16:1	PE	0.195733	2.5159
PC 12:0_16:1	PC	0.195384	1.64572
PE 16:1_18:1	PE	0.191453	1.4633
PC 33:1	PC	0.174843	0.556012
PE 16:0_18:1	PE	0.121643	1.25059
PE 18:2_18:1	PE	0.0956237	0.22028
PC 35:2	PC	0.0913784	0.290172
PC 28:0	PC	0.0893963	0.392956
PE 34:5	PE	0.0746678	0.379577
PC 15:1_16:1	PC	0.0672528	0.455722
PC 33:2	PC	0.0609072	0.256467
PA 34:2	PA	0.0520225	0.0266647
PE 17:1_18:1	PE	0.0438643	0.187128
PC 34:3	PC	0.0360208	0.0728508
PC 32:3	PC	0.0324149	0.0777939
PE-NMe 16:1_18:1	PE-NMe	0.0222317	0.0709976
GlcCer[AP] t35:2	GlcCer[AP]	0.000929151	0.00200649
CL 68:2	CL	-0.00450494	0.00789871
PE 30:2	PE	-0.00652775	0.0168457
PC 32:1	PC	-0.00656975	0.0550408
PC 16:0_18:1	PC	-0.00868118	0.10299
PS 16:0_18:1	PS	-0.0126037	0.0121202
PE 32:1	PE	-0.0506739	0.114597
PC 36:2	PC	-0.055974	0.555154
PC 16:1_16:1	PC	-0.0736368	0.489912
PE 32:0	PE	-0.0781527	0.132061
GlcCer[AP] t37:1	GlcCer[AP]	-0.0835445	0.962956
PC 16:1_18:1	PC	-0.0914146	0.804508
PE 30:1	PE	-0.106279	1.02139
CL 68:5	CL	-0.107786	0.350973
PC 29:1	PC	-0.118487	0.303416
PE 18:1_18:1	PE	-0.139002	1.29816
Cer[NDS] d18:0_26:0	Cer[NDS]	-0.148335	0.118777
PC 14:1_16:1	PC	-0.165849	1.34645
PC 30:1	PC	-0.183103	2.00135
CL 70:5	CL	-0.183482	0.474945
PE-NMe2 34:1	PE-NMe2	-0.184945	1.24328
PE-NMe2 18:1_18:1	PE-NMe2	-0.186065	1.41479
PE-NMe 16:1_16:1	PE-NMe	-0.19132	0.591685
PC 30:0	PC	-0.193115	0.881538
PE-NMe2 28:1	PE-NMe2	-0.193954	0.291173
CL 68:4	CL	-0.2118	2.72238
PE-NMe2 32:2	PE-NMe2	-0.215428	0.425793
Cer[AP] t44:0	Cer[AP]	-0.227864	0.276379
CL 70:3	CL	-0.23327	1.53256
CL 66:3	CL	-0.235848	2.25019
TG 44:0	TG	-0.236831	0.376583
Cer[AP] t20:0_25:0	Cer[AP]	-0.261642	0.281732
CL 68:3	CL	-0.263193	0.736553
PE 30:0	PE	-0.276692	0.292448
TG 46:0	TG	-0.279939	0.682758
TG 42:1	TG	-0.281154	0.340966
Cer[AP] t42:0	Cer[AP]	-0.289363	0.335361
PG 16:1_18:1	PG	-0.292758	0.755385
CL 16:1_18:1_16:1_16:1	CL	-0.300511	2.63247
PS 32:1	PS	-0.301092	0.275959
Cer[AP] t46:0	Cer[AP]	-0.30326	0.402287
TG 48:0	TG	-0.316708	1.22995
CL 18:1_18:1_16:1_18:1	CL	-0.323531	2.88837
TG 44:1	TG	-0.335806	0.411427
CL 66:2	CL	-0.355456	1.27865
Cer[AP] t43:0	Cer[AP]	-0.357728	0.609983
DG 16:1_18:1	DG	-0.377792	1.65984
GlcCer[AP] t33:1	GlcCer[AP]	-0.396616	0.495023
PC 32:0	PC	-0.41587	1.75144
CL 60:2	CL	-0.430122	2.23541
CL 18:1_18:1_18:1_18:1	CL	-0.442199	3.25226
LysoPC 18:0	LysoPC	-0.455087	1.01719
CL 16:1_16:1_16:1_16:1	CL	-0.455594	2.39705
PE-NMe2 32:1	PE-NMe2	-0.46772	1.15815
PS 16:1_18:1	PS	-0.481238	0.400708
TG 48:1	TG	-0.48145	0.688008
TG 46:1	TG	-0.510975	0.820144
TG 50:1	TG	-0.524195	0.712135
PG 16:1_16:1	PG	-0.535499	1.4797
DG 16:1_16:1	DG	-0.560031	1.61567
CL 18:1_18:0_18:1_18:1	CL	-0.564983	2.48464
TG 12:0_16:1_16:1	TG	-0.568671	0.42568
CL 67:4	CL	-0.588971	0.754302
TG 50:2	TG	-0.598572	0.569675
TG 48:2	TG	-0.622602	0.644165
TG 52:1	TG	-0.639892	0.835185
CL 64:3	CL	-0.651775	4.46756
PG 16:0_18:1	PG	-0.653677	1.88504
DG 18:1_18:1	DG	-0.670422	2.33233
PC 36:4	PC	-0.686443	0.260982
PG 16:1_16:0	PG	-0.688064	2.35834
TG 52:2	TG	-0.707511	0.7336
TG 54:1	TG	-0.7169	0.887008
TG 46:2	TG	-0.750463	0.889365
TG 16:1_16:1_18:1	TG	-0.767961	0.605009
CL 62:2	CL	-0.771556	4.50941
TG 54:3	TG	-0.779984	1.28916
TG 16:1_18:1_18:1	TG	-0.80266	0.632166
TG 60:2	TG	-0.841125	0.457497
PC[OH] OH-34:2	PC[OH]	-0.843205	0.61726
TG 54:2	TG	-0.846035	0.916568
TG 16:1_16:1_16:1	TG	-0.866728	0.728619
TG 14:1_16:1_16:1	TG	-0.934667	0.874923
TG 56:1	TG	-0.943261	0.839952
PE 36:5	PE	-1.04122	0.959445
CL 64:2	CL	-1.08131	5.01025
PC[OH] OH-32:1	PC[OH]	-1.33172	0.509535
TG 58:1	TG	-1.43242	0.669623
PA 34:1	PA	-1.63697	2.43249
DG 18:1_18:0	DG	-1.66218	4.59702
DG 32:1	DG	-2.1787	6.30787
TG 58:2	TG	-2.23461	0.428315
DG 16:0_18:1	DG	-2.65476	5.61448

## Sheet: ED Fig 3c
Identification	LipidClass	log2FC pure mitochondria (WT+FMP30 / WT+EV)	-log10 pvalue
PI 12:0_16:1	PI	-1.43057	3.46985
PI 10:0_16:0	PI	-1.15417	2.44907
PI 30:1	PI	-0.763872	3.01943
TG 54:3	TG	-0.516049	0.522417
PC[OH] OH-32:1	PC[OH]	-0.512848	0.360433
PI 18:1_18:1	PI	-0.509929	3.25838
PI 12:0_16:0	PI	-0.487485	1.8203
PE 30:1	PE	-0.399768	1.41445
PI 30:0	PI	-0.387022	2.34714
PI 16:1_16:1	PI	-0.386428	1.98721
PE[OH] OH-34:2	PE[OH]	-0.362678	0.638234
PE 30:2	PE	-0.343328	1.10326
CL 18:1_18:0_18:1_18:1	CL	-0.320983	0.738802
PE 12:0_16:1	PE	-0.313087	1.03193
PC[OH] OH-34:1	PC[OH]	-0.295964	0.404308
CL 68:3	CL	-0.247103	0.526141
PI 18:1_18:0	PI	-0.233011	3.19622
PE-NMe2 28:1	PE-NMe2	-0.227878	0.207979
PI 16:1_18:1	PI	-0.218459	2.57701
CL 67:4	CL	-0.212927	1.05532
CL 70:3	CL	-0.191113	0.476661
PI 16:0_18:1	PI	-0.179574	2.11035
PI 32:1	PI	-0.172612	2.3009
Cer[AP] t46:0	Cer[AP]	-0.171963	0.179699
PC 29:1	PC	-0.164571	0.742044
PI 31:1	PI	-0.159529	0.231801
PE 32:1	PE	-0.154858	0.410084
Cer[NDS] d18:0_26:0	Cer[NDS]	-0.152158	0.12654
PE-NMe2 18:1_18:1	PE-NMe2	-0.147766	0.436343
CL 18:1_18:1_18:1_18:1	CL	-0.146421	0.649888
PE 33:2	PE	-0.140089	1.05751
PE 30:0	PE	-0.136148	0.19129
PE 34:5	PE	-0.135973	0.501079
PC 15:1_16:1	PC	-0.123767	0.897073
PE-NMe 36:2	PE-NMe	-0.121325	0.12104
TG 46:1	TG	-0.111203	0.087093
PC 14:1_16:1	PC	-0.0997194	0.319154
CL 18:1_18:1_16:1_18:1	CL	-0.0994049	0.498207
PE-NMe 16:1_16:1	PE-NMe	-0.09308	0.21363
PE 16:1_18:1	PE	-0.0901155	0.466392
TG 54:2	TG	-0.0900165	0.0538038
CL 64:2	CL	-0.0804879	0.281123
PE 12:0_16:0	PE	-0.0725459	0.266901
PC 30:1	PC	-0.0656419	0.481007
PC 36:2	PC	-0.0571689	0.609501
TG 46:2	TG	-0.0398449	0.0227665
PC 16:1_16:1	PC	-0.0360582	0.158962
TG 48:0	TG	-0.0353933	0.0892757
CL 68:4	CL	-0.0320764	0.191313
PC 16:1_18:1	PC	-0.0295102	0.194476
PE 16:1_16:1	PE	-0.0287214	0.262104
GlcCer[AP] t35:2	GlcCer[AP]	-0.0244653	0.0586504
CL 66:3	CL	-0.0209449	0.0878499
PE-NMe 16:1_18:1	PE-NMe	-0.0199784	0.0366324
TG 46:0	TG	-0.0102609	0.0123799
PE-NMe2 32:1	PE-NMe2	-0.00637506	0.0102645
PC 12:0_16:1	PC	0.00256043	0.0166514
PG 16:0_18:1	PG	0.00463014	0.0151897
PE 31:1	PE	0.0050236	0.0157831
PE 33:1	PE	0.00541413	0.0508565
PE-NMe2 34:1	PE-NMe2	0.00778736	0.0103373
PE 17:1_18:1	PE	0.00822939	0.047612
CL 62:2	CL	0.0100618	0.0235174
PI 33:1	PI	0.0103024	0.017723
PE 36:5	PE	0.019188	0.0265575
DG 16:1_18:1	DG	0.0261268	0.0494095
GlcCer[AP] t37:1	GlcCer[AP]	0.0284865	0.237962
PE 18:1_18:1	PE	0.0306144	0.197954
TG 54:1	TG	0.0316702	0.0228451
PC[OH] OH-32:2	PC[OH]	0.0334008	0.0513888
Cer[AP] t43:0	Cer[AP]	0.0337578	0.0416561
PE-NMe2 32:2	PE-NMe2	0.0400078	0.0422596
DG 18:1_18:1	DG	0.0418703	0.0758404
TG 52:1	TG	0.0502976	0.0378878
CL 16:1_18:1_16:1_16:1	CL	0.0511469	0.49184
TG 52:2	TG	0.0576449	0.0333148
PC 16:0_18:1	PC	0.0605724	0.936557
TG 44:0	TG	0.0688791	0.0710224
Cer[AP] t44:0	Cer[AP]	0.0756246	0.0856415
PC 32:1	PC	0.0864463	0.844991
TG 44:1	TG	0.0883705	0.0583936
PC 31:1	PC	0.0953353	0.461614
CL 64:3	CL	0.0956229	1.26366
PE 32:0	PE	0.101318	0.274496
PG 16:1_18:1	PG	0.106732	0.397114
TG 48:1	TG	0.107448	0.0938846
TG 12:0_16:1_16:1	TG	0.120108	0.0506397
PA 34:2	PA	0.120554	0.0627742
CL 60:2	CL	0.131124	0.308009
CL 16:1_16:1_16:1_16:1	CL	0.133023	1.00189
CL 66:2	CL	0.133722	0.418846
TG 14:1_16:1_16:1	TG	0.135015	0.0723076
PC 33:2	PC	0.13612	0.690477
TG 16:1_18:1_18:1	TG	0.150234	0.0714951
Cer[AP] t20:0_25:0	Cer[AP]	0.150265	0.150703
TG 50:1	TG	0.152269	0.133911
TG 56:1	TG	0.160904	0.0980839
DG 16:1_16:1	DG	0.166772	0.285383
PC 30:0	PC	0.16775	1.05683
TG 50:2	TG	0.171773	0.101515
CL 68:2	CL	0.181458	0.462647
TG 42:1	TG	0.194412	0.129078
TG 48:2	TG	0.194694	0.120572
DG 32:1	DG	0.196238	1.18573
DG 16:0_18:1	DG	0.209796	1.34899
PG 16:1_16:0	PG	0.211265	1.04493
PI 35:1	PI	0.231433	0.32971
Cer[AP] t42:0	Cer[AP]	0.23206	0.312476
TG 16:1_16:1_18:1	TG	0.241407	0.120504
GlcCer[AP] t33:1	GlcCer[AP]	0.242238	0.396741
TG 16:1_16:1_16:1	TG	0.257871	0.138954
PC 32:0	PC	0.266418	1.53041
PC 33:1	PC	0.267202	0.764258
CL 68:5	CL	0.268948	0.563568
PC 32:3	PC	0.268957	0.765548
PC 28:0	PC	0.269644	1.12871
PC 35:2	PC	0.274438	0.853658
PE 16:0_18:1	PE	0.278921	0.865535
PG 16:1_16:1	PG	0.288798	1.13
PE 16:1_18:2	PE	0.2888	0.678671
CL 70:5	CL	0.311988	1.09198
PC[OH] OH-34:2	PC[OH]	0.359781	0.757967
PC 12:0_14:1	PC	0.387873	1.27008
PC 35:1	PC	0.409226	0.855115
PE 10:0_16:0	PE	0.434264	1.94107
LysoPC 18:0	LysoPC	0.441118	2.72589
PC 26:0	PC	0.444375	1.04504
Cer[NP] t20:0_26:0	Cer[NP]	0.468417	0.403938
PC 34:3	PC	0.470037	0.980846
DG 18:1_18:0	DG	0.480945	2.38705
PE 18:2_18:1	PE	0.496436	1.24894
Cer[ADS] d18:0_26:0	Cer[ADS]	0.514879	0.432129
Cer[NP] t18:0_26:0	Cer[NP]	0.520103	0.436892
PC 28:2	PC	0.558299	1.05911
PS 16:1_18:1	PS	0.696666	0.60787
PC 36:3	PC	0.861699	0.749368
PS 16:0_18:1	PS	0.930624	1.13855
TG 58:1	TG	0.949896	0.55755
TG 60:2	TG	0.967429	0.497921
PS 32:1	PS	1.03646	1.04269
PC[OH] OH-41:11	PC[OH]	1.46772	2.87388
PA 34:1	PA	1.57278	2.3367
PC 36:4	PC	1.76103	1.26456
TG 58:2	TG	2.16298	0.545106

## Sheet: ED Fig 3d
condition	replicate	CoQ6 (normalized peak area)		pvalue
WT	1	7.09799e+06		0.00501661
WT	2	6.86331e+06
WT	3	8.80842e+06
fmp30D	1	1.48286e+07
fmp30D	2	1.78656e+07
fmp30D	3	1.36217e+07

## Sheet: ED Fig 3e
condition	replicate	PPHB (normalized peak area)		pvalue
WT	1	1.54031e+07		7.1824e-05
WT	2	1.67004e+07
WT	3	1.39054e+07
fmp30D	1	1.56531e+06
fmp30D	2	1.56062e+06
fmp30D	3	1.77583e+06

## Sheet: ED Fig 3f
condition	replicate	CoQ6:PPHB6 Ratio	CoQ6:PPHB6 Ratio (Relative to WT)	Log2(CoQ6:PPHB6 Ratio)
WT	1	0.460816	0.918426	-0.122764
WT	2	0.410966	0.819072	-0.287937
WT	3	0.633455	1.2625	0.336285
fmp30D	1	9.47326	18.8806	4.23883
fmp30D	2	11.4477	22.8158	4.51196
fmp30D	3	7.67059	15.2878	3.93431

## Sheet: ED Fig 3h
Identification	LipidClass	log2FC pure mitochondria (fmp30D / WT)	-log10 pvalue
PI 30:0	PI	1.1394	2.35796
PS 34:2	PS	0.981649	0.418311
PI 12:0_16:0	PI	0.975176	2.10542
PI 30:1	PI	0.958237	2.2254
PI 18:1_20:0	PI	0.874738	2.41736
PI 28:1	PI	0.856672	2.46846
PI 18:1_18:1	PI	0.761877	2.82125
PI 32:1	PI	0.761464	3.19677
PI 16:1_16:1	PI	0.760424	1.85884
PI 16:1_18:1	PI	0.652712	2.98555
PC 36:1	PC	0.608476	0.511852
PI 16:0_18:1	PI	0.573676	3.97768
PI 35:1	PI	0.556697	1.74239
TG 16:1_16:1_16:1	TG	0.545409	1.03379
PI 10:0_16:0	PI	0.512316	1.41074
PI 17:1_18:1	PI	0.506216	0.682362
TG 46:1	TG	0.399043	0.428613
PI 33:1	PI	0.394374	1.21343
PI 36:1	PI	0.367948	3.06501
TG 18:2_18:1_18:1	TG	0.345563	0.413451
TG 16:0_18:1_18:0	TG	0.34188	0.505003
TG 47:1	TG	0.322004	0.146999
PE 30:1	PE	0.318959	0.911706
TG 44:1	TG	0.317201	0.907769
PE 28:0	PE	0.305782	0.760429
PE 33:1	PE	0.302711	0.89619
TG 46:2	TG	0.302665	1.18709
PE 16:1_18:2	PE	0.300191	1.31836
Cer[AP] t18:0_26:0	Cer[AP]	0.28156	0.342654
TG 16:0_18:2_18:2	TG	0.270093	0.511613
TG 46:0	TG	0.2678	0.76259
TG 16:1_16:1_16:0	TG	0.256227	1.08374
PE 34:5	PE	0.239661	1.84208
PE 32:1	PE	0.22934	1.15391
PE-NMe2 16:1_16:1	PE-NMe2	0.224115	0.321367
TG 16:1_16:1_18:1	TG	0.215593	0.394592
PC[OH] OH-34:2	PC[OH]	0.214827	0.931383
PE 31:1	PE	0.21109	0.586041
PE 18:2_18:1	PE	0.210454	0.91369
TG 18:2_18:2_18:1	TG	0.207542	0.318503
PE 34:1	PE	0.190629	1.91393
TG 18:1_18:1_18:0	TG	0.186271	0.306361
Cer[AP] t20:0_26:0	Cer[AP]	0.181988	0.254718
TG 50:1	TG	0.180415	0.301411
PE 32:2	PE	0.176845	1.46766
TG 18:1_18:1_18:1	TG	0.170729	0.90165
TG 18:2_18:2_18:2	TG	0.166017	0.373391
TG 18:1_18:0_18:0	TG	0.157757	0.213694
TG 16:0_18:0_18:0	TG	0.154451	0.187165
TG 48:1	TG	0.137968	0.26
TG 16:0_16:0_18:0	TG	0.133696	0.177132
TG 48:0	TG	0.131743	0.242318
PE 16:1_18:1	PE	0.129606	0.768695
PE 33:2	PE	0.127917	0.469228
PC 26:1	PC	0.126776	0.157421
PE 36:5	PE	0.123766	0.986711
PE-NMe 16:1_16:1	PE-NMe	0.122814	0.139833
PE 18:1_18:0	PE	0.10804	0.266082
PC 38:1	PC	0.102015	0.269518
PC[OH] OH-32:2	PC[OH]	0.0997101	0.298895
PE 28:1	PE	0.0991582	0.167548
PE-NMe2 36:2	PE-NMe2	0.0879164	0.203079
PC 36:3	PC	0.0822078	0.292483
TG 16:1_18:1_18:1	TG	0.0761189	0.156225
TG 52:2	TG	0.0743755	0.119946
TG 50:2	TG	0.0680361	0.241942
PE 17:1_18:1	PE	0.0460907	0.332093
TG 49:1	TG	0.0252123	0.0196115
PE-NMe 16:1_18:1	PE-NMe	0.021054	0.0428201
PE 38:5	PE	0.0155843	0.154547
PE 36:2	PE	0.000317008	0.00495636
PC 17:1_18:1	PC	-0.0055747	0.00236604
PE 30:2	PE	-0.0140961	0.0171411
PC 34:3	PC	-0.0242374	0.0952434
CL 18:1_18:1_18:1_18:1	CL	-0.035448	0.260891
PC 18:1_20:1	PC	-0.0370381	0.137125
PC[OH] OH-32:1	PC[OH]	-0.0393536	0.0774822
PC 26:0	PC	-0.040308	0.0905707
PC[OH] OH-35:2	PC[OH]	-0.0481113	0.143693
Cer[NP] t20:0_26:0	Cer[NP]	-0.060844	0.231669
PC 14:1_16:1	PC	-0.0678705	0.13439
PC 14:0_16:1	PC	-0.0798736	0.299336
PC 12:0_16:1	PC	-0.0932614	0.229196
PC 36:2	PC	-0.0959302	1.73565
PC 16:1_16:1	PC	-0.0977715	0.53426
PE-NMe2 34:2	PE-NMe2	-0.101758	0.349209
PC 16:1_18:1	PC	-0.115049	1.15798
PC 29:1	PC	-0.119548	0.273842
PC 17:0_18:1	PC	-0.124283	0.781937
PG 16:1_18:1	PG	-0.13707	0.289127
CL 18:1_18:1_16:1_18:1	CL	-0.138898	1.30224
PC 34:1	PC	-0.140056	1.49673
PC 30:0	PC	-0.14529	0.385109
Cer[ADS] d18:0_26:0	Cer[ADS]	-0.146944	0.237514
PC 32:3	PC	-0.156035	0.302988
PC 31:1	PC	-0.159042	0.457509
GlcCer[AP] t20:0_17:1	GlcCer[AP]	-0.163386	1.36079
PC 28:0	PC	-0.183267	0.549732
PC 32:1	PC	-0.209434	1.24564
DG 18:1_18:1	DG	-0.213227	2.40178
LysoPE 16:0	LysoPE	-0.214048	0.839657
CL 16:1_18:1_16:1_18:1	CL	-0.221689	2.72173
PC 15:1_16:1	PC	-0.226816	1.42496
PC 16:1_17:1	PC	-0.227187	0.740207
PG 18:1_18:1	PG	-0.248807	0.182945
DG 16:1_16:1	DG	-0.268991	0.80039
DG 16:1_18:1	DG	-0.274319	1.5557
CL 16:1_18:1_16:1_16:1	CL	-0.360354	2.42196
CL 18:1_18:0_18:1_18:1	CL	-0.512727	1.08605
CL 16:1_16:1_16:1_16:1	CL	-0.514363	1.31924
PC 33:1	PC	-0.57992	0.453851
PG 34:1	PG	-0.609858	2.79441
LysoPE 18:1	LysoPE	-0.637103	1.81697
PG 32:1	PG	-0.70594	1.51723
CL 18:1_18:1_16:0_18:1	CL	-0.735816	3.128
CL 16:1_18:1_16:1_16:0	CL	-0.816179	2.72713
PG 36:1	PG	-0.839152	3.6344
DG 18:1_18:0	DG	-0.871824	4.09165
LysoPC 16:0	LysoPC	-0.912885	1.32062
CL 69:4	CL	-0.936556	2.56483
LysoPC 18:1	LysoPC	-1.05844	2.79717
DG 32:1	DG	-1.4489	3.57585
CL 16:1_18:1_14:0_14:0	CL	-1.48202	2.35128
CL 16:0_18:1_16:1_18:1	CL	-1.61329	1.08704
DG 16:0_18:1	DG	-1.69892	5.14115
CL 16:0_18:1_14:0_18:1	CL	-2.00378	1.94136

## Sheet: ED Fig 3i
Strain	CoQ6 (normalized peak area)				pvalue
WT	64927511	7.22578e+07	81784806		0.935824
fmp30D	6.53628e+07	72115292	7.98397e+07

## Sheet: ED Fig 3j
W303
condition	replicate	CoQ6 (normalized peak area)		pvalue
WT	1	1.44047e+06		2.8185e-08
WT	2	1.48461e+06
WT	3	1.38313e+06
fmp30D	1	5.92713e+06
fmp30D	2	5.88004e+06
fmp30D	3	5.95821e+06

## Sheet: ED Fig 3k
W303
condition	replicate	PPHB (normalized peak area)		pvalue
WT	1	1.32077e+06		0.000500696
WT	2	1.5164e+06
WT	3	1.07838e+06
fmp30D	1	0
fmp30D	2	0
fmp30D	3	0
