# Supplementary material for: Fmp30p is a mitochondrial phosphatidylinositol hydrolase that modulates CoQ biosynthesis
Source: Nat Commun. 2026 May 30;17:7013. doi: 10.1038/s41467-026-73766-x (PMC13392021; doi:10.1038/s41467-026-73766-x)
Supplement: Supplementary file 4 — Source Data [file 41467_2026_73766_MOESM4_ESM.zip › 2026_Baker_Guerra_Source_Data_Supp_Figure_4.xlsx]

## Sheet: ED Fig 4a
Coq9 fluorescence intensity
WT	fmp30D
33596	65640
53244	28092
19448	39806
72192	33455
40440	24168
32044	40200
38092	25896
16468	26364
9488	38432
27412	36936
11416	23976
56364	45832
17800	49048
16264	15292
11776	44480
23820	36528
14096	23728
19460	39852
17100	35584
54204	90004
27032	30744
33484	21212
16868	57092
9496	52028
26628	23928
30616	29420
20328	31912
12156	23560
23372	12552
6944	50864
12452	20596
41468	26632
15372	8983
17580	31850
16400	15092
20796	28920
41072	35696
28304	18776
10252	23752
21536	16004
13824	25596
11060	8812
12468	14988
8600	38216
19176	32840
12948	24088
7924	28204
9324	9912
16144	24500
20048	36168
28436	8512
37576	13568
26620	24320
59288	13332
7156	28268
18316	23724
18496	18944
29780	11952
13996	6772
18260	17312
6336	26348
4052	17468
29072	10132
14248	25776
18976	17732
20876	41164
3328	12156
4648	18244
6032	7340
2896	8736
23552	9216
2880	14164
11984	24348
3852	4584
7184	5124
3300	7944
6820	6844
5296	7460
9456	970
8600	6104
4996	39476
3060	20540
6028	8672
10560	7784
2892	9196
2216	2872
6280	15152
2032	8520
21032	3300
25156	7768
3856	3712
4048	4564
1392	6796
1824	4512
1384	5934
14108	23640
10032	2336
1896	3572
8300	25048
3232	4836
1180	5708
4808	5188
10916	6328
2848	10516
1052	8808
6084	11320
1676	4168
9228	5028
1016	7304
3436	1592
3084	5700
1120	18444
3496	8192
896	1752
860	9740
1756	7222
1844	9904
720	1292
716	8396
1200	1172
2088	26084
688	20534
1152	16834
676	10953
716	11946
1824	22003
700	9730
588	5820
588	11035
560	22902
1316
2808
528
2780
1156
9808
404
500
9702
3763
10353
855

## Sheet: ED Fig 4b
PPHB6 (normalized peak area)
Strain	EV			PI-PLC				pvalue
WT	12718872	1.448e+07	1.2928e+07	2.3676e+06	1.84779e+06	4.65892e+06		0.000531356
fmp30D	567370	337759	350113	462588	349686	695266		0.541431

## Sheet: ED Fig 4c
Lipid	Log2FC (fmp30D+Pis / fmp30D+EV)	-log 10pvalue
Cer[ADS] d38:0	-1.47294	2.52588
Cer[ADS] d42:0	1.4876	2.56846
Cer[ADS] d17:0_25:0	-1.07946	2.3433
Cer[ADS] d17:0_26:0	-0.686696	1.41527
Cer[ADS] d18:0_26:0	-1.1621	1.87511
Cer[ADS] d19:0_26:0	-0.928161	1.22247
Cer[ADS] d44:1	0.301776	0.170008
Cer[AP] t42:0	0.561791	2.9457
Cer[AP] t43:0	1.5752	2.20525
Cer[AP] t44:0	0.503317	2.41234
Cer[AP] t20:0_25:0	1.43556	4.5806
Cer[AP] t46:0	0.713566	2.00906
Cer[NDS] d18:0_26:0	-0.883737	1.24506
Cer[NP] t18:0_26:0	-1.39247	1.916
Cer[NP] t20:0_26:0	-1.46277	1.70576
Cer[NP] t20:0_26:1	1.18802	0.304466
Cer[NS] d18:1_26:0	-0.810727	1.72384
CL 62:2	0.561057	3.28283
CL 64:2	0.761721	3.60246
CL 66:2	0.85644	2.64711
CL 68:2	0.765479	2.13987
CL 64:3	-0.236487	0.835217
CL 66:3	0.116842	0.693417
CL 68:3	0.350225	1.17562
CL 70:3	0.21923	0.465988
CL 16:1_16:1_16:1_16:1	-0.3961	0.956193
CL 16:1_18:1_16:1_16:1	-0.480825	1.46649
CL 68:4	-0.383204	0.955354
CL 18:1_18:1_16:1_18:1	-0.359348	0.685212
CL 18:1_18:1_18:1_18:1	-0.486311	0.899801
CL 68:5	0.0128078	0.017977
CL 70:5	1.10972	2.53629
DG 10:0_16:0	0.101951	0.148829
DG 12:0_16:0	-0.296377	0.65319
DG 30:0	-0.569637	1.70664
DG 32:0	-0.704797	1.60661
DG 16:0_18:0	-0.514788	0.94496
DG 18:0_18:0	-0.673238	1.21356
DG 10:0_26:0	0.124581	0.202121
DG 12:0_26:0	-0.277743	0.694361
DG 40:0	-0.816918	2.99961
DG 12:0_16:1	-0.0481873	0.219122
DG 30:1	-0.251057	1.22795
DG 31:1	-0.766644	2.0924
DG 16:1_16:0	-0.493409	1.10161
DG 33:1	-0.954624	2.55048
DG 34:1	-0.304109	2.44439
DG 35:1	-0.932011	2.50527
DG 36:1	-0.359874	2.4239
DG 38:1	-0.565253	0.2778
DG 40:1	0.539204	1.72565
DG 15:1_16:1	-0.292128	1.44153
DG 16:1_16:1	0.0630074	0.238753
DG 33:2	0.0502848	0.39541
DG 16:1_18:1	0.113894	0.60068
DG 34:2	0.139528	0.607886
DG 17:1_18:1	0.696683	1.9335
DG 36:2	0.368795	1.96944
DG 16:1_26:1	0.0137245	0.0679295
DG 16:1_18:2	0.832283	1.16143
DG 18:2_18:1	0.669168	2.35226
DG 16:1_18:3	0.687875	2.05982
DG 36:4	1.44258	2.53223
GlcCer[AP] t33:1	0.141852	0.697187
GlcCer[AP] t35:1	0.365949	0.608891
GlcCer[AP] t37:1	0.214639	1.83226
LysoPC 18:0	-0.211668	0.474164
PC 24:0	-0.726477	0.795467
PC 26:0	-0.0764238	0.135236
PC 27:0	0.126946	0.362244
PC 28:0	-0.0103411	0.0309466
PC 29:0	-0.160519	0.195358
PC O-29:0	0.00903623	0.0278743
PC 30:0	-0.203756	1.02839
PC 32:0	-0.495085	0.738903
PC 34:0	-1.70865	0.575522
PC 26:1	0.0899378	0.147346
PC 27:1	0.497723	3.24885
PC 28:1	0.401613	0.603778
PC 29:1	-0.0916025	0.21877
PC 30:1	0.0814324	0.349689
PC 31:1	0.223113	0.147243
PC 16:1_16:0	-0.210888	0.882725
PC 32:1	0.108792	0.152775
PC 33:1	-0.436807	2.13387
PC 34:1	-0.0235717	0.231041
PC 35:1	0.290442	0.487105
PC 18:1_18:0	0.0457633	0.38538
PC 26:2	0.314356	0.661784
PC 28:2	0.950358	1.47316
PC 29:2	0.602626	1.43506
PC 30:2	-0.335161	0.916963
PC 31:2	0.516078	0.16485
PC 16:1_16:1	0.0901271	0.570842
PC 33:2	0.0543706	0.0110177
PC 16:1_18:1	0.0733884	0.589004
PC 17:1_18:1	0.486029	2.06957
PC 36:2	0.182749	0.662652
PC 18:1_20:1	0.421487	2.37115
PC 30:3	0.461813	1.38415
PC 14:1_18:2	0.537531	1.5184
PC 34:3	0.650401	2.13102
PC 36:3	0.704082	2.51686
PC 31:4	0.365114	0.748481
PC 32:4	1.08848	2.06156
PC 34:4	0.61653	0.77522
PC 36:4	1.46953	2.37927
PC 38:4	0.51167	0.493426
PC 38:4	0.202792	0.406468
PC 16:1_20:4	-0.416555	0.562515
PC 38:5	0.771295	1.84823
PC O-40:5	-0.381724	0.915659
PC 41:5	-0.624953	0.84019
PC 43:5	-0.734525	1.02125
PC 16:1_20:5	0.58024	0.68063
PC 38:6	1.78742	0.617594
PC 37:7	-0.130195	0.07576
PC[OH] OH-32:1	0.311643	1.48826
PC[OH] OH-34:1	1.18025	0.982575
PC[OH] OH-32:2	0.305049	0.801804
PC[OH] OH-34:2	0.240394	1.09663
PC[OH] OH-35:2	0.0119463	0.0394661
PC[OH] OH-36:2	-0.0602791	0.207129
PC[OH] OH-34:3	0.210817	0.290689
PC[OH] OH-41:11	1.72878	0.489842
PE 26:0	0.495153	1.92943
PE 12:0_16:0	0.664238	3.31875
PE 12:0_16:1	0.420953	2.33106
PE 30:1	0.182357	0.22008
PE 31:1	-0.541574	3.91651
PE 32:1	-0.1387	1.87967
PE 33:1	-0.601048	3.13078
PE 16:0_18:1	-0.055088	0.595433
PE 35:1	1.45111	0.445542
PE 18:1_18:0	0.542466	2.50678
PE 30:2	-0.0811835	0.211645
PE 31:2	-1.36273	3.38697
PE 16:1_16:1	-0.0856707	1.25742
PE 33:2	-0.266441	2.08887
PE 16:1_18:1	-0.349267	2.133
PE 35:2	-0.122868	0.328583
PE 36:2	-0.123117	0.646389
PE 34:3	-1.37278	0.359012
PE 36:3	0.364456	0.121679
PE 16:1_18:3	-0.0561997	0.0457875
PE 38:4	0.39754	3.31178
PE 36:5	0.0460194	0.161037
PE-NMe 16:1_16:0	0.912459	2.45884
PE-NMe 16:0_18:1	0.785607	1.82909
PE-NMe 16:1_16:1	1.10305	3.74863
PE-NMe 16:1_18:1	0.6928	3.43665
PE-NMe 36:2	-2.04046	1.16604
PE-NMe2 12:0_16:1	1.05703	1.83828
PE-NMe2 30:1	0.753293	2.38827
PE-NMe2 31:1	0.522014	0.943723
PE-NMe2 32:1	0.810923	3.45772
PE-NMe2 34:1	0.979329	3.17633
PE-NMe2 30:2	0.842762	2.43972
PE-NMe2 16:1_16:1	0.7864	2.60045
PE-NMe2 34:2	1.30072	4.09062
PE-NMe2 18:1_18:1	1.26252	3.11034
PE-NMe2 16:1_18:2	0.816063	0.917862
PG 12:0_16:0	0.216801	0.378028
PG 16:0_16:0	-1.38756	1.36603
PG 16:1_16:0	-0.226576	0.959842
PG 16:0_18:1	-0.1204	0.570786
PG 16:1_16:1	0.558482	1.33109
PG 16:1_18:1	0.0531805	0.0610716
PI 26:0	0.285604	0.882746
PI 27:0	0.306959	1.15806
PI 12:0_16:0	0.110669	0.568307
PI 29:0	0.326962	0.961108
PI 30:0	0.0128133	0.0736829
PI 32:0	-0.0637409	0.0344149
PI 26:1	0.490176	0.972725
PI 12:0_16:1	0.603437	2.92703
PI 30:1	0.30178	1.96735
PI 31:1	-0.186013	0.902407
PI 32:1	0.151309	1.32929
PI 33:1	-0.0539863	0.231406
PI 34:1	0.0624588	0.258344
PI 35:1	-0.151273	1.23567
PI 36:1	0.177842	0.837115
PI 38:1	0.417673	3.72591
PI 14:1_16:1	0.304244	0.747768
PI 15:1_16:1	0.186154	2.03836
PI 16:1_16:1	0.435585	2.52127
PI 33:2	0.773069	1.90268
PI 16:1_18:1	0.591745	2.2845
PI 17:1_18:1	1.1412	2.34937
PI 36:2	0.608441	0.821822
PI 16:1_18:2	1.52692	1.37179
PI 36:3	1.23939	0.759013
PI 16:0_20:4	0.72669	1.14041
PI[OH] OH-18:1_16:0	0.807042	1.22005
PI[OH] OH-34:2	1.65255	2.91087
Plasmanyl-PC O-29:0	-0.0112654	0.0153516
Plasmanyl-PC O-16:0_16:1	1.17153	3.29522
Plasmanyl-PC O-32:1	0.131965	0.329564
Plasmanyl-PC O-34:2	0.384586	0.563528
PS 16:1_16:0	0.720836	2.84347
PS 16:0_18:1	0.419304	2.34202
PS 36:1	-1.49845	0.947528
PS 16:1_16:1	0.604672	4.49608
PS 33:2	-0.893501	0.428842
PS 16:1_18:1	0.0159365	0.0696526
PS 18:1_18:1	0.0410517	0.0618153
SM d34:0	1.17712	1.75055
SP d18:0	1.12698	5.07224
SP d18:1	0.658621	2.69958
TG 38:0	0.514078	1.67891
TG 40:0	0.280121	1.70647
TG 41:0	-0.440926	0.774484
TG 10:0_16:0_16:0	-0.0227993	0.0759687
TG 43:0	1.13179	1.50341
TG 10:0_16:0_18:0	0.480665	1.01935
TG 45:0	0.0457296	0.0376161
TG 46:0	-0.0690936	0.222764
TG 47:0	-0.252028	0.249194
TG 48:0	-0.129468	0.407663
TG 50:0	-0.0478585	0.0912178
TG 51:0	0.793586	1.57159
TG 52:0	0.366675	0.564279
TG 53:0	1.00555	2.49929
TG 54:0	0.278191	0.586273
TG 40:1	0.392969	1.59915
TG 41:1	0.123981	0.225605
TG 42:1	0.618423	2.10335
TG 43:1	0.706174	2.23664
TG 44:1	0.472676	2.42278
TG 45:1	0.409717	1.1655
TG 46:1	0.201686	1.31668
TG 47:1	0.416505	0.470122
TG 48:1	-0.197334	1.57407
TG 49:1	0.118523	0.0995989
TG 50:1	-0.0351516	0.277327
TG 51:1	0.531848	1.68579
TG 52:1	-0.0600347	0.401466
TG 53:1	0.171579	0.775777
TG 54:1	0.00254175	0.00933098
TG 55:1	0.77967	2.81007
TG 56:1	0.161849	0.770728
TG 57:1	0.798887	1.71887
TG 58:1	0.108064	0.241693
TG 44:2	0.950455	2.38
TG 45:2	0.77299	1.25696
TG 46:2	0.53654	1.48082
TG 47:2	0.021228	0.0755441
TG 48:2	0.122157	0.867476
TG 49:2	0.153688	0.534012
TG 50:2	0.272021	1.29427
TG 51:2	0.791236	1.94553
TG 52:2	0.440463	1.20368
TG 53:2	0.389366	1.1724
TG 54:2	0.45514	0.988569
TG 56:2	0.215057	0.970316
TG 57:2	1.10063	2.5483
TG 58:2	0.329313	0.955933
TG 59:2	1.4121	3.98729
TG 60:2	0.489284	1.18057
TG 14:1_14:1_16:1	2.12755	3.77928
TG 46:3	1.32138	3.11229
TG 47:3	0.510486	1.34987
TG 15:1_16:1_16:1	0.651581	1.35113
TG 16:1_16:1_16:1	0.810315	1.96214
TG 49:3	0.972462	2.11246
TG 50:3	0.794493	1.95041
TG 51:3	1.27784	2.59208
TG 52:3	0.929117	2.05727
TG 53:3	1.34259	2.4817
TG 54:3	1.02985	1.745
TG 56:3	0.890872	1.77019
TG 58:3	0.698376	1.89389
TG 60:3	0.739352	1.37092
TG 18:1_18:1_26:1	0.823056	1.23051
TG 48:4	1.23854	2.50395
TG 50:4	1.12424	2.80073
TG 16:1_18:2_18:1	1.24814	3.56962
TG 52:4	1.09088	3.02233
TG 16:0_16:0_20:4	0.384215	0.902802
TG 18:2_18:1_18:1	1.89261	1.78139
TG 54:4	0.867214	2.29897
TG 16:1_16:1_18:3	1.30451	2.13201
TG 52:5	1.32887	1.88624
TG 54:5	1.0828	2.47007
TG 16:1_16:1_20:4	1.14634	3.48095
TG 54:6	1.28134	3.25428

## Sheet: ED Fig 4d
PPHB6 (normalized peak area)
Strain	EV			PIS1				pvalue
WT	27181463	2.35811e+07	2.61361e+07	1.11876e+07	1.0955e+07	1.17533e+07		0.000196825
fmp30D	1.37153e+06	1.16699e+06	1.72502e+06	233149	218603	263994		0.00194023

## Sheet: ED Fig 4e
Protein	Log2 FC (WT+PIPLC / WT+EV)	-log10 pvalue
YOR020W-A	-0.830358	2.1434
YFR045W	-2.22964	1.81844
YJL045W	-3.1823	2.03487
YDR115W	-2.16614	1.37664
YPR011C	-2.61535	2.16381
YGL041W-A	0.0489378	0.0259494
YJL133C-A	0.604935	4.37996
YOR022C	-1.07086	2.05692
YNL320W	1.87511	3.07197
YNL247W	0.0379022	0.363186
YDL183C	-1.31489	0.94276
YGR021W	-0.223921	0.451825
YDR381C-A	-0.286963	1.46709
YBL059W	-0.215877	0.979308
YNR040W	-0.421391	1.25213
YIL077C	-1.35267	2.0971
YBR056W	-0.644848	1.61339
YPL109C	-2.18451	2.02945
YBR238C	0.937697	0.765737
YJL218W	1.50026	2.61698
AAC1	-1.18247	2.16151
AAC3	-1.0286	0.756089
AAT1	0.0454445	0.101204
ABF2	-0.381842	1.18347
ACH1	-3.48675	3.69615
ACL4	1.12403	1.26928
ACO1	-0.287963	1.92501
ACP1	0.335195	0.830223
ADH3	-0.442573	3.16579
ADK1	-0.105313	0.669436
AEP2	-1.16471	1.7116
AFG1	-1.68109	4.30204
AFG3	-0.573963	2.45415
AGC1	-1.0255	1.27795
AHP1	0.827674	3.22309
AI1	-0.998	0.915275
AIF1	0.247261	0.984147
AIM18	-0.711166	3.07915
AIM19	-2.0693	2.41199
AIM22	-0.789729	1.01126
AIM24	-0.690671	0.786086
AIM32	-0.804839	0.740738
AIM36	-0.0848071	0.450369
AIM39	-1.1423	1.47413
AIM45	-0.439155	2.33634
AIM46	-1.30119	3.11341
ALA1	0.294277	2.129
ALD4	-1.49512	3.47733
ALD5	0.207781	1.83847
ALD6	0.316193	1.32637
ALO1	0.165347	1.82947
ALT1	-0.389916	3.62111
APN1	0.178037	1.35071
ARC18	-0.194915	0.81243
ARG3	0.464107	0.975211
ARG5,6	-1.07168	2.44717
ARG7	0.213283	0.270906
ARG8	-1.021	1.42636
ARH1	-0.273248	0.836333
ATG27	0.0987339	0.370846
ATG3	-0.449795	1.2754
ATG33	-0.863482	4.16305
ATG4	0.305136	0.382213
ATG44	-1.04709	3.46838
ATG8	0.0381457	0.0837985
ATG9	-0.339671	0.297684
ATM1	-1.78951	2.40056
ATP1	-1.60355	5.80904
ATP10	-0.72327	2.37626
ATP11	0.29635	2.07658
ATP12	-0.543872	2.03413
ATP14	-1.23	3.37976
ATP15	-2.0041	5.10213
ATP16	-1.64504	2.60415
ATP17	-3.80259	1.30038
ATP18	-3.2982	4.52442
ATP19	-4.6026	2.64821
ATP2	-1.59202	4.93608
ATP20	-4.09354	4.04359
ATP23	-0.78624	1.43865
ATP25	-2.32237	1.05322
ATP3	-1.77555	4.25822
ATP4	-2.50378	3.98685
ATP5	-2.1462	3.62885
ATP7	-3.00627	4.30745
BAT1	0.185834	1.2394
BAT2	0.14868	0.572608
BCS1	-0.209846	0.662572
BNA3	0.748111	3.28709
BOL1	0.155318	0.145368
BOL3	0.37782	1.46702
BRE5	0.600233	2.22217
BXI1	-0.64571	1.26531
CAB5	-0.423329	0.63413
CAF4	-0.0323391	0.0203657
CAT2	-2.97646	3.30303
CAT5	-0.524145	1.31201
CBP2	0.349733	0.918122
CBP3	0.219708	1.2589
CBP4	-0.694449	1.668
CBP6	0.0576916	0.50502
CBS2	-0.0286938	0.0221853
CCA1	0.299681	1.3689
CCM1	-0.322718	0.150433
CCP1	-1.83584	3.22769
CCS1	0.409967	1.08517
CDC21	0.312033	2.47753
CDC48	0.155917	2.24312
CDC9	-0.24997	1.50974
CHA1	0.357506	1.39131
CHO1	-0.0230789	0.0443869
CIR1	-0.210506	2.95502
CIR2	-0.429992	1.17879
CIT1	-2.54071	3.65814
CIT2	-0.421351	0.70018
CIT3	-2.90394	1.21088
CLD1	-0.539089	0.532789
CMC1	-1.43944	1.70089
CMC2	-0.950682	3.13672
COA1	-0.447077	1.97726
COA3	-0.144585	0.261841
COA6	-0.416277	0.669471
COQ1	-0.540653	1.51268
COQ10	-0.216173	0.829554
COQ11	-0.926023	3.68808
COQ2	-0.0092284	0.00729488
COQ3	0.116858	0.358092
COQ4	-0.788054	1.3184
COQ5	-0.663915	2.14572
COQ6	-0.516546	0.797248
COQ8	0.0455729	0.0372699
COQ9	-0.628438	1.19224
COR1	-1.84326	4.91436
COX1	-4.46877	4.88067
COX11	-0.637072	1.98308
COX12	-1.9929	2.27488
COX13	-3.0409	3.08387
COX15	-2.01187	3.33354
COX2	-3.34381	2.51076
COX20	-0.446067	1.04179
COX4	-4.03975	4.93739
COX5A	-4.1849	2.63885
COX5B	-1.86292	4.23178
COX6	-2.07953	1.71731
COX7	-3.66293	4.3976
COX8	-3.86824	4.55682
COX9	-3.12128	4.60348
CPR1	0.0745519	0.345802
CPR3	-0.0034987	0.0132864
CPT1	0.336464	0.204549
CRC1	-2.06949	1.04835
CTA1	-4.32437	2.27865
CTT1	0.137259	0.164956
CYB2	-4.23478	3.36411
CYC1	0.708405	0.569645
CYC2	-1.74768	0.801195
CYC3	-0.959604	0.371256
CYC7	-0.963407	0.437362
CYM1	0.304332	1.07406
CYR1	-0.0902462	0.71536
CYT1	-2.72739	3.33893
CYT2	0.202637	0.523447
DCK1	-0.0628465	0.049572
DEP1	0.309874	0.968764
DIA4	-0.735877	1.62862
DIC1	-0.534849	1.0818
DJP1	0.973953	0.749858
DLD1	-1.94525	5.98411
DLD2	-0.889973	2.60556
DLD3	0.960869	3.20205
DNM1	-0.390732	2.18649
DOA1	0.119511	0.757307
DRE2	1.29001	3.17147
DSS1	-0.652602	0.751525
DUR1,2	0.253583	0.293449
ECM10	-0.0077896	0.00552158
ECM19	-0.827208	2.34132
ECM31	-0.665154	1.53133
EHD3	-0.415447	1.52108
EMI2	-0.572466	3.36179
ENO1	-0.578753	2.61377
ENO2	0.0682627	0.371452
ENV9	0.655132	2.419
ERG10	-0.181496	1.44652
ERG13	-0.191928	1.95188
ERV1	-0.242044	0.432689
ERV2	0.18889	0.826703
ESBP6	-0.956705	1.05755
ETR1	-0.826903	3.55331
FBA1	-0.0387936	0.417581
FIS1	-0.594535	3.21379
FMC1	-1.39877	3.41039
FMN1	-0.189058	0.718253
FMP10	-0.127275	0.429212
FMP25	-0.755369	2.52981
FMP27	-0.0954069	0.267965
FMP30	-1.22895	1.29407
FMP32	-0.0968494	0.421157
FMP33	-1.18125	1.90685
FMP40	-0.978015	2.33476
FMT1	-0.546313	0.691496
FOL1	-0.23713	0.164806
FOL3	0.323701	1.56712
FSF1	-0.735437	2.74847
FUM1	-1.56869	4.40769
FUN14	-1.54948	1.82183
FYV4	-1.74541	1.79163
FZO1	0.0392087	0.0840594
GCS1	0.331878	2.41655
GCV3	-0.970147	2.53513
GEA1	0.44882	1.27663
GEM1	0.164701	1.15196
GEP3	-0.801774	0.598285
GEP7	-0.68862	1.36882
GET1	0.423644	0.841961
GGC1	-1.30306	5.61158
GLK1	-1.16233	5.60955
GLN4	-0.0103906	0.206872
GLO4	-0.609742	2.77482
GNP1	1.06656	4.46873
GPD2	0.795629	2.64913
GPM1	0.161297	0.832304
GPX1	-3.99567	2.04471
GPX2	-0.231398	1.62334
GRS1	0.0993436	0.732909
GRS2	0.0603364	0.101587
GRX2	-0.575098	3.25735
GRX5	-0.848153	3.08543
GUP1	0.240857	0.922277
GUS1	-0.114424	0.81127
GUT1	-3.59292	3.51419
GUT2	-2.00089	3.85854
HAP1	2.11453	2.09894
HEM1	0.241088	1.1063
HEM14	-0.198477	0.88494
HEM15	-1.00246	3.15894
HEM25	-2.24737	1.26442
HER2	-0.301383	0.750227
HFA1	-0.748783	0.309405
HFD1	-1.07446	3.53194
HMF1	0.0487156	0.37195
HSP10	0.235055	1.47705
HSP60	0.0304979	0.488992
HSP78	-0.604013	1.82131
HTS1	0.16098	0.710176
HXK1	-1.19548	4.78808
HXK2	-0.529383	3.4455
HXT6	-5.52983	4.11522
HYR1	-0.938468	2.05326
IBA57	0.0305271	0.0806583
ICL2	-3.19078	1.4456
ICP55	-0.659747	1.87433
IDH1	-0.449848	3.04631
IDH2	-0.323374	2.5621
IDP1	-0.716199	3.57631
IDP2	-3.90177	2.15717
IFM1	0.367811	0.689036
ILV5	-0.0244179	0.3365
ILV6	-0.178848	0.739904
IMG1	-0.665922	2.88703
IMG2	-0.0806338	0.377541
IMO32	-1.58651	2.49187
INA17	-2.13069	1.05131
INA22	-0.715701	0.929143
INH1	-4.0191	2.98746
IRA2	-0.0236899	0.0531731
IRC15	-1.46782	1.36524
ISA2	-0.101539	0.0638245
ISC1	0.464664	1.15807
ISD11	-0.673195	3.31641
ISM1	0.507296	0.488814
ISU1	1.16741	2.53603
ISU2	1.63351	2.3008
JAC1	-0.639994	1.33142
JSN1	0.372168	2.30003
KGD1	-1.87765	2.93395
KGD2	-2.04938	4.59428
LAM5	-0.158445	0.712945
LAT1	-0.795512	2.87466
LEC1	0.379096	1.58172
LEU4	-0.088892	1.05127
LEU9	-0.09257	0.348515
LMO1	-0.471594	1.07587
LPD1	-1.36449	5.08743
LSC1	-1.29004	3.95104
LSC2	-1.97288	3.67724
LYS21	-0.034345	0.270393
MAE1	0.253382	1.33517
MAM33	0.338915	1.82902
MAS1	0.0466436	0.544172
MAS2	-0.256746	1.84982
MBA1	-1.38925	1.48919
MBR1	-2.93105	3.51142
MCD1	0.870857	2.26044
MCP2	-1.12588	1.30339
MCR1	-0.895694	2.62203
MCT1	-1.2498	2.08856
MCX1	-0.107316	0.650605
MDH1	-1.90493	4.84789
MDH3	-0.780419	2.90162
MDJ1	0.494694	2.5005
MDL1	-1.8442	1.60807
MDL2	-1.83774	1.65946
MDM10	-1.12525	1.3455
MDM32	-0.801306	0.71289
MDM36	-1.03257	0.436587
MDM38	0.084252	0.620398
MDV1	-0.0542704	0.128004
MEF1	-0.104137	0.562748
MET7	0.435906	1.23423
MFB1	0.795196	2.20042
MGE1	0.23908	0.359015
MGM1	-0.0199261	0.0566091
MGM101	-0.184725	2.02558
MGR1	-0.250964	1.23148
MGR2	-0.979486	1.97842
MGR3	-0.205261	0.955824
MHR1	-0.414365	2.31416
MIA40	-0.843614	2.78509
MIC10	-1.87208	4.35333
MIC12	-0.418513	1.22987
MIC19	-1.06993	2.51842
MIC26	-0.9413	3.28809
MIC27	-0.473047	0.175384
MIC60	-1.43779	6.02154
MIP1	0.0488294	0.0366506
MIR1	-1.81433	5.16507
MIS1	-0.294678	2.86034
MIX17	-0.319256	0.541365
MIX23	0.580958	0.891233
MMF1	-0.263087	2.18533
MMM1	0.28533	0.631726
MMR1	0.564854	0.232615
MMT1	-0.894745	0.541423
MMT2	-0.501803	1.27419
MNP1	0.14483	0.178628
MOD5	0.00170231	0.00410265
MPC1	-1.80304	0.99456
MPC2	2.70623	2.05855
MPC3	-0.64934	0.903287
MPM1	-1.01943	2.0935
MRF1	-0.633471	0.711872
MRH4	-1.92354	2.39512
MRM1	-0.486737	0.860549
MRP1	0.0927544	0.63024
MRP10	-0.515182	0.421443
MRP13	-0.445038	1.87796
MRP17	-1.06326	2.56754
MRP2	-1.84385	1.84994
MRP20	-2.48366	2.40276
MRP21	-1.41943	2.66566
MRP4	0.435409	0.580319
MRP49	-0.137486	0.821292
MRP51	-1.54691	3.02437
MRP7	-0.390186	0.846137
MRPL1	-0.388561	1.61075
MRPL10	-1.76707	2.74911
MRPL11	-0.471054	1.18692
MRPL13	-0.726916	2.28597
MRPL15	-0.220983	0.869455
MRPL16	-3.9452	3.55841
MRPL17	-0.679027	2.26524
MRPL19	-0.510742	1.15677
MRPL20	-1.66522	2.0816
MRPL22	-1.08531	3.52124
MRPL23	-0.982365	1.45998
MRPL24	-1.75085	3.6074
MRPL25	-0.688421	1.33079
MRPL27	-1.4958	2.94927
MRPL28	-0.628957	1.93118
MRPL3	0.276333	0.622097
MRPL31	-3.17832	2.18033
MRPL32	-0.765711	1.37127
MRPL33	-0.409988	1.57495
MRPL35	-0.706788	2.42309
MRPL36	-1.82475	1.80502
MRPL37	-1.2268	4.25764
MRPL38	-1.42922	1.74102
MRPL39	-1.79486	3.22324
MRPL4	-0.309478	0.919305
MRPL40	-1.08156	2.57983
MRPL44	0.210622	0.204712
MRPL49	-1.5495	2.97448
MRPL50	-0.821793	2.69222
MRPL51	-1.63913	3.32484
MRPL6	-0.734805	2.50391
MRPL7	-1.0607	0.619577
MRPL8	-1.02112	3.84093
MRPL9	-1.54685	3.33025
MRPS12	-2.3395	2.69654
MRPS16	-2.12485	2.80983
MRPS17	-0.891871	3.10043
MRPS18	-1.1338	3.9853
MRPS28	-1.7553	1.75195
MRPS35	-1.73456	3.45987
MRPS5	-1.89051	2.87101
MRPS8	-0.625371	1.53701
MRPS9	-2.12785	3.1431
MRS1	-0.274034	0.639801
MRS3	-1.6913	2.17034
MRS4	1.82864	2.76252
MRX3	-2.45675	2.24079
MRX9	-3.0869	1.70885
MSC1	-0.526105	1.57997
MSC6	-0.574088	2.14065
MSD1	-0.369257	1.14304
MSE1	-0.909927	1.25643
MSF1	-0.896802	1.76174
MSK1	0.348499	1.11467
MSM1	-0.183075	0.295631
MSP1	0.0452334	0.242912
MSR1	-1.3221	0.841996
MSS116	0.200589	1.43836
MSS2	0.0342293	0.0774847
MSS51	-2.35088	3.10021
MST1	-0.02086	0.121227
MSW1	-0.930331	1.89906
MSY1	-0.303298	0.790251
MTC1	-0.159513	0.39291
MTF1	0.0815055	0.185351
MTF2	-1.125	2.60425
MTG2	-0.605114	0.620634
MTM1	-1.35448	0.890641
MTO1	0.0127004	0.0114396
MXR2	-0.126075	0.213503
MZM1	-1.68528	2.77556
NAM2	-0.456851	1.26026
NAM9	-0.999226	3.20977
NCE103	1.35067	1.62875
NDE1	-1.50372	4.16547
NDE2	-2.80018	2.50239
NDI1	-1.82465	3.29745
NFS1	-0.423822	2.89871
NFU1	-0.110748	0.4678
NIF3	-0.137246	0.263722
NIT2	-0.558291	1.08785
NPL4	0.50283	3.12002
NTG1	0.392428	0.233359
NUC1	-0.0994517	0.656659
NVJ2	0.206257	0.26508
OAC1	0.029995	0.0737569
1-Oct	-0.712427	0.964217
ODC1	-4.02731	3.14758
ODC2	-1.46959	2.12658
OM14	-1.88996	4.17567
OM45	-2.31777	3.67521
OMA1	-1.05418	0.949798
OMS1	-0.0021833	0.00458848
OPI3	0.0388915	0.089126
OSM1	-0.110772	0.444457
OXA1	-0.375851	0.358357
OXR1	-0.204806	0.3719
PAM16	0.37815	2.89849
PAM17	-0.735748	0.903277
PAM18	0.0812988	0.317671
PAN5	0.622357	2.79969
PDA1	-0.0997601	0.711486
PDB1	-0.0950902	0.767868
PDX1	-0.435144	2.28018
PDX3	-0.0138397	0.0427326
PET100	-1.50374	2.88347
PET112	-0.0260191	0.0396299
PET122	-1.11557	0.985712
PET123	-1.38327	3.47041
PET127	-1.83999	1.26433
PET54	-0.176085	0.624866
PET8	-1.2047	1.48222
PET9	-1.64977	3.52789
PFK1	0.166459	1.55753
PFK2	0.310788	1.83153
PGC1	0.409151	2.10863
PGI1	0.0480671	0.583888
PGK1	0.0560226	0.606306
PGS1	-1.30031	1.55056
PHB1	-0.552152	2.18016
PHB2	-0.507099	2.04018
PIC2	-1.02363	0.631579
PIL1	-0.267453	2.62065
PIM1	0.0586573	0.232454
PIS1	0.866269	1.92586
PKP1	-1.7705	1.86289
PKP2	-0.919085	1.53114
PNT1	-1.49218	0.858343
POR1	-1.27822	5.92293
POR2	0.572088	0.40809
POS5	-2.05644	3.56879
POT1	-2.5672	3.22376
PPA2	0.177079	0.728204
PPE1	0.351346	1.2447
PPG1	0.441582	1.67906
PRD1	-0.100508	1.22167
PRE6	0.248791	2.05394
PRX1	-1.20316	3.58855
PSD1	-0.176643	0.548985
PTC5	-0.31911	0.333
PTC7	-0.224298	1.45158
PUF3	0.519279	2.18559
PUS4	0.277185	2.88453
PUS6	-0.718495	0.570635
PUT2	-0.27549	0.775425
PYK2	0.11062	0.223444
QCR10	-5.02671	2.81856
QCR2	-2.02478	4.78639
QCR6	-3.02676	2.02554
QCR7	-3.89154	3.78899
QCR8	-5.02075	4.63003
QRI7	-0.854405	1.03115
RAD27	0.129741	0.602291
RAD51	1.61071	3.68992
RAD52	0.514331	1.76452
RAS2	0.113216	0.819564
RCF1	-0.739819	2.86745
RCF2	-0.845948	2.99772
REX2	0.281993	0.685947
RHO5	0.87811	1.73876
RIB3	0.69014	1.35613
RIB4	-0.445457	1.53253
RIM1	-0.497293	2.8347
RIM2	-0.890744	4.11936
RIO1	0.196158	0.808081
RIP1	-2.29814	2.23273
RMD1	0.224773	1.32766
RMD8	0.227627	1.77655
RMD9	0.169076	0.611415
RML2	-2.80258	3.78792
RNA14	0.574606	1.40741
RPC34	1.08964	1.27732
RPM2	0.182877	0.967992
RPN11	0.187034	1.04736
RPO41	0.890919	0.626362
RRF1	-0.0085723	0.02125
RSM10	-0.152278	0.552166
RSM18	-1.87665	2.09363
RSM19	-0.384935	0.769057
RSM22	-0.502243	1.25449
RSM23	-1.27239	4.04445
RSM24	-1.01079	2.43321
RSM25	0.0123482	0.0141536
RSM26	-0.270239	0.566884
RSM27	-2.59233	3.19141
RSM28	-2.36095	2.83657
RSM7	-0.553238	2.17203
SAM35	0.300723	1.91436
SAM37	0.0953642	0.252715
SAM50	-0.624428	1.82129
SAR1	-0.0995204	0.21637
SCO1	-0.0302677	0.133897
SCO2	-0.482791	3.05878
SCY1	0.534492	1.88961
SDH1	-3.43148	3.04418
SDH2	-1.81389	4.21135
SDH3	-1.80793	3.5102
SDH4	-2.85772	3.20025
SDH5	-0.183314	0.553463
SDH6	-3.08453	4.18515
SDH7	0.0299797	0.00840938
SEN15	1.3904	1.19558
SFC1	-5.02697	1.45506
SHE10	-0.0336755	0.185676
SHE9	-0.215933	0.479989
SHH4	-1.91197	1.32256
SHM1	-0.156641	0.942431
SHM2	0.127382	0.705621
SHY1	-2.2307	2.18975
SLM5	-0.317265	0.252448
SLS1	-0.946935	1.97931
SLT2	0.484074	2.81914
SOD1	-0.385698	0.694851
SOD2	-1.15877	3.24288
SPG1	-4.87385	1.93578
SSA2	0.69041	3.19579
SSC1	0.266771	2.41153
SSQ1	-0.308018	1.80647
STE23	-0.0994097	0.858579
STF1	-1.56683	0.887437
STF2	-1.19734	2.83252
SUA5	0.386677	1.05698
SWS2	-0.447823	0.16167
TAH18	0.482697	0.374672
TAM41	-0.607919	0.947877
TAZ1	-0.202218	0.345799
TBS1	0.216388	0.15101
TCM62	-0.162522	0.567155
TDH1	-1.34849	2.14813
TDH2	0.29046	1.19213
TDH3	0.0408058	0.209963
TEF1;TEF2	0.136974	2.15026
TGL2	0.22489	0.310603
TIM10	0.23017	1.68523
TIM11	-3.95282	3.1915
TIM12	-0.40144	0.557828
TIM13	-0.563719	3.08777
TIM17	-0.730595	1.64584
TIM21	-0.663027	2.10067
TIM22	-0.592621	1.09288
TIM23	-0.0818405	0.210859
TIM44	0.107203	1.99961
TIM50	0.250305	2.34224
TIM54	-0.0816708	0.394225
TIM8	-0.490301	1.13385
TIM9	-0.352439	0.517445
TMA19	0.171927	1.30329
TOM20	-0.110004	0.27661
TOM22	0.0568053	0.391038
TOM40	-0.138925	0.633312
TOM5	0.110595	0.209052
TOM7	-1.09506	1.88108
TOM70	0.289297	1.42285
TOM71	0.0102278	0.0232648
TPI1	0.0152225	0.106226
TRM1	0.528095	2.36577
TRM5	0.0446784	0.217239
TRR1	0.139381	0.652757
TRR2	0.586704	1.25155
TRX1	-0.11796	1.10522
TRX3	-0.684881	2.35626
TRZ1	0.414629	0.517368
TUF1	-0.113049	1.14833
UBC8	-1.14432	2.24433
UBP16	-0.0125875	0.0182385
UBP3	0.280444	1.50444
UGA1	0.119531	0.664587
UGO1	-0.229904	1.04462
UNG1	1.19085	2.72135
USB1	0.744579	0.509304
UTH1	1.2399	2.32808
VAR1	-3.34363	2.46206
VAS1	0.190402	2.68726
VMS1	0.223362	0.402672
VPS13	0.0263831	0.148243
VPS54	0.474853	1.11238
XDJ1	0.589951	1.28555
YAT1	-2.47003	1.46382
YCK1	0.0867011	0.166872
YFH1	-0.0477498	0.114011
YHB1	-2.26047	3.77873
YHM2	-3.02951	2.62881
YLH47	0.821013	1.61489
YMC1	-2.39148	4.89165
YMC2	0.814031	0.762141
YME1	0.178069	0.70695
YME2	-0.107207	1.20324
YML6	-0.186781	0.132113
YMR31	-2.77345	4.6968
YNK1	-1.10702	3.84289
YSA1	-0.123189	0.293712
YSP2	1.42872	3.17182
YTA12	-0.565525	1.34982
ZIM17	0.555134	0.913897
YHR033W	-2.34346	2.41893
YKL107W	-1.5059	2.01196
YBR255C-A	-1.46162	2.58493
YPR010C-A	-3.71413	3.57646
YML131W	-0.999095	1.98501
YNL194C	-1.61071	1.47379
YMR206W	-2.83957	3.91926
YNR034W-A	-2.34312	2.93831
YBR241C	-0.709143	0.526561
YNL195C	-3.39092	3.53815
YKL187C	-4.17397	2.41738
YGR067C	-1.13258	0.952225
YGL159W	-0.0042299	0.00538333
YNL108C	0.495995	2.31211
YBR220C	0.317108	0.493867
YOL057W	0.200454	1.44877
YJR124C	0.709687	2.98857
YHR020W	0.0750853	0.809418
YDL057W	-0.164146	0.293354
YIL161W	0.237296	0.1382
YJL016W	-0.0659364	0.0506978
YDL012C	-0.112956	0.197303
YMR147W	0.0235113	0.0512621
YIL108W	0.0939439	0.535811
YLR419W	0.510752	1.93273
YDR476C	0.142422	1.69404
YCR090C	-0.178671	0.541267
YPL225W	0.0269464	0.132293
YDR109C	0.241706	0.634906
YOR111W	0.157276	0.558892
YMR087W	-0.536829	1.67175
YFR016C	0.124126	0.559363
YPR063C	0.135224	0.123042
YMR130W	0.877713	1.75471
YBL036C	0.26111	1.68115
YMR074C	0.0635421	0.133172
YGR130C	-0.524719	2.0097
YGL108C	-0.456837	0.228625
YLR173W	-1.02812	0.743444
YKL023W	0.426324	0.535871
YMR310C	0.0773487	0.199705
YPL245W	1.0767	1.67012
YML079W	-0.363302	1.51746
YLR345W	-0.295091	1.54771
YPR114W	0.323294	0.42884
YML096W	0.810957	0.406622
YDL086W	-0.233142	0.837236
YER152C	0.520129	2.52794
YHR078W	-0.166357	0.075354
YGL140C	0.693775	1.98926
YLR257W	0.143011	0.458095
YLR179C	0.514584	2.91476
YMR027W	-0.010896	0.0368124
YGL242C	0.139529	0.820807
YPR084W	0.278697	0.150776
YMR090W	-0.420759	0.77578
YLL032C	-0.0351219	0.100706
YHR127W	0.63484	1.24409
YGR053C	-0.790302	1.75205
YLR149C	0.245523	0.251487
YER010C	0.157472	0.363529
YLR460C	-0.0025921	0.00742771
YGL039W	0.1166	0.390812
YKL075C	-0.612114	1.23468
YOL098C	0.118321	1.90733
YFR006W	-0.0261491	0.13883
YBR096W	0.48822	1.35743
YMR196W	-0.391827	1.02404
YDL218W	0.987774	0.71842
YKL069W	0.224203	0.510208
YCR051W	0.232281	1.44749
YGR126W	0.410765	1.6058
YML020W	0.943371	0.609358
YCR023C	0.0714423	0.165581
YPL067C	0.139723	0.910899
YHR112C	0.26848	1.67788
YPR022C	1.73852	1.38798
YLR407W	1.12043	1.18339
YDR239C	0.554175	0.916817
YDL124W	0.0309703	0.0870523
YKL050C	-1.34072	1.0116
YDR286C	-0.749257	1.35733
YLR126C	0.751073	3.07522
YGR054W	0.277067	2.39189
YPL247C	0.00945155	0.0110823
YNL035C	0.179408	1.022
YLR177W	0.283367	0.822196
YPR089W	-0.0260913	0.0253101
YKL100C	-0.208015	1.24026
YLR361C-A	-0.690881	0.298418
YPL150W	0.557917	0.343988
YDL180W	-0.155016	0.100694
YJR011C	0.25474	0.122915
YER034W	1.35711	0.846282
YHR122W	0.274984	1.02307
YJL070C	-0.152768	0.160021
YJL055W	0.28532	1.17232
YGR117C	-0.174786	0.703632
YMR160W	0.29295	0.181832
YLR287C	0.717807	1.5433
YDR444W	-0.0072079	0.00674581
YGL082W	0.129683	0.561911
YLR118C	-0.13733	0.236412
YBR287W	0.508607	0.766481
YCR016W	0.921142	3.60237
YKR078W	-1.23759	0.526939
YMR253C	1.59751	1.30303
YDR262W	-0.364827	0.584859
YNR048W	1.08541	1.12209
YCR043C	0.730585	0.591322
YOR131C	0.340183	1.19447
YER156C	0.543496	2.52736
YLR326W	0.569872	0.981837
YCL012C	0.0377992	0.0663211
YJL132W	-0.079079	0.0463008
YNL040W	0.540911	1.08061
YGR283C	0.0660226	0.0762561
YFR018C	-0.112712	0.51788
YBR225W	-0.386283	0.934376
YPL191C	0.567115	0.258381
YMR315W	0.0524737	0.614509
YBR137W	0.113749	0.267297
YDR341C	0.154488	0.951227
YLR278C	-0.183662	0.0729727
YGR266W	0.207439	1.13968
YNL181W	0.384471	1.95881
YML082W	0.376949	1.8909
YJR096W	0.0366077	0.105861
YBR062C	-0.166913	0.418445
YMR178W	0.260709	2.5006
YGR017W	0.588891	2.23194
YGR122W	-0.147288	0.438976
YMR099C	-0.103168	0.765458
YGR111W	0.499939	2.22617
YER079W	-0.373582	0.473917
YDR391C	0.43933	0.770506
YDL199C	-1.33006	2.41646
YBL086C	-0.664355	1.04776
YJR142W	0.242544	0.733498
YKL091C	-0.206404	0.805875
YGR210C	-0.437073	0.873949
YNL050C	1.38028	2.08737
YDL144C	0.045646	0.174906
YLR225C	0.314274	1.22029
YNL193W	0.651043	1.59581
YLR352W	-0.422625	0.962787
YHL018W	0.368204	0.921753
YKR018C	-0.0529639	1.00949
YMR124W	0.0392068	0.0968513
YDR248C	0.464815	1.28768
YLR001C	-0.127209	0.626758
YMR209C	0.35013	0.742304
YDR061W	0.153749	0.848114
YMR295C	0.583838	1.90396
YGR026W	0.823678	1.18359
YKL033W-A	0.578919	3.47404
YBR230W-A	-1.18457	1.5297
YBL055C	0.605001	1.65754
YER134C	0.114002	0.580552
YPR148C	0.0989844	0.477515
YKL063C	-0.0209179	0.0303166
YMR226C	0.332288	2.56068
YGR127W	-0.314054	1.84791
YNR021W	0.0915324	0.740921
YGR237C	-0.385763	1.57134
YHR045W	0.0800463	0.223717
YJL049W	0.545171	0.807044
YPR172W	0.0361678	0.20705
YNL208W	-0.117552	0.921191
YEL043W	0.277957	0.595496
YOR097C	0.462653	1.24169
YNL011C	-0.049043	0.0924971
YOR238W	0.364789	1.16277
YBR085C-A	0.234987	0.350148
YGL114W	0.123616	0.19496
YGL185C	0.0234318	0.0424063
YOL107W	0.267246	0.351905
YHR097C	-0.427406	0.988034
YGR201C	-0.851917	1.83185
YNL115C	-0.371762	1.70489
YPL113C	-2.0065	1.64159
YGR250C	-0.943996	3.66296
YIL055C	-0.104389	0.138893
YOR289W	-0.430505	2.02687
YCR087C-A	1.3128	1.86991
YIR035C	0.856854	2.87604
YPR127W	-0.695356	1.10953
YKR070W	-0.833783	2.046
YHR138C	-0.805669	1.40026
YMR114C	-0.907429	2.52365
YJL068C	-0.470222	2.8122
YBL029C-A	-0.862963	3.31797
YBR053C	-0.526911	2.16387
YJR085C	-0.629377	2.67136
YNL134C	-0.316787	2.2016
YPR098C	-0.875536	1.98473
YMR102C	1.65007	4.51166
BcPIPLC	4.87271	5.24267
YBR242W	2.18702	3.83661
YDR415C	1.23331	1.85254
YLR108C	2.92762	2.54335
YMR262W	3.37192	2.089
YLR413W	5.19335	4.16419
YOR283W	1.81855	3.359
YCR061W	1.76366	2.71828
AAH1	3.10614	4.2373
AAP1	-0.244401	1.82332
AAR2	0.119996	0.256496
AAT2	0.10327	1.74453
ABD1	0.19213	1.76072
ABF1	0.175288	0.929895
ABP1	-0.0594457	0.243878
ABP140	0.275832	1.65062
ABZ1	0.892204	1.84354
ABZ2	0.215408	1.19958
ACB1	0.355587	0.407403
ACC1	0.778595	1.745
ACF2	0.485833	1.53174
ACF4	0.591078	1.18913
ACK1	-0.233601	0.476009
ACO2	0.442714	1.0758
ACS1	-2.30085	1.64109
ACS2	0.144832	1.21026
ACT1	0.20697	0.998615
ADA2	0.315889	1.01756
ADD37	0.755574	2.56079
ADD66	0.481616	0.868409
ADE1	0.192257	1.32234
ADE12	-0.330763	2.6853
ADE13	0.0181859	0.0803067
ADE16	-0.0942866	0.801712
ADE17	0.406445	1.9937
ADE2	0.234077	2.65613
ADE3	0.196769	1.19694
ADE4	0.380742	2.8022
ADE57	0.12193	0.564991
ADE6	-0.111083	0.601182
ADE8	0.0857881	0.547014
ADH1	-0.0367591	0.376667
ADH2	-3.37925	1.36712
ADH5	-0.559828	2.47109
ADH6	0.466365	1.52806
ADI1	-0.184701	0.629212
ADO1	0.0715777	0.112025
ADP1	0.156381	0.460461
ADR1	-0.190902	0.347432
ADY2	-3.12157	0.979803
AFG2	0.456516	1.71377
AFT1	-0.026426	0.0150748
AGE2	0.813373	1.2622
AGP1	-1.13781	0.685771
AGP2	0.604354	0.730318
AGX1	-3.75572	2.86207
AHA1	0.0745888	0.393313
AIM10	-1.40387	4.59179
AIM14	-0.0548379	0.0680198
AIM17	-0.806555	3.17801
AIM2	-0.741848	1.80778
AIM21	0.194866	1.44294
AIM23	-2.45049	2.16609
AIM25	0.0746619	0.152341
AIM29	-0.187585	2.21983
AIM3	-0.301656	0.211811
AIM41	-1.20895	4.20113
AIM6	0.255244	1.21072
AIM7	-0.601676	1.35781
AIM9	-0.837316	4.49663
AIP1	-0.187552	1.18492
AIR1	1.33496	1.24498
AIR2	0.69105	1.41604
AKL1	-0.0961145	0.322972
AKR1	0.199493	2.67304
ALB1	0.96883	2.90688
ALD2	-0.928474	3.89688
ALD3	0.814425	1.55136
ALE1	-0.0441024	0.344316
ALF1	1.51467	2.00767
ALG1	0.0516834	0.11627
ALG11	0.0202344	0.0616237
ALG12	0.0891997	0.295476
ALG13	-0.0985317	0.445002
ALG14	1.0554	1.52264
ALG2	0.232441	1.20419
ALG5	0.319508	1.71029
ALG6	0.00121689	0.00255273
ALG9	-0.0658887	0.905649
ALR1	1.25282	1.59876
ALT2	0.0178007	0.0407926
ALY1	-0.333952	0.442062
ALY2	0.582339	2.41116
AMD1	0.232215	1.72161
AME1	0.632406	2.0242
AMS1	-0.640189	2.40219
ANB1	1.15342	1.23289
ANP1	0.35696	1.17311
ANR2	0.153523	0.531738
ANT1	0.106123	0.202751
AOS1	0.482268	1.27917
APA1	0.420828	3.10176
APA2	-0.195438	1.04628
APD1	-0.309574	0.669889
APE1	-0.280482	3.52072
APE2	-0.173948	0.69761
APE3	0.0519403	0.130157
APE4	-0.255563	1.90038
APJ1	0.352501	0.218868
APL1	0.470548	1.02538
APL2	0.205271	2.00245
APL3	0.0110048	0.0147429
APL4	0.356365	1.32998
APL5	0.559074	2.22314
APL6	0.644739	2.19261
APM1	0.199926	1.43456
APM2	0.757278	1.27225
APM3	0.383176	1.27968
APM4	0.440674	1.27451
APS1	0.7398	0.980332
APS2	0.319703	1.55766
APS3	0.20513	0.23923
APT1	0.235217	0.976862
APT2	-0.112695	0.141448
ARA1	-0.553181	2.62741
ARA2	0.0940736	0.438918
ARB1	0.301572	2.9529
ARC1	0.0411612	0.093984
ARC15	-0.20151	1.43897
ARC19	-0.0479368	0.16402
ARC35	0.0313937	0.15568
ARC40	0.182451	0.472345
ARD1	0.149481	0.543331
ARE1	-0.0844428	0.110259
ARE2	0.706313	1.39543
ARF1	0.0383377	0.482563
ARF2	-0.24428	2.08053
ARF3	0.11669	0.304703
ARG1	0.440986	1.15855
ARG4	0.222595	0.490972
ARG82	0.80731	1.06529
ARI1	2.58316	3.68771
ARK1	0.0458959	0.0539
ARL1	0.137444	0.979709
ARL3	-0.0413752	0.0803385
ARN1	-0.276628	0.413793
ARN2	-0.819432	1.05657
ARO1	0.0636037	0.338568
ARO10	-4.63912	2.11012
ARO2	0.26564	1.09168
ARO3	0.0448074	0.296134
ARO4	-0.151425	0.479075
ARO7	0.170591	2.24018
ARO8	-0.409418	1.39726
ARO9	-1.67507	2.48364
ARP1	0.265467	0.41839
ARP2	-0.0662797	0.503371
ARP3	-0.206743	2.09427
ARP4	0.071511	0.115923
ARP5	0.389861	1.82342
ARP6	0.18875	0.192374
ARP7	0.370501	1.48094
ARP8	0.174203	0.444045
ARP9	0.221699	1.34156
ARX1	0.588449	2.59302
ASC1	-0.0058975	0.0782128
ASF1	0.584035	3.08873
ASG1	0.303738	1.43437
ASI3	0.852193	0.52755
ASK1	1.15552	1.40123
ASK10	1.11091	3.01158
ASM4	0.242289	0.496799
ASN1	0.52625	3.44551
ASN2	0.177006	1.29612
ASP1	-0.0354182	0.446441
AST1	0.0555935	0.0614888
AST2	-0.0703932	0.320262
ATE1	0.194364	0.392961
ATF2	1.17357	1.47039
ATG1	-0.0522944	0.111515
ATG11	0.0653903	0.122617
ATG13	0.479678	1.39623
ATG15	-0.157334	0.255468
ATG17	-0.103306	0.0610673
ATG18	0.295527	0.37356
ATG19	0.386899	0.6973
ATG2	-0.0768054	0.352859
ATG20	-0.154314	0.328696
ATG21	0.105415	0.295455
ATG22	0.0402645	0.0572175
ATG23	-0.662509	0.610012
ATG26	0.296779	0.487121
ATG34	-0.099919	0.161684
ATG40	-1.55865	2.38773
ATG42	-0.0333296	0.0434171
ATG7	-0.155502	0.987003
ATH1	-1.18829	2.94882
ATO2	-0.838905	0.842931
ATO3	0.703039	2.30349
ATX1	-0.77882	2.83946
AUR1	1.34399	1.82122
AVL9	0.228602	2.10863
AVO1	-0.0113246	0.0189051
AVT1	0.353961	1.74938
AVT3	0.00168737	0.00293003
AVT7	0.510562	3.58646
AXL2	2.20251	1.56974
AYR1	-0.660706	2.606
AZF1	-0.664956	1.75774
BAG7	0.597284	0.26788
BAP2	0.964219	3.13198
BBC1	-0.300256	2.73687
BCD1	0.406394	1.30309
BCH1	0.183886	0.471483
BCH2	0.678736	1.24939
BCK1	-0.227524	0.13716
BCP1	0.624427	2.36383
BCY1	-0.393973	1.73883
BDF1	0.487122	1.0515
BDH1	-1.04684	3.72437
BDH2	1.00344	2.13632
BDP1	0.694286	0.484273
BEM1	0.156444	0.363442
BEM2	0.0769533	0.280008
BEM3	0.176503	0.128635
BEM4	0.440056	1.66334
BER1	0.695741	1.12668
BET1	0.594385	2.0056
BET2	0.488848	1.74592
BET3	0.379112	0.819603
BET4	0.449626	1.43625
BET5	0.331913	0.248733
BFR1	0.348074	1.12188
BFR2	0.484197	3.15171
BGL2	0.0683454	0.150091
BIG1	1.82563	0.611417
BIK1	0.364216	0.727443
BIM1	0.151848	0.171063
BIO2	1.72351	0.607044
BLM10	0.587895	4.02403
BMH1	0.205032	1.11341
BMH2	0.113071	0.628639
BMS1	0.639673	2.14777
BMT6	0.910647	1.21132
BNA1	-0.601144	2.46768
BNA4	-0.958986	1.33484
BNA5	-0.245275	0.404314
BNA6	-0.405236	1.77126
BNA7	0.267357	0.446161
BNI1	-0.0333322	0.0802981
BNI4	0.635906	1.35369
BNI5	0.723167	2.71356
BOI1	1.46812	0.829712
BOI2	0.0977325	0.400024
BOL2	0.104395	0.129866
BOS1	0.0570221	0.15134
BPH1	0.202686	0.273771
BPL1	0.120188	0.551636
BPT1	0.576159	1.49031
BRE1	0.338669	2.13344
BRE2	0.446536	1.65438
BRF1	1.25748	1.6674
BRN1	0.0477041	0.0780443
BRO1	0.197048	1.53194
BRR2	0.397764	1.44731
BRX1	0.539906	3.13323
BSP1	1.79722	0.899301
BTN2	5.28744	2.68807
BTS1	0.332111	0.392412
BUB3	0.979237	0.472798
BUD13	0.52331	0.810671
BUD14	0.846455	0.91185
BUD16	0.548306	0.399746
BUD17	0.325598	0.458429
BUD2	0.133577	0.171903
BUD20	2.4382	2.7011
BUD21	0.789356	2.87574
BUD22	0.49777	1.85818
BUD23	0.187683	0.24769
BUD27	0.250533	0.272238
BUD3	0.616292	2.33076
BUD31	0.604579	1.07916
BUD32	0.167416	0.672183
BUD4	0.855977	0.903058
BUD6	0.115449	0.230884
BUD7	0.425533	1.35504
BUG1	-0.108892	0.213592
BUL1	0.698708	2.21296
BUL2	0.878136	1.75348
BUR2	0.624309	1.58068
BUR6	0.233334	0.717096
BYE1	-0.105184	0.23663
BZZ1	0.163075	0.440917
CAB1	0.512485	1.46657
CAB2	-0.0913181	0.349737
CAB3	0.0861359	0.659202
CAB4	0.289837	1.34878
CAC2	0.3019	0.583385
CAF120	0.0353403	0.0274916
CAF130	0.566266	1.27284
CAF16	0.048631	0.442686
CAF20	-0.750923	0.402637
CAF40	0.19245	2.2283
CAJ1	-0.130494	0.883309
CAK1	0.492877	0.826378
CAM1	-0.039842	0.174759
CAN1	0.624792	0.21893
CAP1	0.0385984	0.500297
CAP2	-0.0287724	0.241625
CAR1	-0.329736	1.53702
CAR2	-0.317119	1.20643
CAT8	-2.64701	4.89888
CBC2	-0.0548751	0.256209
CBF1	0.681549	2.62511
CBF2	0.591458	2.12635
CBF5	0.50759	3.82226
CBK1	0.417632	1.58683
CBR1	0.0351944	0.239942
CCC1	0.30016	1.81237
CCC2	0.616624	1.19543
CCH1	-0.861788	0.570205
CCL1	0.579769	2.20003
CCR4	0.0548166	0.791083
CCT2	0.281178	2.26204
CCT3	0.216319	2.14572
CCT4	0.145684	1.04648
CCT5	0.388995	2.15127
CCT6	-0.0657399	0.123044
CCT7	0.146176	1.75889
CCT8	0.194243	2.63516
CCW14	-0.201089	0.453855
CDC1	0.450493	0.747933
CDC10	-0.0402209	0.104345
CDC11	0.580345	2.46013
CDC12	0.338954	1.53279
CDC123	0.468256	3.76526
CDC14	0.212119	0.586491
CDC16	0.611213	1.52359
CDC19	0.262992	2.71013
CDC23	1.1305	1.78261
CDC24	0.239621	0.665177
CDC25	0.889399	0.752716
CDC28	0.0998808	1.44604
CDC3	0.134971	0.959685
CDC31	0.13531	0.821872
CDC33	0.091643	0.948351
CDC34	0.729836	2.61183
CDC36	0.246937	0.554178
CDC37	0.11129	2.14766
CDC39	0.393654	2.89964
CDC42	0.311557	0.769519
CDC43	-0.0478395	0.0689538
CDC50	0.356703	0.583902
CDC53	0.129428	0.983291
CDC55	0.182088	0.328438
CDC60	-0.0284901	0.215825
CDC73	0.0154203	0.0700099
CDC8	-0.0876567	0.19857
CDD1	3.90847	2.45719
CDH1	0.186044	0.102755
CDS1	0.142883	1.6451
CEF1	0.294132	0.380163
CEG1	-0.170843	0.0690556
CEM1	-0.0604839	0.102872
CEP3	0.0359236	0.0146768
CET1	0.102602	0.288512
CEX1	0.0230904	0.128812
CFD1	0.116817	0.125495
CFT1	0.521988	0.817139
CFT2	0.257793	0.875882
CGI121	0.17005	0.898567
CHC1	0.127033	1.62382
CHD1	0.577815	2.2675
CHK1	-0.173147	0.0920328
CHO2	0.381952	1.05709
CHS1	1.10545	3.82206
CHS3	0.758383	0.426566
CHS5	0.0302728	0.135997
CHS6	0.506437	0.452545
CHS7	-0.526291	0.239323
CHZ1	0.0746606	0.172891
CIA1	0.588359	1.06923
CIC1	0.576062	2.29179
CIN2	0.22722	0.297442
CIN5	1.45477	1.64006
CIS3	0.36919	1.12002
CKA1	0.612874	1.76786
CKA2	0.648711	2.44318
CKB1	0.343335	1.22602
CKB2	0.219083	1.0856
CKI1	0.217857	0.798668
CKS1	0.503702	1.38322
CLA4	0.791455	1.13517
CLC1	0.0764879	0.174576
CLF1	0.861675	0.686866
CLP1	0.300434	1.21558
CLU1	0.217082	1.68175
CMD1	-0.249173	1.13995
CMK1	-0.992175	4.10943
CMK2	0.176252	0.804078
CMP2	0.14506	0.269756
CMR1	-0.0595703	0.120358
CMS1	0.314109	3.21938
CNA1	-0.341336	2.06142
CNB1	0.691234	2.137
CNE1	0.0148468	0.0247958
CNM67	0.0398099	0.10227
CNS1	0.863782	4.90615
COF1	-0.0363655	0.144406
COG1	0.206148	0.594463
COG2	0.752764	2.15636
COG3	0.437813	2.68078
COG4	0.509525	2.44118
COG5	0.193494	0.871749
COG6	0.547132	1.25194
COG7	0.458368	1.90681
COG8	0.518177	0.647346
COP1	0.197765	2.60752
COS6	0.983681	0.860721
COS8	0.246489	0.203267
COS9	-0.296391	0.416286
COT1	0.216994	1.13801
COY1	0.369599	1.09537
CPA1	3.13249	2.93242
CPA2	1.47801	2.76015
CPD1	0.329007	0.826446
CPP1	-0.195341	0.170567
CPR5	0.4317	0.791171
CPR6	0.476119	2.5302
CPR7	0.144361	0.56226
CPR8	-0.347732	0.438794
CPS1	-0.135805	0.803353
CRG1	-0.127782	0.876049
CRH1	0.175727	0.382747
CRM1	0.199393	2.41801
CRM2	0.563785	0.602158
CRN1	0.261089	1.42438
CRP1	0.202448	1.24545
CRT10	-0.0823278	0.0663986
CRZ1	0.416097	0.389373
CSA1	1.49711	1.2431
CSC1	0.187417	0.4935
CSE1	0.540237	2.79432
CSE2	0.217628	0.23674
CSE4	0.850983	0.45576
CSG2	1.37558	2.03289
CSL4	0.380978	2.21169
CSM1	0.494071	0.529861
CSN12	0.348763	0.574325
CSN9	-0.384589	0.219653
CSR1	0.732963	1.6076
CSR2	-2.18325	2.24391
CST26	0.570089	3.13113
CST6	0.174749	0.43892
CTF18	0.505806	0.481997
CTF19	0.325689	0.116052
CTF4	0.375875	1.84317
CTF8	-0.42625	0.256036
CTI6	-0.147211	0.223694
CTK1	0.963509	3.20939
CTK2	0.258229	0.545073
CTK3	0.419738	0.673023
CTM1	1.49278	2.97669
CTO1	0.138216	0.2991
CTR1	0.251905	0.72322
CTR86	1.16438	1.82489
CTR9	0.308872	2.64034
CTS1	1.1232	2.46109
CTS2	0.165	0.305181
CUB1	-0.14967	0.657742
CUE1	0.232741	0.910947
CUE3	0.406219	1.18151
CUE4	0.127217	0.217976
CUE5	-0.20857	0.795407
CUL3	1.24627	1.56142
CUP2	0.1325	0.287044
CUS1	0.154836	0.36239
CUS2	0.425392	1.66755
CUZ1	0.88615	1.52599
CWC15	0.885095	0.821512
CWC2	-0.764858	0.728159
CWC22	0.467232	1.05637
CWC23	1.38176	0.929385
CWC25	1.14555	3.71637
CWC27	0.884377	1.73829
CWH41	0.262396	0.794022
CWH43	0.0653782	0.442991
CWP1	0.205772	0.409771
CYB5	0.365204	1.7507
CYC8	0.161788	2.08956
CYK3	1.55586	2.27488
CYS3	0.254707	0.801677
CYS4	-0.0398229	0.133223
DAD2	0.21201	0.170015
DAD3	0.211951	0.625416
DAK1	0.100165	1.53883
DAK2	3.37144	3.25704
DAL81	2.29513	0.697543
DAM1	-0.387853	0.202779
DAP1	-0.0649039	0.235835
DAP2	0.0683212	0.360726
DAS2	0.673532	2.45305
DBF2	0.352313	1.42975
DBF20	-0.132338	0.0921417
DBP1	-0.706467	2.05003
DBP10	0.505434	3.26467
DBP2	1.01892	4.82234
DBP3	0.464764	3.05793
DBP5	-0.0345128	0.258045
DBP6	0.365143	1.65219
DBP7	0.663706	2.0579
DBP8	0.816579	2.38235
DBP9	0.513865	1.67067
DBR1	0.156089	0.178009
DCC1	0.182815	0.189507
DCD1	0.609441	1.51059
DCI1	0.125953	0.123267
DCN1	0.229984	0.319892
DCP1	0.313759	1.54982
DCP2	0.407813	2.93652
DCR2	0.583121	1.12125
DCS1	-0.49238	2.62921
DCS2	-0.718195	1.94567
DCW1	0.921721	3.6751
DDI1	-0.0804939	0.702915
DDP1	0.339185	1.1971
DDR48	-0.622136	1.32241
DED1	0.673236	3.15713
DED81	-0.0259654	0.282002
DEF1	0.164369	0.272738
DEG1	0.465935	2.39255
DET1	0.25802	1.29451
DFG5	0.392169	1.04161
DFM1	0.226066	0.504679
DFR1	0.756951	1.99321
DGA1	0.101454	0.184848
DGK1	0.523617	1.81263
DGR2	-0.409533	0.285038
DHH1	-0.0943063	3.09368
DHR2	1.32119	1.24828
DID2	0.462478	2.48746
DID4	-0.224148	2.16514
DIE2	0.805698	3.63096
DIG1	0.804501	1.55217
DIG2	0.332037	1.40746
DIM1	0.575444	2.69416
DIP2	0.609261	2.94144
DIP5	3.92704	3.7454
DIS3	0.349352	3.13878
DMA1	1.58593	1.78641
DMA2	0.15587	0.187817
DML1	0.285689	0.466579
DNF1	0.489459	1.2827
DNF2	0.318612	0.724022
DNF3	0.817042	1.38202
DOA4	-0.31042	1.05955
DOG2	-0.660726	2.56179
DOM34	0.24066	0.713529
DOP1	0.284636	1.41009
DOS2	-0.0687173	0.185289
DOT1	0.629066	1.73708
DOT5	0.543184	1.0417
DOT6	2.38215	2.00708
DPB2	0.646194	0.6196
DPB4	0.0458482	0.0548919
DPH1	0.166398	0.310779
DPH2	0.605055	2.60373
DPH5	0.14742	0.878534
DPH6	-0.162029	0.371106
DPL1	-0.111337	1.16389
DPM1	-0.170338	1.16441
DPP1	-0.0827643	0.374196
DPS1	-0.153554	2.50372
DRN1	0.525638	0.898076
DRS1	0.359344	1.42002
DRS2	0.171495	0.669051
DSC3	-0.59492	1.17993
DSD1	0.214544	0.905475
DSE4	-0.0070566	0.00908684
DSF2	1.51853	1.38978
DSK2	0.0428905	0.360151
DSL1	0.118085	0.202841
DST1	0.585629	3.84416
DTD1	0.186192	0.748979
DUF1	0.232645	0.231485
DUG1	-0.243223	2.02726
DUG2	0.135772	0.503468
DUG3	0.664642	1.32915
DUN1	0.24493	0.55049
DUO1	0.692976	0.78013
DUS1	0.905135	2.90095
DUS3	0.313574	1.07921
DUS4	0.14473	0.0667617
DUT1	0.590103	1.15519
DYN2	0.0251992	0.0721825
DYS1	0.0906645	0.349151
EAF1	-0.12481	0.108142
EAF3	0.274134	1.41203
EAF5	0.698269	0.217322
EAF6	0.502088	0.470854
EAF7	0.761505	1.03059
EAP1	-0.0376244	0.175458
EAR1	1.67252	1.85369
EBP2	0.682679	2.45436
EBS1	0.137586	0.183164
ECI1	-1.52777	3.53776
ECM1	0.975608	3.78171
ECM14	0.446513	1.0788
ECM15	-1.71395	1.99267
ECM16	0.608568	2.27382
ECM2	1.95239	1.59386
ECM21	-0.227607	0.62941
ECM22	0.497635	1.19417
ECM25	0.623695	0.578403
ECM29	0.531621	1.68494
ECM3	0.53575	1.03532
ECM30	0.235074	0.998128
ECM32	0.506017	2.81643
ECM33	0.164384	1.08587
ECM38	0.455557	0.46424
ECM4	-0.635771	2.96265
ECT1	1.02673	1.85707
EDC1	-1.23794	0.903724
EDC3	0.041879	0.293456
EDE1	-0.164731	1.4596
EFB1	0.0892499	0.283043
EFG1	0.827648	3.02893
EFM1	0.482515	0.603306
EFM2	1.15376	1.99979
EFM3	0.53472	0.737042
EFM5	0.295851	1.32219
EFR3	0.391902	1.9267
EFT1;EFT2	-0.0029926	0.022749
EGD1	-0.163176	0.360791
EGD2	0.0712395	0.604432
EGH1	0.255612	0.441614
EHT1	0.133649	0.743041
EIS1	-0.329242	1.84393
ELF1	0.744405	1.66664
ELO1	0.63445	2.07115
ELO2	0.517352	1.21993
ELO3	0.522928	0.862007
ELP2	0.351146	1.78621
ELP3	0.0319811	0.0709047
ELP4	0.511189	3.43597
ELP6	0.166978	0.353998
EMA19	0.49361	0.743457
EMC1	0.280614	3.35666
EMC10	0.0879141	0.116528
EMC2	0.266111	2.00835
EMC3	-0.579341	0.628354
EMC4	0.108678	0.146221
EMC5	-0.117161	0.193194
EMG1	0.246694	1.1504
EMP24	-0.0786413	0.292601
EMP46	-0.875674	2.61637
EMP47	0.0504939	0.183966
EMP70	0.463462	1.49824
EMW1	0.556648	2.98134
ENA1	2.33845	5.29267
ENA2	2.10645	2.15152
ENB1	0.290283	0.502334
END3	-0.056584	1.40821
ENP1	0.595248	2.77086
ENP2	0.620741	3.12171
ENT1	-0.0737216	0.412838
ENT2	0.15573	0.222755
ENT3	-0.268843	0.474343
ENT4	0.330462	0.525689
ENT5	-0.27961	1.30962
ENV11	0.598051	0.487371
ENV7	-0.686847	0.862099
EOS1	1.74176	1.84753
EPL1	0.698923	1.11158
EPS1	-0.0346597	0.223804
EPT1	0.360174	1.467
ERB1	0.54425	2.12669
ERD2	0.906714	2.9321
ERG1	1.79119	3.61875
ERG11	0.58958	2.48077
ERG12	-0.0047309	0.00580797
ERG2	-0.0626907	0.274397
ERG20	-0.368168	1.89517
ERG24	0.281938	0.621079
ERG25	1.42599	2.78966
ERG26	0.132146	0.699122
ERG27	0.895325	3.64583
ERG28	-0.121863	0.258991
ERG29	0.0443853	0.120829
ERG3	1.10777	2.37325
ERG4	1.12941	1.7785
ERG5	0.368771	3.41324
ERG6	0.0151761	0.193727
ERG7	0.228559	0.936266
ERG8	-0.0002066	0.00102006
ERG9	0.141787	2.43553
ERJ5	0.686848	0.73435
ERO1	1.06284	3.91586
ERP1	0.277244	0.301005
ERP2	0.0373427	0.058284
ERP3	-0.0296338	0.106389
ERP4	-0.0427589	0.102128
ERP5	-0.261949	0.219391
ERR1	1.85381	0.870721
ERV14	0.0436306	0.112489
ERV25	0.0906258	0.473871
ERV29	0.19448	0.978694
ERV41	0.343444	2.1206
ERV46	0.497789	0.70976
ESA1	-0.260926	0.242529
ESC1	0.485481	0.977621
ESF1	0.641032	2.96345
ESF2	0.550957	1.22104
ESL2	-0.0489314	0.040919
ESS1	0.16286	1.52551
ETP1	0.520975	0.4816
ETT1	0.804654	1.91519
EUG1	0.0508849	0.179596
EXG1	0.773425	3.37468
EXG2	0.633563	1.97477
EXO70	0.207448	0.933296
EXO84	0.349653	1.68648
EXP1	0.181388	0.425092
FAA1	0.371665	2.9623
FAA2	-2.03953	4.67187
FAA3	-0.388345	1.20393
FAA4	0.204843	1.64038
FAB1	-0.987122	1.55568
FAD1	0.220695	0.544684
FAL1	0.345084	0.62125
FAP1	0.606229	1.1625
FAP7	0.3146	1.37199
FAR10	0.383265	1.04944
FAR11	-0.298599	0.721879
FAR3	-0.184757	0.243689
FAR8	0.126006	0.271872
FAS1	-0.378675	1.84217
FAS2	-0.41192	2.03047
FAT1	0.176802	1.58079
FAU1	0.807603	2.66606
FBP1	-5.48967	3.30098
FBP26	-0.263098	2.13399
FCF1	0.533199	1.63551
FCF2	0.505807	1.67379
FCP1	0.494834	2.58197
FCY1	0.630662	2.61987
FCY2	3.08562	3.76278
FDC1	0.566765	1.77378
FDH1	-0.571697	0.187321
FES1	0.601067	2.6181
FET3	0.127229	0.94051
FET5	0.221022	2.42716
FHL1	1.29995	0.959876
FIP1	0.316098	0.363759
FIT2	0.485932	0.840866
FKH1	0.824313	2.29238
FKS1	1.04863	5.50581
FLC1	2.39078	3.4173
FLC2	0.128286	0.227793
FLC3	0.251965	0.953479
FMP16	0.272484	0.184962
FMP41	-0.453165	3.02538
FMP42	0.65443	2.36117
FMP45	-0.787514	1.99313
FMP46	-0.434848	2.33974
FMP52	0.37284	2.08186
FMS1	-0.0132211	0.0174896
FOB1	0.824782	1.55164
FOL2	0.0733077	0.164011
FOX2	-2.61015	3.2343
FPK1	0.0175832	0.0378437
FPR1	-0.0683301	0.505981
FPR2	-0.149845	0.641777
FPR3	0.212417	1.37027
FPR4	0.200716	1.55904
FPS1	0.373801	0.232503
FRA1	-0.0785662	1.91378
FRD1	0.169125	1.12163
FRE1	2.07384	3.72972
FRE5	0.231586	0.349787
FRE7	-0.960959	2.26334
FRE8	-0.173857	0.116628
FRS1	-0.027757	0.162378
FRS2	0.0285511	0.155898
FSH1	0.992866	3.24663
FSH2	-0.483539	1.66679
FSH3	0.168902	0.462949
FTH1	0.651306	1.73346
FTR1	0.131704	0.0588995
FUB1	-0.337939	0.476211
FUI1	1.76171	1.76602
FUN12	0.29586	1.96878
FUN19	-1.8329	1.86249
FUN26	0.0543006	0.0182249
FUN30	0.65148	2.75484
FUR1	0.0962092	0.438654
FUS3	0.737768	0.82255
FYV10	-0.750023	1.00881
FYV6	0.466486	1.21517
FYV7	0.691717	2.66567
FYV8	0.197063	0.50308
FZF1	-0.0697193	0.155212
GAA1	0.380678	1.70746
GAB1	-0.0048288	0.0111631
GAC1	-0.793044	0.356048
GAD1	-0.356326	1.42626
GAL11	-0.386687	0.347711
GAL3	-0.900989	0.704188
GAL83	0.04986	0.136234
GAR1	0.323939	0.388366
GAS1	-0.140516	0.964585
GAS3	-0.0067444	0.0271381
GAS5	-0.0747554	0.285921
GAT1	0.297032	0.442984
GBP2	0.164353	1.17603
GCD1	0.303077	0.325232
GCD10	0.809078	0.865339
GCD11	0.186155	2.01253
GCD14	0.334061	2.0834
GCD2	0.18752	1.09399
GCD6	0.373517	2.94277
GCD7	0.0696767	0.418051
GCG1	1.59102	2.7306
GCN1	0.0787449	0.295151
GCN2	0.0543175	0.0850397
GCN20	-0.0640125	1.7981
GCN3	0.285427	0.392385
GCN5	-0.212668	0.184546
GCR1	0.103495	0.108614
GCR2	0.635677	3.91485
GCV1	-0.780785	1.11233
GCV2	-0.510071	1.39161
GCY1	-0.106314	0.229588
GDA1	0.607428	2.19725
GDB1	-0.638285	3.11296
GDE1	0.266832	0.695057
GDH1	0.523399	1.70982
GDH2	-1.2944	3.48749
GDH3	-3.95311	2.51101
GDI1	-0.135603	1.01617
GDS1	0.303124	0.176392
GEA2	0.282693	0.734405
GEF1	0.247504	0.520733
GET2	0.636552	3.7732
GET3	0.0456829	0.415812
GET4	0.210814	0.922645
GFA1	0.0641619	0.304281
GFD1	0.157568	0.414436
GGA1	0.0208225	0.0580964
GGA2	0.454207	1.2943
GID7	-0.140315	0.604475
GID8	-0.391361	1.49494
GIM3	0.577087	2.46124
GIM4	0.234365	0.171611
GIM5	0.254175	1.47288
GIN4	1.1267	3.24025
GIP2	-1.27704	2.11947
GIP3	1.69872	3.85862
GIP4	0.00753244	0.00671547
GIR2	0.0850875	0.202144
GIS1	-0.234015	0.648631
GIS2	1.07512	1.3489
GIS4	0.842779	1.10464
GLC3	-1.16045	3.52218
GLC7	-0.0805238	0.372943
GLC8	0.206573	0.284192
GLD1	-1.67385	1.11572
GLE1	0.311712	0.466321
GLE2	0.332448	0.723534
GLG1	0.732999	1.3598
GLG2	-0.909217	1.49579
GLN1	0.456039	2.83926
GLN3	0.48915	0.303448
GLO1	-0.496473	1.13758
GLO2	-0.0062377	0.0118948
GLO3	0.396928	1.65117
GLR1	0.178954	0.90557
GLT1	0.486196	2.69685
GLY1	1.99849	3.60742
GMH1	0.773814	0.349583
GNA1	-0.15838	0.336163
GND1	0.17109	0.530139
GND2	-0.522844	0.762716
GNT1	0.438248	1.75109
GON7	0.451967	0.695978
GOR1	0.0330442	0.118048
GOS1	-0.102036	0.697357
GPA1	0.600026	1.27683
GPA2	-0.307019	2.15618
GPB1	-0.0941881	0.156136
GPB2	-0.123112	0.141944
GPC1	-0.4084	0.758144
GPD1	-0.539215	2.84115
GPG1	-2.36872	3.52453
GPH1	-1.06536	3.37167
GPI11	0.962076	1.54204
GPI12	0.0136	0.0129966
GPI13	0.439481	1.43011
GPI16	0.0814215	0.221752
GPI17	0.250141	1.68082
GPI8	-0.180951	0.659638
GPM2	-0.170426	0.487409
GPM3	1.28955	1.90604
GPN2	0.389545	4.63596
GPN3	0.121372	0.223476
GPP1	1.91002	5.8913
GPP2	1.6993	3.51124
GPT2	-0.669202	3.59716
GRC3	1.26812	0.763763
GRE1	-1.9901	2.26122
GRE2	1.45074	4.40048
GRE3	0.308564	1.45032
GRH1	-0.0142059	0.0291571
GRR1	-0.0060749	0.0129856
GRX1	-0.705226	1.83628
GRX3	-0.137659	0.876958
GRX4	0.101673	0.450008
GRX6	0.524971	2.35325
GRX7	0.385897	0.816221
GRX8	0.190517	1.15565
GSC2	0.356358	0.793953
GSF2	0.245633	1.55312
GSH1	0.654657	1.88958
GSH2	-0.0251942	0.131224
GSP2	0.0775973	0.983815
GSY1	-1.08615	3.50394
GSY2	-0.895236	4.72509
GTB1	0.182692	0.57523
GTR1	0.708605	2.41375
GTR2	1.22723	1.26463
GTS1	0.186191	0.892362
GTT1	-0.256178	1.73388
GTT2	1.12945	1.73855
GTT3	0.153934	0.236546
GUA1	0.299401	2.66015
GUD1	0.116358	0.0316636
GUK1	0.260245	1.04505
GVP36	-0.14229	0.930882
GYL1	0.41478	1.33045
GYP1	0.0709877	0.545323
GYP5	0.653029	0.563239
GYP6	0.397667	0.494544
GYP7	-0.182465	0.459336
GZF3	0.813974	0.963007
HAA1	-0.608777	0.862017
HAL5	0.436904	1.77191
HAM1	0.420154	2.05497
HAP2	0.633622	0.818201
HAP5	0.0863603	0.0557569
HAS1	0.662905	2.08289
HAT1	0.527483	2.97455
HAT2	-0.134811	0.373316
HBN1	-0.461355	0.39374
HBS1	0.332312	1.00681
HBT1	-0.864862	1.46167
HCA4	0.330061	0.167706
HCH1	0.657886	1.89602
HCR1	0.294542	1.00938
HCS1	0.185027	0.336144
HDA1	0.439491	1.94531
HDA2	0.283651	0.788617
HDA3	0.461309	1.36781
HEF3	-1.2701	2.22776
HEH2	0.298728	1.13315
HEK2	-0.193811	0.714243
HEL2	0.303058	1.43856
HEM12	-0.0209096	0.0378368
HEM13	0.515609	2.67099
HEM2	-0.0592601	0.662267
HEM3	-0.281595	2.11832
HEM4	0.0845331	0.377672
HER1	-0.340136	1.20263
HFI1	0.327457	0.774376
HGH1	0.224136	0.272821
HHF1;HHF2	0.00822703	0.0308808
HHO1	-0.133464	0.290898
HHT1;HHT2	-0.0021979	0.0040165
HIF1	0.222978	0.260832
HIP1	1.87021	2.02969
HIR1	0.245304	0.155046
HIR2	0.624568	1.04255
HIR3	0.27533	0.294214
HIS1	0.175852	1.18022
HIS2	0.286129	1.00318
HIS4	0.0732632	0.28118
HIS5	0.452871	1.64292
HIS6	0.403326	0.829307
HIS7	0.11947	1.42836
HIT1	0.699023	1.00077
HLJ1	1.26793	3.35128
HMG1	-0.0917924	0.383876
HMG2	-0.332718	2.30813
HMO1	-0.0375608	0.0761444
HMT1	0.567602	3.30467
HMX1	-1.28545	2.04263
HNT1	-0.0329488	0.105076
HNT2	-0.0675042	0.111662
HOC1	0.307119	2.10496
HOG1	0.369263	1.88672
HOM2	0.065265	0.375645
HOM3	0.30767	1.50016
HOM6	0.101768	0.553483
HOS2	0.924316	1.44502
HOS3	-0.122902	0.494785
HOS4	-0.161744	0.180773
HOT1	1.12445	0.909304
HPA3	0.527031	1.21755
HPC2	0.643502	0.736139
HPM1	0.556376	0.880933
HPR1	-0.0522779	0.051004
HPT1	0.246665	1.2074
HRB1	0.225435	2.03432
HRD1	-1.03843	1.39936
HRD3	0.221951	0.51391
HRI1	0.508404	2.86429
HRK1	0.0308526	0.0489291
HRP1	0.155652	0.671133
HRQ1	0.940602	0.406584
HRR25	0.679096	1.17551
HRT1	0.192383	0.498058
HSC82	0.376403	1.83561
HSE1	0.0291144	0.038917
HSF1	0.450845	1.17222
HSH155	0.485528	1.41346
HSH49	0.486699	1.08061
HSK3	1.22883	2.84353
HSL1	0.729962	0.885237
HSL7	0.720917	1.26816
HSM3	0.149792	0.370493
HSP104	-0.234474	0.916081
HSP12	-0.534396	0.836828
HSP150	-0.137377	0.829371
HSP26	-2.25839	2.32301
HSP30	-3.20022	2.1984
HSP31	-0.556276	1.48677
HSP33	0.698404	0.397013
HSP42	0.705745	0.612179
HSP82	0.649988	1.89053
HST2	0.585224	1.29748
HSU1	0.541175	0.5234
HSV2	0.460299	1.32639
HTA1	0.230916	0.69722
HTB1	-0.091149	0.212546
HTL1	-0.213885	0.380715
HTZ1	0.0171006	0.101715
HUA1	-0.0792408	0.116823
HUA2	0.60969	0.39492
HUB1	-0.0925452	0.516169
HUL5	1.15199	2.05309
HXT1	1.19424	2.27874
HXT2	1.5049	3.1031
HXT3	5.41543	5.26352
HXT4	0.44886	0.667129
HXT5	-2.37282	4.61363
HXT7	-1.29251	5.05499
HYM1	-0.28739	0.599116
HYP2	-0.0651722	0.247415
IAH1	-0.0142218	0.0504764
ICE2	0.181897	0.541718
ICL1	-4.25058	1.53779
IDI1	0.102879	0.457493
IDP3	-2.36127	3.23469
IDS2	-1.13418	1.15436
IES1	0.38733	0.45746
IES2	0.861905	0.757277
IES3	0.15168	0.183118
IES4	0.135946	0.222228
IES5	0.601012	2.0334
IES6	-0.164802	0.174921
IFA38	0.255571	1.12423
IFH1	0.717142	1.06124
IGD1	-2.59304	2.48977
IGO1	0.431786	2.4759
IGO2	-0.700027	1.61637
IKI1	0.256612	0.485311
IKI3	0.224666	0.488201
IKS1	-0.0407283	0.0443414
ILM1	1.8746	3.04749
ILS1	0.0985368	0.630547
ILV1	-1.37772	3.29008
ILV2	-0.114794	0.89542
ILV3	-0.158593	1.32211
IMA1	1.22155	1.6554
IMA3	-1.01428	2.89938
IMD2	-1.04467	1.34995
IMD3	-0.307065	1.87255
IMD4	0.0368983	0.0783196
IMH1	0.23767	0.719127
IML1	-0.202242	0.134483
IML2	0.753221	1.97705
IMP2'	-0.300318	2.14356
IMP3	0.477479	2.4162
IMP4	0.185105	0.106506
INM1	1.66324	2.56351
INM2	-0.0133909	0.0378281
INN1	0.381106	0.446797
INO1	1.85274	3.00423
INO80	-0.19243	0.424673
INP51	-0.322257	0.622719
INP52	0.372815	0.954258
INP53	0.423826	4.07233
INP54	-0.0344378	0.261361
IOC2	0.520249	1.83248
IOC3	0.167966	1.00972
IOC4	0.297015	1.512
IPI1	0.879372	1.47087
IPI3	0.807596	2.5986
IPP1	-0.175248	1.40651
IRA1	-0.0368239	0.0445694
IRC21	0.262686	0.247817
IRC22	0.509272	2.72996
IRC24	-0.366042	1.61322
IRC25	0.569111	0.784111
IRC5	1.62498	2.26912
IRC6	-0.257112	0.312817
IRE1	1.11793	0.622598
IRR1	0.641	1.23501
ISF1	-1.34719	1.18832
ISN1	0.160097	1.51106
IST1	0.306131	1.06149
IST2	-0.149486	0.965691
ISW1	0.369487	2.9874
ISW2	0.58495	2.39805
ITC1	0.4636	1.56579
IVY1	0.0859617	0.266722
IWR1	-0.287119	1.04936
IXR1	0.353668	0.658087
JEM1	0.526934	1.34759
JEN1	-4.66709	2.28124
JIP4	0.18077	0.233267
JIP5	0.727098	1.20035
JJJ1	0.619792	2.22061
K7_YIL064W	-0.312611	1.32396
KAE1	0.373409	1.46738
KAP104	0.0634772	0.548099
KAP114	0.507151	1.22128
KAP120	0.317017	1.03156
KAP122	0.622153	1.44206
KAP123	0.426971	2.88777
KAP95	0.173583	0.993434
KAR2	0.658079	2.20403
KAR3	0.581921	0.32582
KCC4	0.95519	1.90337
KCS1	0.348498	1.73016
KEI1	0.316735	0.811595
KEL1	0.040369	0.348917
KEL3	0.211039	1.12896
KES1	0.327662	2.42409
KEX1	0.156295	1.40181
KEX2	0.658899	0.325337
KIC1	0.148651	0.339
KIN1	-0.146161	0.550647
KIN2	0.139799	0.339225
[truncated: 1,962 more rows]

## Sheet: ED Fig 4f
Protein	Log2 FC (WT+PIS1 / WT+EV)	-log10 pvalue
YOR020W-A	-0.218983	1.16981
YFR045W	0.241947	0.539754
YJL045W	-0.990751	0.817523
YDR115W	-0.003108	0.0108289
YPR011C	-0.216426	0.241204
YGL041W-A	0.379355	0.219845
YJL133C-A	-0.680724	1.63482
YOR022C	-0.320467	0.546985
YNL320W	0.941102	0.83927
YNL247W	-0.0413946	0.387331
YDL183C	-1.28504	0.636567
YGR021W	-0.0441316	0.115285
YDR381C-A	-0.0164623	0.0561241
YBL059W	-0.270727	0.744623
YNR040W	0.102662	0.265083
YIL077C	0.0703977	0.274953
YBR056W	0.0229378	0.167088
YPL109C	-0.142268	0.268725
YBR238C	-1.10523	0.896359
YJL218W	-0.371445	0.394276
AAC1	-0.194958	0.577743
AAC3	0.559952	0.578539
AAT1	0.00161235	0.00277976
ABF2	0.048584	0.371097
ACH1	-0.601439	2.82615
ACL4	0.347462	0.655528
ACO1	-0.0269845	0.152611
ACP1	-0.253876	0.786721
ADH3	-0.0087369	0.0588662
ADK1	-0.0753441	0.495789
AEP2	-0.0124788	0.0143031
AFG1	-0.0352027	1.07635
AFG3	-0.11421	0.689707
AGC1	0.0672868	0.0799972
AHP1	0.331377	1.36796
AI1	-0.236753	0.62258
AIF1	0.139554	0.487604
AIM18	0.00418536	0.0116493
AIM19	0.258095	0.248585
AIM22	-0.366884	0.879556
AIM24	-0.0027879	0.00328956
AIM32	0.0696163	0.076862
AIM36	0.0654062	0.417439
AIM39	0.332501	0.411154
AIM45	-0.171397	1.50788
AIM46	-0.414384	1.24502
ALA1	0.0166855	0.109107
ALD4	-0.104049	0.793555
ALD5	0.222424	1.40933
ALD6	-0.0978845	0.317655
ALO1	0.085111	1.51927
ALT1	-0.0165272	0.182349
APN1	0.0857054	0.47002
ARC18	0.0680148	0.274498
ARG3	-1.40485	1.05292
ARG5,6	-0.28068	0.69213
ARG7	-0.178015	0.160946
ARG8	-0.975752	1.19168
ARH1	0.223281	0.772794
ATG27	0.0848389	0.529592
ATG3	0.0897636	0.541412
ATG33	-0.24413	1.85526
ATG4	-0.125133	0.145764
ATG44	-0.0987949	0.639266
ATG8	0.351809	0.902387
ATG9	0.572198	0.427165
ATM1	-0.219378	1.15541
ATP1	-0.333063	3.27869
ATP10	-0.296873	0.694118
ATP11	0.0159276	0.0562667
ATP12	-0.254688	1.14843
ATP14	-0.420143	1.78975
ATP15	-0.279797	1.91332
ATP16	-0.198099	0.392626
ATP17	0.175761	0.100321
ATP18	-0.531049	1.10288
ATP19	0.490824	0.22082
ATP2	-0.433517	2.32817
ATP20	-0.504131	2.21159
ATP23	-0.21798	0.402634
ATP25	0.412974	0.511589
ATP3	-0.260767	1.94438
ATP4	-0.414189	3.00699
ATP5	-0.405415	3.37376
ATP7	-0.466719	2.90247
BAT1	0.103214	0.528214
BAT2	0.105535	0.368338
BCS1	0.021499	0.0447003
BNA3	0.338264	1.96481
BOL1	-0.206772	0.476749
BOL3	0.160512	1.39574
BRE5	0.181658	0.776858
BXI1	-0.0047913	0.00733819
CAB5	0.0910543	0.0724642
CAF4	-0.581932	0.288921
CAT2	-0.162007	0.943248
CAT5	0.109227	0.408463
CBP2	-0.197235	0.174449
CBP3	0.0215403	0.116982
CBP4	0.0898622	0.358891
CBP6	0.0626685	0.259702
CBS2	0.56863	0.652774
CCA1	-0.0253277	0.207233
CCM1	0.800244	0.677736
CCP1	-0.0973504	1.09739
CCS1	-0.132531	0.511788
CDC21	0.027914	0.17044
CDC48	0.0425263	0.987564
CDC9	-0.171212	0.662216
CHA1	0.0677834	0.159194
CHO1	-0.0173524	0.0624628
CIR1	-0.02344	0.0890465
CIR2	0.0284634	0.151519
CIT1	-0.270065	1.53644
CIT2	0.0476723	0.313949
CIT3	-0.194256	0.286957
CLD1	-0.628303	0.593877
CMC1	-0.463251	2.38768
CMC2	-0.0966098	0.577052
COA1	0.0497748	0.398623
COA3	0.0456498	0.0982603
COA6	-0.196346	0.273462
COQ1	-0.05631	0.25465
COQ10	-0.103989	0.455064
COQ11	-0.150626	0.731434
COQ2	0.348781	1.48222
COQ3	0.140593	1.10551
COQ4	0.0352418	0.0626261
COQ5	-0.0085456	0.0202
COQ6	0.451937	0.636896
COQ8	0.410234	0.878535
COQ9	0.647788	1.32973
COR1	-0.214263	1.78831
COX1	-0.39026	2.76737
COX11	-0.0108992	0.0310921
COX12	-0.268975	0.474991
COX13	-0.417934	2.53953
COX15	0.176312	0.84346
COX2	-0.29617	1.90365
COX20	0.11324	0.329558
COX4	-0.425153	2.04161
COX5A	-0.414933	2.0734
COX5B	-0.0820999	1.30631
COX6	-0.138547	0.796844
COX7	-0.521642	1.56702
COX8	-0.235699	1.03023
COX9	-0.300364	3.93437
CPR1	0.0553424	0.789519
CPR3	-0.187899	1.60231
CPT1	0.419963	0.34561
CRC1	-0.574785	0.609787
CTA1	-0.452326	1.33908
CTT1	0.417667	0.3846
CYB2	-0.428755	1.58001
CYC1	-0.235193	0.853585
CYC2	-1.02481	2.10369
CYC3	-1.04492	0.409021
CYC7	0.0389894	0.011721
CYM1	0.0676613	0.235712
CYR1	0.0380319	0.381067
CYT1	-0.254023	2.36228
CYT2	0.295154	0.933299
DCK1	0.442744	0.382241
DEP1	0.0451584	0.125654
DIA4	0.170088	0.366604
DIC1	-0.002442	0.00378869
DJP1	-0.0462799	0.195996
DLD1	-0.308086	2.44227
DLD2	-0.126506	0.507984
DLD3	0.20536	0.995335
DNM1	-0.0934436	0.676712
DOA1	0.0713946	0.478557
DRE2	0.109039	0.332076
DSS1	-0.577678	0.624623
DUR1,2	0.0957947	0.0706805
ECM10	0.0677627	0.0452524
ECM19	-0.0039317	0.0179613
ECM31	0.0600891	0.144305
EHD3	-0.290347	1.68762
EMI2	0.0866006	0.837186
ENO1	-0.03169	0.152149
ENO2	0.0549215	0.51109
ENV9	0.347885	1.40261
ERG10	-0.0168629	0.103873
ERG13	-0.0482934	0.73572
ERV1	-0.0354608	0.0689006
ERV2	0.0834115	0.264433
ESBP6	-0.145835	0.339008
ETR1	-0.0710526	0.524026
FBA1	-0.0087789	0.120651
FIS1	-0.112556	1.02924
FMC1	0.0902475	0.19678
FMN1	-0.0579535	0.291863
FMP10	0.113866	0.380579
FMP25	-0.0960032	0.372755
FMP27	-0.209205	0.532864
FMP30	0.117901	0.216379
FMP32	-0.102288	0.729629
FMP33	0.379516	0.634658
FMP40	-0.134687	0.329027
FMT1	0.329139	0.6597
FOL1	-0.539312	0.4467
FOL3	0.101425	0.182648
FSF1	-0.139502	0.953145
FUM1	-0.328864	2.21689
FUN14	-0.501394	1.11839
FYV4	-0.656783	1.15729
FZO1	-0.0875575	0.151528
GCS1	0.121032	1.48562
GCV3	-0.0682462	0.218763
GEA1	0.601089	1.32842
GEM1	0.196676	0.500863
GEP3	-1.83652	1.07084
GEP7	-0.153416	0.491042
GET1	0.100041	0.183897
GGC1	-0.230965	2.71682
GLK1	-0.0679983	0.811254
GLN4	0.0275548	0.328821
GLO4	-0.187548	0.82239
GNP1	-0.220015	1.65462
GPD2	0.114098	0.441338
GPM1	-0.030824	0.137446
GPX1	0.299709	0.535798
GPX2	0.0178636	0.0951957
GRS1	-0.0357304	0.501056
GRS2	-0.02657	0.0320343
GRX2	0.0562127	0.279132
GRX5	0.024718	0.11919
GUP1	0.0569477	0.181335
GUS1	-0.0104415	0.0743156
GUT1	-0.371046	3.27862
GUT2	-0.248882	1.72229
HAP1	-0.0347916	0.0143956
HEM1	-0.108691	0.355126
HEM14	-0.0827344	0.28053
HEM15	-0.0534973	0.332856
HEM25	-0.641017	3.75061
HER2	-0.04002	0.122485
HFA1	1.11234	0.788059
HFD1	-0.0529569	0.347051
HMF1	-0.0896619	0.632855
HSP10	0.0364412	0.292714
HSP60	-0.0186348	0.276746
HSP78	-0.0924873	1.03228
HTS1	-0.110021	1.21428
HXK1	0.0728588	1.13926
HXK2	-0.0583769	0.443664
HXT6	-0.336618	0.522982
HYR1	-0.640516	1.26292
IBA57	-0.105609	0.458565
ICL2	-0.488088	1.08152
ICP55	0.0214717	0.135078
IDH1	-0.232089	1.76
IDH2	-0.114217	0.711814
IDP1	-0.232526	1.89337
IDP2	-0.663758	2.22712
IFM1	-0.0350494	0.0502022
ILV5	-0.0418924	1.05924
ILV6	-0.0920016	0.370715
IMG1	-0.127276	0.863624
IMG2	0.0658741	0.476532
IMO32	0.0230471	0.0400119
INA17	-1.24351	0.586194
INA22	-0.0888487	0.0668069
INH1	-0.450309	3.17367
IRA2	-0.163302	0.425857
IRC15	-0.440633	0.354805
ISA2	0.207671	0.136495
ISC1	0.0716941	0.163296
ISD11	0.0449759	0.641498
ISM1	0.448629	0.364375
ISU1	0.182489	0.417338
ISU2	-0.508313	0.914793
JAC1	0.016613	0.0585316
JSN1	0.0145327	0.0509604
KGD1	-0.215926	1.05255
KGD2	-0.36688	2.63982
LAM5	0.150025	0.513553
LAT1	0.0463015	0.283272
LEC1	-0.0768998	0.638729
LEU4	0.0666409	0.529249
LEU9	0.102597	0.62288
LMO1	-0.208388	0.497088
LPD1	-0.269736	3.29814
LSC1	-0.134745	0.455012
LSC2	-0.315917	0.976957
LYS21	-0.0897662	0.816934
MAE1	0.0889098	0.272314
MAM33	0.148439	0.782188
MAS1	-0.0653553	0.930764
MAS2	0.0951392	0.676582
MBA1	-0.256707	0.315239
MBR1	-0.079998	0.218288
MCD1	-0.360054	0.198106
MCP2	-0.333077	0.48752
MCR1	-0.236281	0.877686
MCT1	-0.328324	0.718917
MCX1	-0.0704981	0.309656
MDH1	-0.348253	3.86065
MDH3	-0.13289	1.07449
MDJ1	-0.027319	0.173577
MDL1	-0.310258	0.503587
MDL2	-0.28233	0.865066
MDM10	-0.393302	0.801492
MDM32	0.358633	0.599249
MDM36	-0.771207	0.733385
MDM38	0.0149816	0.0835422
MDV1	-0.0653693	0.239504
MEF1	0.0699247	0.327673
MET7	0.358073	0.750209
MFB1	-0.0534722	0.0652989
MGE1	0.00974337	0.0132723
MGM1	0.0544612	0.0878385
MGM101	-0.1811	0.70301
MGR1	0.0330881	0.226658
MGR2	-0.499965	1.35425
MGR3	0.0702057	0.442417
MHR1	-0.102057	0.713345
MIA40	-0.0144138	0.0253366
MIC10	-0.22262	0.878431
MIC12	-0.135193	0.776098
MIC19	-0.279547	0.870528
MIC26	-0.186635	1.07234
MIC27	-0.0426222	0.0304104
MIC60	-0.301547	2.74857
MIP1	-0.695125	0.414312
MIR1	-0.388253	2.71672
MIS1	-0.030276	0.373246
MIX17	0.123383	0.313646
MIX23	0.384378	0.684014
MMF1	-0.038222	0.544888
MMM1	-0.201261	0.712143
MMR1	-0.410272	0.152939
MMT1	0.0570962	0.0183532
MMT2	-0.0121651	0.0331617
MNP1	-0.426949	0.48347
MOD5	-0.126275	0.209229
MPC1	0.418877	0.36557
MPC2	-1.25201	0.941055
MPC3	0.108351	0.224763
MPM1	-0.101395	0.277012
MRF1	-0.380263	0.379221
MRH4	-0.463702	0.750792
MRM1	0.115556	0.630344
MRP1	0.0550938	0.338498
MRP10	0.332886	0.336021
MRP13	-0.0416584	0.196162
MRP17	-0.665402	2.65001
MRP2	-0.222465	0.447221
MRP20	-0.0909405	0.305449
MRP21	-0.545928	1.09605
MRP4	0.201707	0.251369
MRP49	-0.242314	0.994514
MRP51	-0.357098	0.815126
MRP7	-0.121002	0.589191
MRPL1	-0.0323639	0.110525
MRPL10	-0.0680313	0.43678
MRPL11	0.00391452	0.00882612
MRPL13	-0.102332	0.493215
MRPL15	-0.233936	1.6981
MRPL16	-0.635119	0.694012
MRPL17	0.026734	0.120126
MRPL19	0.068622	0.164098
MRPL20	-0.14593	0.562404
MRPL22	-0.302338	2.41652
MRPL23	-0.255842	0.457414
MRPL24	-0.264308	1.45922
MRPL25	0.109625	0.284767
MRPL27	-0.15505	0.379695
MRPL28	-0.0208225	0.0927716
MRPL3	0.0868861	0.104765
MRPL31	-0.108541	0.512388
MRPL32	-0.0457923	0.328302
MRPL33	-0.149198	1.36805
MRPL35	-0.0376218	0.181549
MRPL36	-0.139308	0.611666
MRPL37	-0.203789	1.01208
MRPL38	0.00386175	0.00671009
MRPL39	-0.253413	1.03946
MRPL4	-0.0568027	0.128801
MRPL40	-0.0722103	0.350568
MRPL44	0.341208	0.32447
MRPL49	-0.148037	0.396522
MRPL50	-0.162721	0.497527
MRPL51	-0.249662	0.642996
MRPL6	-0.295902	2.50319
MRPL7	-0.195603	0.490304
MRPL8	-0.156001	1.64415
MRPL9	-0.396688	0.956249
MRPS12	-0.0192261	0.0458246
MRPS16	-0.180229	1.22912
MRPS17	-0.124572	0.711862
MRPS18	-0.220488	0.651515
MRPS28	-0.260748	0.906554
MRPS35	-0.129683	0.765627
MRPS5	-0.170385	0.963464
MRPS8	-0.0880648	0.31899
MRPS9	-0.210693	0.587561
MRS1	0.00027212	0.00059419
MRS3	0.156247	0.207319
MRS4	0.609261	0.793499
MRX3	-0.370177	0.439099
MRX9	0.207311	0.80552
MSC1	0.112539	0.185554
MSC6	-0.10601	0.697425
MSD1	-0.0935574	0.472827
MSE1	0.130961	0.302664
MSF1	-0.190766	0.380687
MSK1	0.149712	0.812013
MSM1	-0.0187858	0.028197
MSP1	-0.0533943	0.21712
MSR1	-0.0224667	0.0106373
MSS116	0.238061	1.60589
MSS2	0.281623	1.02003
MSS51	-0.341861	0.607104
MST1	0.254534	1.87481
MSW1	0.142797	0.677356
MSY1	-0.431274	0.734304
MTC1	-0.0951087	0.217862
MTF1	0.271306	0.651705
MTF2	-0.0819778	0.667196
MTG2	-0.792188	1.13236
MTM1	-0.7976	0.32348
MTO1	-0.353085	0.325946
MXR2	0.0668977	0.413633
MZM1	-0.258208	0.407819
NAM2	0.343714	1.69262
NAM9	-0.0607236	0.43701
NCE103	-0.244979	0.197454
NDE1	-0.265704	1.96696
NDE2	-0.217074	0.929966
NDI1	-0.274913	1.82828
NFS1	0.00154877	0.00908546
NFU1	-0.0295893	0.159952
NIF3	0.0255483	0.0702221
NIT2	-0.158578	0.441063
NPL4	0.0922235	0.424365
NTG1	0.0470813	0.0356009
NUC1	-0.0551033	0.209545
NVJ2	0.0971851	0.0678322
OAC1	0.333044	0.919955
1-Oct	-0.138701	0.206392
ODC1	-0.434361	1.33908
ODC2	-0.342721	1.17852
OM14	-0.367743	1.44692
OM45	-0.228083	1.099
OMA1	-0.173874	1.83172
OMS1	-0.21429	1.049
OPI3	0.396205	0.493335
OSM1	-0.18074	0.778312
OXA1	0.0662505	0.0839857
OXR1	-0.0723883	0.14065
PAM16	0.08137	0.747329
PAM17	-0.335442	2.34175
PAM18	-0.0963014	0.397957
PAN5	0.210387	0.963521
PDA1	0.0162602	0.127948
PDB1	-0.0608692	0.469932
PDX1	-0.0947787	0.356596
PDX3	-0.0628204	0.517313
PET100	-0.128949	0.427318
PET112	0.159401	0.193725
PET122	-1.26261	0.72512
PET123	-0.0487251	0.217474
PET127	0.259015	0.158313
PET54	-0.157799	0.309111
PET8	-0.43675	0.360313
PET9	-0.207499	1.5777
PFK1	-0.00151	0.0166676
PFK2	0.0837186	0.62575
PGC1	0.274144	1.35659
PGI1	0.153002	0.931443
PGK1	-0.0116266	0.103251
PGS1	-0.349822	1.05315
PHB1	-0.0548553	0.158798
PHB2	0.0143121	0.0410729
PIC2	0.0482025	0.24252
PIL1	-0.0147012	0.120768
PIM1	0.014026	0.0416064
PIS1	5.26745	6.00884
PKP1	-0.24945	0.324046
PKP2	-0.413121	0.959788
PNT1	-0.681603	0.35578
POR1	-0.221003	3.63091
POR2	-0.049997	0.0233695
POS5	-0.118186	0.304897
POT1	-0.206926	0.542677
PPA2	0.0103207	0.0458184
PPE1	0.150209	0.502853
PPG1	0.149359	0.156941
PRD1	-0.0319449	0.301459
PRE6	0.0463295	0.324851
PRX1	-0.0572739	0.461709
PSD1	-0.246965	0.419958
PTC5	0.282749	0.546672
PTC7	-0.0873324	0.516741
PUF3	0.149843	0.741596
PUS4	0.166122	1.76628
PUS6	-0.118535	0.0745625
PUT2	0.141933	0.993387
PYK2	0.278869	1.17363
QCR10	-0.105639	0.110552
QCR2	-0.3222	2.49264
QCR6	-0.307781	0.424287
QCR7	-0.287451	0.846497
QCR8	-0.323093	1.48754
QRI7	-0.336454	0.326325
RAD27	0.0474733	0.206473
RAD51	-0.0074609	0.00570642
RAD52	-0.183093	0.572938
RAS2	0.146804	0.339782
RCF1	0.0468864	0.360581
RCF2	-0.294626	1.95376
REX2	-0.316361	0.531376
RHO5	0.375569	0.760913
RIB3	0.0685686	0.107765
RIB4	-0.118493	0.311483
RIM1	-0.0909723	0.466475
RIM2	0.248649	1.63334
RIO1	-0.143728	1.16202
RIP1	-0.283511	0.894807
RMD1	-0.0306149	0.160693
RMD8	0.0189171	0.0657129
RMD9	0.222733	0.953071
RML2	-0.0426165	0.903718
RNA14	0.48804	1.31218
RPC34	0.475829	0.823018
RPM2	0.0890738	0.125323
RPN11	0.00508944	0.0261444
RPO41	0.191009	0.0708498
RRF1	0.110302	0.325367
RSM10	-0.0548776	0.119151
RSM18	-0.384458	1.47768
RSM19	-0.176488	0.999693
RSM22	-0.181518	0.346694
RSM23	-0.161849	1.07446
RSM24	-0.0097345	0.0145346
RSM25	-0.0658264	0.203988
RSM26	-0.0192184	0.108017
RSM27	-0.0887454	0.143239
RSM28	-0.0465933	0.333495
RSM7	-0.360493	1.52266
SAM35	-0.0305818	0.102093
SAM37	0.032582	0.0717396
SAM50	0.00789706	0.02261
SAR1	-0.153444	0.453644
SCO1	0.187675	0.743501
SCO2	0.0136496	0.0746877
SCY1	-0.0942752	0.306076
SDH1	-0.302295	2.10635
SDH2	-0.219868	0.982465
SDH3	0.0576077	0.43403
SDH4	-0.219147	0.642623
SDH5	0.149515	0.193298
SDH6	-0.168332	0.577508
SDH7	-1.34779	0.840875
SEN15	0.0900688	0.0490566
SFC1	-0.691939	1.99267
SHE10	-0.0395966	0.357856
SHE9	0.347526	1.78491
SHH4	-0.371653	0.464172
SHM1	-0.164995	1.04746
SHM2	0.0110226	0.0452886
SHY1	0.158865	0.16676
SLM5	-0.0553217	0.0623027
SLS1	-0.434128	1.66175
SLT2	0.14741	1.26112
SOD1	-0.178732	0.486137
SOD2	-0.235979	2.05969
SPG1	0.224033	0.960762
SSA2	0.129991	1.10636
SSC1	0.0681318	1.49665
SSQ1	-0.01404	0.057947
STE23	-0.0918611	0.405399
STF1	0.457821	0.275016
STF2	0.0900682	0.0912093
SUA5	0.022679	0.155452
SWS2	0.0832424	0.0981845
TAH18	0.0389531	0.0212163
TAM41	-0.442268	0.639273
TAZ1	-0.706496	1.70473
TBS1	-0.270367	0.155892
TCM62	-0.0335814	0.0379003
TDH1	0.0238457	0.0464111
TDH2	0.0162652	0.0381053
TDH3	-0.0648772	0.710825
TEF1;TEF2	0.0507743	1.13171
TGL2	0.345116	0.694669
TIM10	0.0968075	1.10195
TIM11	-0.789581	1.23708
TIM12	0.209654	0.158264
TIM13	-0.041523	0.25621
TIM17	-0.151867	0.212757
TIM21	0.0339597	0.0630724
TIM22	-0.405265	1.77357
TIM23	-0.0373039	0.172378
TIM44	0.0387007	0.656338
TIM50	0.0835482	0.778133
TIM54	-0.0600821	0.355953
TIM8	-0.0652816	0.131498
TIM9	0.114508	0.156046
TMA19	0.0385049	0.258076
TOM20	-0.147854	0.476137
TOM22	-0.00995	0.0459779
TOM40	0.0119451	0.068285
TOM5	0.215373	0.391828
TOM7	-0.344179	1.07588
TOM70	0.137184	0.676048
TOM71	-0.190432	1.21097
TPI1	0.0488987	0.362543
TRM1	-0.0778351	0.400774
TRM5	0.106136	0.553487
TRR1	-0.0682151	0.492001
TRR2	0.0995382	0.164309
TRX1	0.117513	1.97251
TRX3	-0.0907389	0.774698
TRZ1	0.282624	0.301552
TUF1	-0.014246	0.214075
UBC8	-0.1273	0.624631
UBP16	-0.0909929	0.174096
UBP3	0.00784238	0.0249878
UGA1	0.129923	1.25378
UGO1	0.166394	0.956695
UNG1	0.508161	1.26212
USB1	0.922879	0.594845
UTH1	0.461105	1.08599
VAR1	-0.329252	1.56759
VAS1	-0.0184441	0.605643
VMS1	-0.192118	0.296546
VPS13	0.0131512	0.0707181
VPS54	0.0647949	0.109825
XDJ1	0.0801951	0.169707
YAT1	-0.410457	1.42692
YCK1	-0.0103893	0.0272511
YFH1	0.0573044	0.17256
YHB1	-0.317011	0.597921
YHM2	-0.335225	1.45182
YLH47	0.0882079	0.172963
YMC1	-0.459738	3.03927
YMC2	0.0624212	0.0886766
YME1	-0.0213254	0.0728783
YME2	-0.0452067	0.370155
YML6	0.552284	0.869072
YMR31	-0.28384	1.95105
YNK1	-0.310711	1.86285
YSA1	-0.0194569	0.0325722
YSP2	0.329281	0.445866
YTA12	0.0279121	0.156544
ZIM17	0.816483	2.19314
YHR033W	-0.331177	0.673459
YKL107W	0.0732009	0.0720734
YBR255C-A	-0.241061	0.502188
YPR010C-A	-0.437305	2.68474
YML131W	-0.0932458	1.64791
YNL194C	0.146347	0.318932
YMR206W	0.00445461	0.00830818
YNR034W-A	0.32847	0.84853
YBR241C	0.0756238	0.0485269
YNL195C	0.0402279	0.0582174
YKL187C	0.023716	0.02145
YGR067C	0.237907	0.28287
YGL159W	-0.361788	0.514293
YNL108C	0.0443923	0.180087
YBR220C	-0.0970647	0.100656
YOL057W	0.0962181	0.441381
YJR124C	-0.533904	0.646534
YHR020W	-0.0184549	0.139104
YDL057W	-0.306561	1.18594
YIL161W	-1.40759	1.27008
YJL016W	-0.186717	0.119243
YDL012C	-0.192298	0.562104
YMR147W	0.103682	0.413521
YIL108W	0.0539112	0.49355
YLR419W	0.153535	0.664875
YDR476C	-0.0778618	0.642029
YCR090C	0.0110264	0.024322
YPL225W	0.00096639	0.00492647
YDR109C	-0.191045	0.566788
YOR111W	0.0309143	0.124937
YMR087W	-0.174471	0.319659
YFR016C	0.0288512	0.180799
YPR063C	0.195239	0.445498
YMR130W	0.251174	0.539052
YBL036C	0.155247	1.03818
YMR074C	-0.0612542	0.0709624
YGR130C	-0.152034	0.508893
YGL108C	0.0295833	0.0108606
YLR173W	-0.464025	0.935674
YKL023W	0.371301	0.428336
YMR310C	-0.127308	0.337979
YPL245W	0.738141	0.907908
YML079W	0.0249341	0.0446887
YLR345W	0.0218118	0.0822976
YPR114W	0.414408	0.449025
YML096W	0.787979	0.385268
YDL086W	-0.0996901	0.328716
YER152C	-0.0515277	0.284042
YHR078W	-0.361171	0.174599
YGL140C	0.193899	0.555977
YLR257W	0.0449492	0.151451
YLR179C	-0.0574722	0.218126
YMR027W	-0.0117861	0.0408374
YGL242C	-0.0367934	0.143372
YPR084W	-0.113296	0.0648739
YMR090W	0.115331	0.252081
YLL032C	-0.133134	0.261538
YHR127W	0.470392	1.11767
YGR053C	-0.685613	0.790102
YLR149C	-0.954465	1.1541
YER010C	0.0261313	0.049397
YLR460C	0.216424	1.39813
YGL039W	-0.000548	0.00244745
YKL075C	0.0407696	0.0387906
YOL098C	0.104413	1.47545
YFR006W	0.145168	0.919033
YBR096W	0.189264	0.494158
YMR196W	-0.0861804	0.184167
YDL218W	0.109449	0.0993428
YKL069W	0.0932795	0.240822
YCR051W	-0.0214628	0.235324
YGR126W	0.68933	1.17107
YML020W	0.969085	0.699547
YCR023C	0.485189	1.34384
YPL067C	-0.024299	0.0349929
YHR112C	0.0512327	0.339882
YPR022C	0.42387	0.3118
YLR407W	0.497904	0.46395
YDR239C	0.0520337	0.0551498
YDL124W	0.262189	0.889105
YKL050C	-0.350827	0.25257
YDR286C	-0.380732	0.434146
YLR126C	-0.492403	2.17071
YGR054W	0.116692	1.29587
YPL247C	0.424576	1.53743
YNL035C	0.0121028	0.04012
YLR177W	0.478254	1.4875
YPR089W	0.0235329	0.0165213
YKL100C	0.0322139	0.146642
YLR361C-A	-0.20024	0.072836
YPL150W	0.368199	0.156474
YDL180W	-0.572438	0.442882
YJR011C	0.422859	0.279962
YER034W	0.50482	0.251537
YHR122W	-0.0298964	0.0974388
YJL070C	0.415311	0.631695
YJL055W	0.00312042	0.010155
YGR117C	-0.257974	1.85183
YMR160W	0.61222	0.498498
YLR287C	0.437754	0.935744
YDR444W	-0.0747554	0.109911
YGL082W	0.156219	0.333541
YLR118C	-0.188694	0.569438
YBR287W	0.032533	0.0408243
YCR016W	0.128171	0.435428
YKR078W	-0.336106	0.166528
YMR253C	0.110367	0.0743323
YDR262W	0.214869	0.998807
YNR048W	0.389484	0.286039
YCR043C	0.480835	0.476456
YOR131C	-0.0649427	0.231331
YER156C	0.269996	1.27244
YLR326W	-0.0063041	0.00798273
YCL012C	-0.205094	0.329988
YJL132W	0.962397	0.753676
YNL040W	-0.026001	0.042873
YGR283C	-0.277685	0.353808
YFR018C	-0.148794	0.582187
YBR225W	-0.0579039	0.159491
YPL191C	-0.0350981	0.0136549
YMR315W	0.0921358	1.00738
YBR137W	0.185396	0.469404
YDR341C	-0.0209955	0.108319
YLR278C	-0.663061	0.339575
YGR266W	0.286772	1.68868
YNL181W	0.153652	1.44493
YML082W	-0.0369593	0.121785
YJR096W	0.132957	0.619103
YBR062C	-0.29933	1.10767
YMR178W	0.0677655	0.335772
YGR017W	0.1862	0.991805
YGR122W	-0.178222	1.09943
YMR099C	0.0426375	0.275261
YGR111W	0.117913	0.728838
YER079W	-0.231095	0.606126
YDR391C	0.598486	1.07198
YDL199C	0.554086	0.985712
YBL086C	-0.421932	0.858553
YJR142W	0.314471	1.2705
YKL091C	0.30747	1.46118
YGR210C	-0.300365	0.459117
YNL050C	1.34439	1.76491
YDL144C	-0.0704435	0.330705
YLR225C	0.0520789	0.139492
YNL193W	0.0581334	0.105546
YLR352W	-0.216169	0.494364
YHL018W	0.346552	0.668585
YKR018C	0.0178941	0.188958
YMR124W	0.199443	0.949254
YDR248C	0.0438512	0.0861385
YLR001C	-0.409947	1.52693
YMR209C	0.226979	0.48142
YDR061W	0.168832	0.61232
YMR295C	-0.0070979	0.0233117
YGR026W	0.0670478	0.0461172
YKL033W-A	0.053496	0.48137
YBR230W-A	-0.291689	0.26174
YBL055C	0.0396531	0.135753
YER134C	0.0240262	0.128115
YPR148C	0.127819	0.692538
YKL063C	-0.0658499	0.154991
YMR226C	0.0537198	0.827339
YGR127W	0.309488	1.85939
YNR021W	-0.0410385	1.04861
YGR237C	-0.22905	0.711793
YHR045W	-0.0628916	0.176415
YJL049W	0.423439	0.767346
YPR172W	-0.0314096	0.16323
YNL208W	0.102888	0.374382
YEL043W	-0.355926	0.677475
YOR097C	0.46214	0.534823
YNL011C	-0.43207	0.619291
YOR238W	0.0221608	0.0613615
YBR085C-A	0.267925	0.513544
YGL114W	-0.436892	0.309216
YGL185C	-0.0151094	0.0321273
YOL107W	0.135553	0.175728
YHR097C	0.377831	1.02185
YGR201C	0.0494245	0.0982003
YNL115C	-0.0054696	0.0373687
YPL113C	-0.525993	0.531676
YGR250C	-0.0824382	0.641898
YIL055C	0.0952854	0.143817
YOR289W	-0.0008335	0.00256691
YCR087C-A	-0.248087	0.305749
YIR035C	0.0150725	0.106452
YPR127W	0.0735709	0.199734
YKR070W	-0.221743	0.52468
YHR138C	0.171557	1.09915
YMR114C	-0.0927836	0.857043
YJL068C	-0.0770117	0.589775
YBL029C-A	0.0869618	0.221264
YBR053C	0.00109673	0.00306104
YJR085C	-0.150417	0.287046
YNL134C	-0.0001844	0.00132252
YPR098C	-0.522482	0.45471
YMR102C	-0.045557	0.0933782
BcPIPLC	-0.937163	0.668843
YBR242W	0.172845	0.218709
YDR415C	-0.983444	0.511193
YLR108C	0.768265	0.733667
YMR262W	0.214253	0.16132
YLR413W	-1.48149	0.944173
YOR283W	0.107461	0.278324
YCR061W	0.865117	1.55436
AAH1	-0.784135	1.45131
AAP1	0.108179	0.774393
AAR2	0.028266	0.0414823
AAT2	0.0290699	0.467772
ABD1	-0.0809263	1.18105
ABF1	0.0930538	0.61407
ABP1	0.0685272	0.351321
ABP140	0.116255	0.774451
ABZ1	0.559126	1.79704
ABZ2	0.253532	1.42595
ACB1	0.0241566	0.118563
ACC1	0.0223122	0.0261935
ACF2	0.112617	0.427453
ACF4	0.553724	1.22895
ACK1	-0.206968	0.72362
ACO2	-0.0200068	0.0345211
ACS1	-0.12248	0.655177
ACS2	-0.0312335	0.170077
ACT1	0.240559	2.30126
ADA2	0.00805219	0.0173484
ADD37	0.326688	0.819671
ADD66	0.389842	0.738439
ADE1	-0.0109177	0.0712976
ADE12	-0.0905387	1.26603
ADE13	-0.0670242	0.847322
ADE16	0.0148265	0.105279
ADE17	-0.0599963	0.460305
ADE2	0.0977771	2.4272
ADE3	-0.0847371	0.505634
ADE4	0.11458	1.12424
ADE57	-0.147785	0.815989
ADE6	-0.156467	1.1965
ADE8	0.124557	0.904673
ADH1	0.0372333	0.294145
ADH2	-0.584044	2.23433
ADH5	-0.105539	0.853734
ADH6	0.0920773	0.332923
ADI1	-0.0207831	0.0509421
ADO1	-0.0752068	0.17638
ADP1	0.282913	0.932533
ADR1	0.274813	0.637201
ADY2	-0.51126	1.46437
AFG2	0.0376091	0.138862
AFT1	-0.645521	0.575999
AGE2	0.157159	0.81012
AGP1	-0.624655	0.621138
AGP2	-0.232179	0.217994
AGX1	-0.51197	2.32834
AHA1	0.173628	1.18991
AIM10	-0.0082486	0.00837249
AIM14	0.0561441	0.0611773
AIM17	-0.0040213	0.0168911
AIM2	-0.418799	1.33737
AIM21	-0.168364	1.11369
AIM23	-0.349487	1.2799
AIM25	0.368774	0.784976
AIM29	0.0580635	0.762159
AIM3	-0.122881	0.114149
AIM41	-0.100752	0.442336
AIM6	0.00435511	0.0193942
AIM7	-0.19595	0.311851
AIM9	-0.121325	1.65968
AIP1	-0.0615718	0.347973
AIR1	-0.161529	0.0863672
AIR2	0.330304	0.688156
AKL1	-0.0156473	0.0864102
AKR1	-0.0314916	0.605716
ALB1	-0.0123355	0.0142982
ALD2	-0.0881131	0.372984
ALD3	0.527446	0.630261
ALE1	0.0805829	0.399572
ALF1	0.598031	0.724828
ALG1	-0.164219	0.363783
ALG11	-0.145594	0.475984
ALG12	0.12303	1.12855
ALG13	0.120241	0.407193
ALG14	-0.0082903	0.00868257
ALG2	0.0283426	0.106777
ALG5	-0.0652637	0.212911
ALG6	-0.118083	0.519599
ALG9	0.0174395	0.11791
ALR1	0.413027	0.444386
ALT2	0.0151558	0.0126239
ALY1	-1.23402	1.93784
ALY2	0.0722523	0.24844
AMD1	0.089215	0.89024
AME1	0.220142	0.953964
AMS1	-0.0823555	0.320924
ANB1	-0.174146	0.0928793
ANP1	0.0426909	0.125301
ANR2	-0.003713	0.00645785
ANT1	-0.0916004	0.253353
AOS1	0.644827	1.01395
APA1	0.226186	2.659
APA2	0.101012	0.673129
APD1	-0.17331	0.350136
APE1	-0.0724303	0.57419
APE2	0.0385577	0.127948
APE3	0.187819	1.39256
APE4	0.0959384	0.555173
APJ1	-0.0346518	0.0211133
APL1	0.217857	0.443131
APL2	0.108849	0.625438
APL3	-0.256079	0.402129
APL4	0.0685552	0.50161
APL5	0.257298	1.1445
APL6	0.336201	1.01634
APM1	0.0327396	0.0876581
APM2	-0.0177231	0.0187103
APM3	0.143132	0.406667
APM4	0.275091	0.684115
APS1	0.484907	0.410207
APS2	0.0236403	0.0739573
APS3	0.40241	0.45613
APT1	0.202363	0.562907
APT2	-0.428951	0.676886
ARA1	-0.0358696	0.152057
ARA2	0.0740814	0.479993
ARB1	0.0670617	0.747924
ARC1	-0.0158698	0.0652009
ARC15	-0.0050869	0.0180729
ARC19	0.147358	0.670075
ARC35	0.13556	0.466676
ARC40	0.163069	0.430273
ARD1	0.054128	0.189695
ARE1	-0.0216519	0.0365475
ARE2	-0.155331	0.29739
ARF1	0.0620302	0.430305
ARF2	-0.0549825	0.402591
ARF3	0.0783526	0.209773
ARG1	-0.459607	1.401
ARG4	-0.0471185	0.116168
ARG82	0.570578	0.45058
ARI1	0.266123	0.598499
ARK1	-0.651816	1.05853
ARL1	0.0464541	0.172295
ARL3	-0.292868	0.853389
ARN1	-0.592928	0.833001
ARN2	-0.253695	0.29617
ARO1	-0.106415	0.659987
ARO10	0.0576986	0.122529
ARO2	-0.0419134	0.23615
ARO3	-0.0490303	0.210444
ARO4	-0.222945	0.851632
ARO7	0.0649808	0.441942
ARO8	-0.190076	0.660467
ARO9	-0.254736	0.909172
ARP1	-0.35706	0.233518
ARP2	0.0458387	0.725223
ARP3	0.0195312	0.0732277
ARP4	-0.284131	0.954167
ARP5	-0.0448259	0.19462
ARP6	0.00326697	0.00259437
ARP7	0.234761	0.941016
ARP8	-0.0357456	0.0815572
ARP9	-0.0052643	0.0295856
ARX1	-0.0256672	0.0823209
ASC1	-0.0039577	0.0591424
ASF1	0.137433	0.562669
ASG1	0.187005	0.823615
ASI3	-1.01122	0.680348
ASK1	0.445429	0.266652
ASK10	0.320368	0.794701
ASM4	0.00909487	0.0162264
ASN1	-0.0664533	0.388064
ASN2	0.0525303	0.419911
ASP1	0.0764077	0.632426
AST1	0.0541808	0.0540261
AST2	-0.162022	0.878548
ATE1	-0.107897	0.254041
ATF2	0.557323	0.566308
ATG1	0.0551484	0.150501
ATG11	-0.175936	0.28735
ATG13	0.117773	0.323791
ATG15	-0.015679	0.0403676
ATG17	-0.0868845	0.227455
ATG18	0.117812	0.191032
ATG19	-0.0589555	0.0676939
ATG2	0.0918423	0.10624
ATG20	-0.246297	0.537519
ATG21	0.144439	0.875514
ATG22	0.306601	1.36212
ATG23	0.449893	0.805155
ATG26	0.0750793	0.126787
ATG34	0.144198	0.413118
ATG40	0.0526536	0.132153
ATG42	0.144937	0.321978
ATG7	-0.0469964	0.372268
ATH1	0.0714022	0.179772
ATO2	-0.147086	0.220136
ATO3	0.17918	0.434154
ATX1	-0.189166	1.38952
AUR1	-0.399134	0.303938
AVL9	0.0829563	0.26278
AVO1	-0.433516	0.5537
AVT1	0.290156	0.59913
AVT3	0.233112	0.501874
AVT7	0.240438	0.379939
AXL2	-0.142107	0.0667288
AYR1	-0.0319328	0.0996789
AZF1	0.106651	0.284321
BAG7	0.948561	0.362185
BAP2	-0.136137	0.502414
BBC1	-0.0919921	1.13257
BCD1	-0.74811	1.53901
BCH1	0.0325279	0.0717128
BCH2	-0.0582352	0.073467
BCK1	0.111016	0.0506472
BCP1	-0.0710697	0.154019
BCY1	0.0405604	0.155476
BDF1	0.295571	0.747242
BDH1	0.146987	0.879612
BDH2	0.555637	1.28063
BDP1	-0.0520407	0.0180874
BEM1	0.0844548	0.267379
BEM2	-0.0336761	0.0719828
BEM3	-0.408358	0.28488
BEM4	0.0822792	0.206202
BER1	0.0922104	0.115489
BET1	0.185806	0.492843
BET2	0.318919	0.487406
BET3	0.157475	0.288368
BET4	0.281309	0.808909
BET5	0.618742	0.67466
BFR1	0.219228	0.88976
BFR2	0.0436535	0.441961
BGL2	0.0830809	0.285865
BIG1	0.637738	0.192581
BIK1	0.255913	0.477665
BIM1	-0.173864	0.241335
BIO2	1.56251	1.40219
BLM10	0.0987422	0.456066
BMH1	0.0753829	0.561052
BMH2	0.0446904	0.42906
BMS1	-0.104689	0.35913
BMT6	-0.392363	0.524285
BNA1	-0.128165	0.884225
BNA4	-0.317797	0.671325
BNA5	-0.115748	0.194249
BNA6	-0.0713259	0.265722
BNA7	0.0147908	0.0291385
BNI1	-0.139613	0.459933
BNI4	-0.410161	0.78287
BNI5	0.19915	0.619104
BOI1	-0.133446	0.224664
BOI2	-0.13796	0.468776
BOL2	0.2354	0.586622
BOS1	0.0605876	0.637396
BPH1	-0.075043	0.0301706
BPL1	-0.190866	0.848297
BPT1	0.0171445	0.0333107
BRE1	-0.0488008	0.170161
BRE2	0.0323283	0.0540441
BRF1	0.660635	1.11588
BRN1	0.059756	0.136275
BRO1	0.0973612	0.941911
BRR2	-0.0465361	0.182693
BRX1	0.0960668	0.623907
BSP1	0.321187	0.508927
BTN2	2.86263	2.08693
BTS1	0.14045	0.140494
BUB3	-0.184414	0.0726414
BUD13	-0.259385	0.202727
BUD14	-0.374168	0.311225
BUD16	0.339893	0.257965
BUD17	-0.258432	0.318468
BUD2	-0.0768191	0.236884
BUD20	-0.273977	0.159919
BUD21	0.0925185	0.672769
BUD22	-0.463491	1.73243
BUD23	-0.112217	0.141561
BUD27	-0.0899029	0.123743
BUD3	0.157709	0.300944
BUD31	0.118602	0.184365
BUD32	0.00718689	0.0233304
BUD4	-0.333243	0.339933
BUD6	0.167296	0.472433
BUD7	-0.23655	0.849194
BUG1	0.170951	0.776549
BUL1	0.153337	0.442411
BUL2	0.0702855	0.100098
BUR2	0.0644239	0.123391
BUR6	-0.136154	0.656321
BYE1	0.172968	0.46957
BZZ1	-0.0264937	0.0604524
CAB1	0.360038	1.29648
CAB2	0.103263	0.434576
CAB3	-0.0529416	0.164279
CAB4	0.0617682	0.194228
CAC2	0.130389	0.273711
CAF120	0.0691694	0.0512176
CAF130	0.048295	0.0936716
CAF16	-0.0606251	0.537575
CAF20	-0.300898	0.440409
CAF40	0.0953299	0.387231
CAJ1	-0.0714334	0.372762
CAK1	0.150626	0.13931
CAM1	0.0986296	0.375775
CAN1	0.536777	0.140042
CAP1	0.0519492	0.672722
CAP2	0.126269	0.950742
CAR1	0.120155	0.596998
CAR2	0.188781	0.623203
CAT8	-0.173905	0.354189
CBC2	0.0365372	0.20722
CBF1	0.295704	0.563197
CBF2	-0.0187928	0.0547815
CBF5	0.0889155	1.72689
CBK1	0.187641	0.711165
CBR1	-0.0683943	3.09902
CCC1	0.149982	0.776541
CCC2	-0.713809	0.818411
CCH1	-1.2058	0.846475
CCL1	-0.200793	0.459819
CCR4	0.0614955	0.38366
CCT2	0.0217578	0.192732
CCT3	0.0211792	0.144525
CCT4	0.0207691	0.107575
CCT5	0.119206	0.644667
CCT6	-0.0788136	0.154583
CCT7	0.102915	0.475386
CCT8	0.0214977	0.41838
CCW14	0.0534274	0.102201
CDC1	-0.0921981	0.230567
CDC10	-0.247813	0.626046
CDC11	0.0651194	0.342812
CDC12	0.126832	0.489618
CDC123	0.0985209	1.12035
CDC14	0.0753256	0.225897
CDC16	0.125126	0.101067
CDC19	0.107228	1.41872
CDC23	0.664956	0.531305
CDC24	0.237352	0.668418
CDC25	0.115358	0.0768509
CDC28	0.0977745	0.905125
CDC3	-0.0969671	0.689067
CDC31	0.00412687	0.00771827
CDC33	-0.0261656	0.42531
CDC34	0.114574	0.471527
CDC36	0.0851974	0.204562
CDC37	0.04614	1.0041
CDC39	0.0710354	0.60177
CDC42	0.158672	0.3477
CDC43	0.638638	0.241529
CDC50	-0.1378	0.329132
CDC53	0.0501607	0.279273
CDC55	0.277119	0.515539
CDC60	-0.101571	1.45589
CDC73	-0.0083408	0.0400143
CDC8	-0.232908	0.53511
CDD1	0.761937	0.831463
CDH1	-0.908476	0.420465
CDS1	0.0225652	0.151871
CEF1	0.0654529	0.087226
CEG1	-0.0650393	0.0187443
CEM1	-0.0150293	0.0650229
CEP3	0.50336	1.84721
CET1	0.113883	0.329903
CEX1	0.133712	0.410497
CFD1	-0.0219151	0.0351369
CFT1	0.173956	0.259805
CFT2	-0.119703	0.31966
CGI121	0.0190614	0.113815
CHC1	0.0822716	1.378
CHD1	0.053297	0.554173
CHK1	0
CHO2	0.209073	1.09681
CHS1	0.0769602	0.266534
CHS3	-0.286476	0.16256
CHS5	-0.0307713	0.142797
CHS6	0.0299797	0.0199935
CHS7	-0.638952	0.237015
CHZ1	-0.174425	0.358984
CIA1	0.42738	1.09245
CIC1	-0.0166016	0.157276
CIN2	0.0281951	0.0836465
CIN5	-0.361463	0.190752
CIS3	0.336754	1.12504
CKA1	0.227937	0.521625
CKA2	0.226414	1.67861
CKB1	0.00879288	0.0312182
CKB2	0.0363865	0.112464
CKI1	0.115644	0.559587
CKS1	0.0373707	0.10628
CLA4	0.346141	0.447689
CLC1	-0.0053361	0.0133339
CLF1	0.345288	0.297081
CLP1	0.204047	0.795932
CLU1	0.0375862	0.432377
CMD1	-0.10068	0.307385
CMK1	-0.128373	0.849793
CMK2	0.0567888	0.277859
CMP2	0.0571048	0.09701
CMR1	-0.10833	0.36593
CMS1	-0.0600834	0.640608
CNA1	-0.168624	1.21338
CNB1	0.297933	0.99263
CNE1	0.162053	0.650772
CNM67	-0.333437	1.12005
CNS1	0.0657361	0.983842
COF1	-0.062706	0.335057
COG1	0.0496546	0.160587
COG2	0.519211	1.92132
COG3	0.057167	0.482925
COG4	0.260992	1.79294
COG5	0.0238043	0.0531861
COG6	0.241123	0.83122
COG7	0.012715	0.044514
COG8	0.204145	0.217655
COP1	0.0193132	0.2222
COS6	-0.220162	0.168768
COS8	-0.201001	0.229278
COS9	-1.2279	0.919794
COT1	-0.267618	1.30868
COY1	0.173041	0.625969
CPA1	0.157364	0.119563
CPA2	0.0235367	0.0310569
CPD1	0.252975	1.02225
CPP1	0.0309366	0.0234873
CPR5	0.0573413	0.0568043
CPR6	0.136819	1.89529
CPR7	-0.0157808	0.0461536
CPR8	-0.391853	0.488399
CPS1	-0.0125923	0.0591419
CRG1	0.10261	1.37857
CRH1	0.128532	0.290445
CRM1	0.0961005	0.652312
CRM2	0.776554	1.08098
CRN1	0.122094	0.702617
CRP1	0.0244891	0.146389
CRT10	-0.380114	0.280347
CRZ1	0.346399	0.423642
CSA1	0.215392	0.142589
CSC1	-0.535852	2.27803
CSE1	0.173218	0.837431
CSE2	-0.255053	0.246985
CSE4	0.25972	0.101079
CSG2	0.175182	0.26946
CSL4	0.101278	0.451696
CSM1	0.199864	0.21964
CSN12	0.223656	0.450207
CSN9	-0.332325	0.270527
CSR1	0.130049	0.292588
CSR2	-0.207235	0.298919
CST26	0.0396805	0.80886
CST6	0.166211	0.56127
CTF18	0.178704	0.138589
CTF19	0.418521	0.191254
CTF4	0.193049	0.899518
CTF8	-0.101515	0.115429
CTI6	-0.256685	1.96839
CTK1	0.602396	0.848909
CTK2	-0.169447	0.648108
CTK3	-0.0271632	0.0418202
CTM1	0.686255	1.61719
CTO1	0.0183023	0.0312454
CTR1	-0.298173	1.3922
CTR86	0.238537	0.303069
CTR9	0.178303	2.0499
CTS1	0.126066	0.264289
CTS2	0.325802	0.82719
CUB1	-0.0442041	0.214985
CUE1	0.136764	0.592544
CUE3	0.0161568	0.0110714
CUE4	-0.309285	1.74776
CUE5	-0.0237834	0.0615159
CUL3	0.0598307	0.114549
CUP2	-0.205534	0.278278
CUS1	-0.0787821	0.217509
CUS2	-0.0371189	0.163583
CUZ1	0.191333	0.226211
CWC15	0.662302	0.715682
CWC2	-0.102596	0.141359
CWC22	0.0919224	0.227365
CWC23	0.499763	0.327381
CWC25	0.660927	1.67761
CWC27	0.81962	1.232
CWH41	-0.119117	0.305634
CWH43	-0.0480652	0.238931
CWP1	0.408728	0.855094
CYB5	0.0729141	0.248416
CYC8	0.059138	0.603624
CYK3	0.0848058	0.070113
CYS3	0.011446	0.0409348
CYS4	0.136916	0.555092
DAD2	0.406205	0.367529
DAD3	-0.151743	0.35534
DAK1	0.0425428	0.685536
DAK2	1.36088	0.527552
DAL81	-0.103367	0.152886
DAM1	-0.0740404	0.0221495
DAP1	0.198109	0.956406
DAP2	0.0255	0.0933984
DAS2	0.437924	2.18007
DBF2	-0.0286045	0.0695161
DBF20	-0.08087	0.0899317
DBP1	0.0173976	0.0264034
DBP10	-0.0344098	0.185519
DBP2	0.119832	0.881072
DBP3	0.0263532	0.133711
DBP5	-0.0429401	0.440677
DBP6	-0.0793571	0.831147
DBP7	0.123583	0.288962
DBP8	-0.035593	0.229481
DBP9	-0.0567112	0.160257
DBR1	-0.76818	0.806084
DCC1	-0.501449	0.961923
DCD1	-0.0211172	0.0304395
DCI1	-0.0600201	0.0597863
DCN1	-0.0517464	0.0635289
DCP1	0.0551116	0.286341
DCP2	0.0945574	0.591239
DCR2	-0.0117811	0.0142916
DCS1	-0.0239201	0.238623
DCS2	0.0254402	0.107177
DCW1	0.292305	1.53869
DDI1	0.0427405	0.357523
DDP1	0.0956796	0.418227
DDR48	0.155538	0.350943
DED1	0.141201	1.5012
DED81	-0.0394719	0.493014
DEF1	0.0655651	0.0930036
DEG1	0.0961762	0.36346
DET1	0.0676053	0.309483
DFG5	0.187087	0.686284
DFM1	0.117349	0.237475
DFR1	0.0729472	0.333494
DGA1	0.267923	0.780027
DGK1	0.227316	0.622978
DGR2	0.20891	0.225311
DHH1	0.0915388	0.67463
DHR2	0.86652	0.690037
DID2	0.178788	0.971154
DID4	-0.0486075	0.325695
DIE2	0.147943	0.991218
DIG1	0.496752	0.725639
DIG2	-0.479594	0.310916
DIM1	0.0894318	0.362318
DIP2	0.154619	0.469179
DIP5	0.253533	0.183403
DIS3	0.0155748	0.139258
DMA1	-0.143888	0.0749264
DMA2	0.00900396	0.0100928
DML1	-0.0385841	0.0347676
DNF1	0.145232	0.371652
DNF2	-0.0119139	0.0155706
DNF3	0.321029	0.506886
DOA4	0.140477	0.553107
DOG2	0.0948861	0.483762
DOM34	0.0977745	0.200307
DOP1	0.0661513	0.524459
DOS2	-0.267407	0.914353
DOT1	-0.3384	0.578189
DOT5	0.110967	0.251497
DOT6	0.204581	0.128503
DPB2	0.00223033	0.00206466
DPB4	-0.224346	0.527646
DPH1	-0.176577	0.585881
DPH2	0.173958	1.75808
DPH5	0.0273908	0.205552
DPH6	-0.249648	1.987
DPL1	-0.0443986	0.537287
DPM1	0.0479552	0.380636
DPP1	-0.10971	0.319189
DPS1	-0.11545	1.81708
DRN1	0.125971	0.23241
DRS1	-0.0577132	0.305277
DRS2	0.0279369	0.0783426
DSC3	-0.116051	0.244391
DSD1	0.115923	0.454521
DSE4	-0.780946	1.25655
DSF2	0.354608	0.293074
DSK2	0.152287	1.18068
DSL1	-0.0004374	0.00068075
DST1	0.0629946	0.382198
DTD1	0.0886396	0.277995
DUF1	0.273229	0.337493
DUG1	-0.0988712	0.86162
DUG2	0.343465	0.555602
DUG3	-0.128899	0.102109
DUN1	-0.0600767	0.215852
DUO1	0.164074	0.123484
DUS1	0.462869	1.72211
DUS3	0.626674	1.12908
DUS4	-0.36706	0.221408
DUT1	0.174838	0.626768
DYN2	0.0421492	0.113374
DYS1	-0.0181376	0.0664251
EAF1	-0.692464	0.740694
EAF3	-0.130833	0.185339
EAF5	0.601565	0.213092
EAF6	0.469859	0.436704
EAF7	0.594037	0.833141
EAP1	-0.0156949	0.0621362
EAR1	0.326314	0.10291
EBP2	0.0634079	0.148995
EBS1	-0.0465253	0.0590682
ECI1	-0.0263087	0.150995
ECM1	-0.156195	0.450652
ECM14	0.119383	0.296946
ECM15	0.175646	0.121465
ECM16	0.0829894	0.270055
ECM2	1.33021	1.20414
ECM21	0.15822	0.624315
ECM22	-0.157004	0.213085
ECM25	-0.410253	0.368411
ECM29	0.0851148	0.211486
ECM3	-0.411691	0.682263
ECM30	-0.295764	0.357432
ECM32	-0.234887	0.694478
ECM33	0.0877107	0.673816
ECM38	0.234327	0.187735
ECM4	0.110114	0.233541
ECT1	0.4254	0.786458
EDC1	-0.571828	0.853332
EDC3	-0.0858459	0.445642
EDE1	-0.0563545	0.327146
EFB1	-0.027146	0.13294
EFG1	-0.165739	0.975063
EFM1	-0.177709	0.568458
EFM2	0.373981	0.835395
EFM3	-0.0258776	0.0231055
EFM5	-0.0552546	0.254761
EFR3	0.0866661	0.400222
EFT1;EFT2	0.0160179	0.265601
EGD1	-0.0748088	0.159033
EGD2	0.0806325	0.566701
EGH1	0.0353673	0.0398964
EHT1	-0.0036627	0.0150263
EIS1	-0.103573	0.536427
ELF1	-0.109989	0.10674
ELO1	0.256962	1.48228
ELO2	-0.0582301	0.271597
ELO3	-0.218107	0.20812
ELP2	0.224992	1.71028
ELP3	-0.102807	0.767496
ELP4	0.0667661	0.136818
ELP6	0.185884	0.411014
EMA19	0.544903	0.871848
EMC1	-0.0531572	0.144199
EMC10	0.377704	0.915364
EMC2	0.109633	0.907463
EMC3	0.242459	0.345106
EMC4	0.0115554	0.0271729
EMC5	-0.131832	0.35113
EMG1	0.174056	1.39608
EMP24	0.0284023	0.17072
EMP46	-0.0815951	0.634057
EMP47	-0.175322	0.849654
EMP70	0.114222	0.494458
EMW1	0.0493469	0.305255
ENA1	0.367403	1.56008
ENA2	0
ENB1	-0.310119	1.23137
END3	0.0654399	0.439561
ENP1	0.0474847	0.291002
ENP2	-0.0396754	0.268632
ENT1	-0.112128	0.377275
ENT2	-0.0255184	0.102273
ENT3	0.333583	0.656777
ENT4	-0.184676	0.28603
ENT5	-0.0974776	0.796358
ENV11	0.898386	0.846613
ENV7	-0.493396	0.618454
EOS1	1.5942	1.64053
EPL1	0.0758053	0.0718342
EPS1	-0.249209	2.13881
EPT1	-0.35752	1.44548
ERB1	0.169314	1.16794
ERD2	0.296382	0.701142
ERG1	0.173551	0.691305
ERG11	0.110854	0.609176
ERG12	-0.253242	0.449307
ERG2	-0.0428212	0.260293
ERG20	0.0355441	0.261164
ERG24	0.0919857	0.122142
ERG25	-0.118537	0.231626
ERG26	0.0516059	0.221863
ERG27	0.276337	1.90622
ERG28	0.0201378	0.0445008
ERG29	-0.0441157	0.118685
ERG3	-0.3989	1.1273
ERG4	0.0573463	0.134857
ERG5	-0.0214055	0.161214
ERG6	0.0981007	2.20135
ERG7	0.156541	1.36333
ERG8	-0.0293255	0.243934
ERG9	0.0853685	1.21561
ERJ5	-0.162576	0.247259
ERO1	0.527025	2.69939
ERP1	-0.251476	0.387002
ERP2	0.169779	0.350054
ERP3	-0.0860481	0.309893
ERP4	0.0287005	0.153105
ERP5	0.0686468	0.236889
ERR1	1.4183	0.588877
ERV14	-0.210102	0.796507
ERV25	-0.0319722	0.151079
ERV29	0.100837	0.936999
ERV41	0.216183	1.48228
ERV46	0.178343	0.254143
ESA1	-0.298371	0.259033
ESC1	-0.156649	0.273938
ESF1	-0.248562	2.69736
ESF2	0.151364	0.536198
ESL2	-0.186425	0.264203
ESS1	-0.0821088	0.594045
ETP1	0.43347	0.538151
ETT1	-0.0065333	0.0122633
EUG1	-0.218927	0.769541
EXG1	0.182361	1.4774
EXG2	-0.0405947	0.226131
EXO70	0.0832984	0.396489
EXO84	0.157358	0.375832
EXP1	0.101767	0.237826
FAA1	-0.0057341	0.0243385
FAA2	-0.0954463	1.10181
FAA3	-0.0231495	0.0559742
FAA4	-0.0064131	0.0442428
FAB1	-0.231066	0.320553
FAD1	0.072998	0.18379
FAL1	-0.0094935	0.017617
FAP1	0.116936	0.109314
FAP7	-0.0394643	0.0993252
FAR10	-0.135634	0.210686
FAR11	-0.390974	0.435712
FAR3	0.135886	0.163371
FAR8	-0.039285	0.141513
FAS1	-0.0568956	0.575657
FAS2	-0.0740337	0.828084
FAT1	-0.0701396	0.669805
FAU1	-0.106793	0.18621
FBP1	-0.850075	3.06595
FBP26	0.109578	0.365201
FCF1	-0.234514	1.59169
FCF2	0.117528	0.488389
FCP1	0.120812	0.660313
FCY1	0.149506	0.683558
FCY2	-0.890921	1.00464
FDC1	0.102476	0.205754
FDH1	-0.547557	0.711267
FES1	0.0821501	0.527683
FET3	-0.390065	1.56151
FET5	-0.149716	1.72159
FHL1	0.784156	0.547604
FIP1	-0.285508	0.635391
FIT2	-0.391467	0.586325
FKH1	0.0520029	0.117161
FKS1	-0.0183512	0.13332
FLC1	0.126425	0.0496989
FLC2	-0.0718625	0.152178
FLC3	-0.0126432	0.0465298
FMP16	0.755162	0.97414
FMP41	-0.111597	0.804311
FMP42	0.4533	0.476261
FMP45	0.15698	0.390277
FMP46	-0.0875772	1.45789
FMP52	0.0319888	0.123646
FMS1	-0.248479	0.393683
FOB1	-0.345951	0.44083
FOL2	0.0275504	0.0702097
FOX2	-0.201543	0.841927
FPK1	-0.0343164	0.101795
FPR1	0.0519288	0.272441
FPR2	0.0625903	0.323199
FPR3	-0.0010001	0.00770542
FPR4	0.0913639	2.12684
FPS1	-1.24877	1.48172
FRA1	-0.009009	0.144499
FRD1	-0.0528189	0.222088
FRE1	-0.630136	1.09182
FRE5	-0.107092	0.129913
FRE7	-0.526285	0.95291
FRE8	-0.233246	0.135675
FRS1	-0.0183887	0.112878
FRS2	-0.0253805	0.170989
FSH1	-0.0082664	0.0276746
FSH2	-0.211452	0.636258
FSH3	0.120593	0.350098
FTH1	-0.0338917	0.0831305
FTR1	-0.66013	0.44834
FUB1	-0.0992883	0.115958
FUI1	0.419258	0.265034
FUN12	0.102524	0.724011
FUN19	0.403147	1.25058
FUN26	-2.50505	0.905239
FUN30	0.0432281	0.113174
FUR1	0.134526	0.740378
FUS3	0.110889	0.0645591
FYV10	0.196383	0.488195
FYV6	0.397304	1.3178
FYV7	-0.51668	0.300038
FYV8	0.0714194	0.235739
FZF1	-0.476962	1.02874
GAA1	0.122057	1.07167
GAB1	0.0181643	0.050535
GAC1	0.568685	0.614039
GAD1	0.196555	0.753197
GAL11	-0.750073	0.762203
GAL3	0.284588	0.244824
GAL83	0.0471732	0.232692
GAR1	-0.0252889	0.0250694
GAS1	0.122773	0.603802
GAS3	-0.0140247	0.052617
GAS5	-0.0294113	0.187623
GAT1	-0.0636082	0.0898742
GBP2	-0.0388044	0.347878
GCD1	0.0499198	0.041388
GCD10	0.326626	0.302995
GCD11	0.00355339	0.0320046
GCD14	0.0418364	0.23463
GCD2	0.00277964	0.00826954
GCD6	0.0657832	0.501523
GCD7	-0.0719357	1.13271
GCG1	0.21376	1.15279
GCN1	0.0486838	1.23491
GCN2	0.584477	0.473685
GCN20	0.00925446	0.158598
GCN3	0.133966	0.157756
GCN5	-0.171495	0.111994
GCR1	0.0904163	0.150798
GCR2	0.209572	1.35182
GCV1	0.0247192	0.0338982
GCV2	0.100491	0.220437
GCY1	0.276053	0.768005
GDA1	-0.0149727	0.0623597
GDB1	0.0607389	0.372505
GDE1	0.191165	0.673474
GDH1	-0.439849	1.30798
GDH2	-0.261167	1.93561
GDH3	-0.338976	1.05309
GDI1	-0.0866508	0.67655
GDS1	-0.928007	0.919223
GEA2	0.0663586	0.185572
GEF1	0.0412362	0.100687
GET2	0.166578	1.05185
GET3	-0.0350151	0.424062
GET4	0.0986799	0.233642
GFA1	-0.073597	0.307995
GFD1	-0.272002	0.667855
GGA1	0.188614	0.82135
GGA2	0.186577	1.02606
GID7	0.0943584	0.609587
GID8	0.156771	0.303634
GIM3	0.237013	1.04791
GIM4	-0.0633151	0.16317
GIM5	-0.117095	0.566799
GIN4	-0.582161	2.50174
GIP2	0.265448	0.479308
GIP3	0.433905	1.72575
GIP4	-0.138338	0.197497
GIR2	0.119739	0.483904
GIS1	0.0356948	0.0671426
GIS2	0.23032	0.27878
GIS4	-0.0975924	0.0478046
GLC3	0.0637824	0.488744
GLC7	-0.0226644	0.0860842
GLC8	0.0224361	0.0457162
GLD1	-0.912902	0.462763
GLE1	-0.32731	0.729379
GLE2	0.00725873	0.0103835
GLG1	0.207262	0.403431
GLG2	-0.146186	0.321821
GLN1	0.103757	0.877424
GLN3	0.585041	0.271969
GLO1	0.738795	0.523761
GLO2	0.0803668	0.574682
GLO3	0.14141	0.846045
GLR1	0.01817	0.0595714
GLT1	0.213607	1.17842
GLY1	-0.119257	0.195925
GMH1	0.652066	0.304786
GNA1	-0.0659351	0.945688
GND1	-0.037323	0.0929595
GND2	0.184677	0.387367
GNT1	-0.181418	0.512116
GON7	-0.601994	0.287028
GOR1	0.134896	0.501862
GOS1	-0.0689843	0.379289
GPA1	0.440943	1.38183
GPA2	-0.0773633	0.832509
GPB1	0.179088	0.6313
GPB2	-0.13116	0.137454
GPC1	0.207996	0.485017
GPD1	0.0869427	2.24491
GPG1	-0.475064	1.04324
GPH1	0.134273	0.68416
GPI11	0.0639168	0.05923
GPI12	0.472276	2.21733
GPI13	0.0415621	0.0924086
GPI16	0.0951557	0.268058
GPI17	0.0175152	0.200156
GPI8	0.841802	0.452498
GPM2	0.236755	1.49522
GPM3	0
GPN2	-0.0375919	0.101392
GPN3	0.103804	0.323234
GPP1	0.4768	3.51516
GPP2	0.488668	1.31714
GPT2	-0.0967706	0.780952
GRC3	-0.357307	0.140304
GRE1	0.260564	0.232105
GRE2	0.216096	1.07553
GRE3	0.187789	0.887053
GRH1	0.0728537	0.177488
GRR1	-0.0465453	0.0720055
GRX1	0.19153	0.689613
GRX3	-0.0909176	0.43821
GRX4	0.0455939	0.271309
GRX6	-0.363127	0.837639
GRX7	-0.249875	0.417299
GRX8	-0.0234667	0.0498334
GSC2	0.0912291	0.169978
GSF2	0.0922419	0.70488
GSH1	-0.0573902	0.107451
GSH2	-0.003753	0.0167959
GSP2	0.0744553	0.493039
GSY1	0.0431697	0.256003
GSY2	0.00658862	0.0274706
GTB1	0.0181179	0.0489443
GTR1	0.298485	1.31236
GTR2	0.430217	0.334702
GTS1	-0.0214596	0.0851868
GTT1	-0.0423457	0.533388
GTT2	-0.0623585	0.110445
GTT3	0.106459	0.181301
GUA1	0.0144958	0.0922841
GUD1	1.14241	0.476797
GUK1	-0.0542539	0.234223
GVP36	-0.065684	1.23778
GYL1	0.1794	0.498887
GYP1	-0.0979926	0.34954
GYP5	-0.237861	0.355997
GYP6	0.0446224	0.0564684
GYP7	0.216859	0.488185
GZF3	-1.02906	0.828693
HAA1	-0.54655	0.950103
HAL5	0.0696341	0.251295
HAM1	0.104735	1.21281
HAP2	0.237457	0.339792
HAP5	-0.115088	0.139834
HAS1	0.142654	0.39352
HAT1	0.121838	0.979443
HAT2	0.0183621	0.0497757
HBN1	-0.437679	0.928971
HBS1	0.028787	0.0746515
HBT1	0.137895	0.227187
HCA4	-0.59897	0.300307
HCH1	0.0902176	0.237365
HCR1	0.0143681	0.0387378
HCS1	0.472441	0.630591
HDA1	0.035017	0.0877062
HDA2	0.325435	1.09082
HDA3	0.511841	1.16499
HEF3	-0.401874	1.16424
HEH2	0.0695089	0.382554
HEK2	-0.165618	0.455502
HEL2	0.0454235	0.167512
HEM12	0.159802	0.875263
HEM13	-0.0221939	0.174958
HEM2	0.0379874	0.204209
HEM3	-0.118328	0.444135
HEM4	0.0357119	0.100438
HER1	0.00934982	0.0377192
HFI1	0.313752	0.342487
HGH1	-0.179506	0.29069
HHF1;HHF2	0.0298227	0.399722
HHO1	-0.241043	0.618512
HHT1;HHT2	-0.0387141	0.16891
HIF1	-0.0018228	0.0015166
HIP1	-0.357183	0.348327
HIR1	-0.913276	0.711413
HIR2	0.022288	0.0255483
HIR3	-1.26653	1.81489
HIS1	0.00541051	0.02787
HIS2	-0.648397	1.17684
HIS4	-0.0901527	0.402638
HIS5	0.00063578	0.00139011
HIS6	-0.150677	0.46292
HIS7	-0.137185	3.12943
HIT1	0.33156	0.452478
HLJ1	0.0985571	0.232857
HMG1	-0.0752048	0.81511
HMG2	-0.105012	0.236445
HMO1	-0.102402	0.191621
HMT1	0.10173	0.523333
HMX1	-0.334641	1.05358
HNT1	-0.185148	1.16938
HNT2	0.0225156	0.0520658
HOC1	0.0201772	0.281247
HOG1	0.183673	0.982164
HOM2	-0.131072	0.86526
HOM3	-0.0519835	0.197657
HOM6	0.0128905	0.0526505
HOS2	0.0250969	0.0308968
HOS3	-0.181528	1.17879
HOS4	-0.308704	0.300796
HOT1	0.788684	0.580255
HPA3	0.103922	0.222941
HPC2	0.00353495	0.0024935
HPM1	0.212002	0.26062
HPR1	-0.269236	0.316405
HPT1	-0.0517998	0.212434
HRB1	0.111753	0.976982
HRD1	-0.275579	1.01701
HRD3	0.0467847	0.091464
HRI1	0.0250142	0.107991
HRK1	-0.15056	0.200589
HRP1	0.137159	1.30281
HRQ1	-0.269541	0.0857684
HRR25	0.249427	0.391454
HRT1	-0.0203447	0.0397921
HSC82	0.121524	0.919339
HSE1	-0.015672	0.0245594
HSF1	0.1615	0.304354
HSH155	-0.332744	0.782836
HSH49	0.115559	0.263589
HSK3	0.295033	0.684341
HSL1	-0.536931	0.471056
HSL7	0.0333357	0.0357262
HSM3	-0.0411466	0.0868152
HSP104	-0.0206814	0.152191
HSP12	0.0546366	0.0612267
HSP150	-0.0011241	0.00418668
HSP26	-0.233246	1.10812
HSP30	-0.108255	0.14969
HSP31	-0.0277475	0.138939
HSP33	0.429531	0.310266
HSP42	0.151508	0.128854
HSP82	0.0672741	0.5089
HST2	-0.141955	0.182701
HSU1	-0.536943	0.413678
HSV2	0.470978	0.971875
HTA1	-0.123362	0.296243
HTB1	-0.263496	0.715557
HTL1	-0.0445248	0.087483
HTZ1	-0.0200672	0.130954
HUA1	-0.0209379	0.0459759
HUA2	-0.276331	0.161951
HUB1	-0.0272369	0.132447
HUL5	0.475954	0.864606
HXT1	0
HXT2	0.531129	1.59648
HXT3	0.28925	0.509557
HXT4	0
HXT5	-0.100446	0.410811
HXT7	0.2612	2.231
HYM1	-0.0318909	0.0400271
HYP2	-0.0120691	0.0539327
IAH1	-0.277054	0.940124
ICE2	0.0273552	0.0785871
ICL1	-0.663089	0.811592
IDI1	0.0719954	0.369731
IDP3	-0.249318	1.29793
IDS2	-0.419881	0.475641
IES1	0.26635	0.610855
IES2	0.149012	0.510802
IES3	-0.0190805	0.0303145
IES4	0.28552	1.62258
IES5	0.31933	1.22152
IES6	-0.406386	0.599532
IFA38	0.0894013	0.454002
IFH1	0.525938	2.7307
IGD1	0.161509	1.81021
IGO1	-0.0746988	0.281044
IGO2	0.179549	0.329013
IKI1	-0.121956	0.135049
IKI3	0.0572949	0.127107
IKS1	0.102809	0.117239
ILM1	0.522492	0.37972
ILS1	-0.0665385	0.682576
ILV1	-0.185012	1.82763
ILV2	-0.092638	0.462721
ILV3	0.12868	1.17434
IMA1	0.318165	0.319547
IMA3	-0.386795	1.19642
IMD2	0.145124	0.245729
IMD3	0.00697899	0.0660095
IMD4	0.123908	0.419399
IMH1	-0.0563323	0.133311
IML1	-0.138414	0.102679
IML2	0.154945	0.289052
IMP2'	-0.13961	0.832871
IMP3	0.131685	0.617704
IMP4	-0.0162506	0.00644778
INM1	0.463897	0.542116
INM2	-0.0328382	0.0955041
INN1	0.256181	0.280238
INO1	-0.118682	0.135839
INO80	-0.105565	0.210856
INP51	-0.431701	0.625418
INP52	0.284852	0.541757
INP53	-0.0583706	0.212977
INP54	-0.0045033	0.0135543
IOC2	0.164687	0.743309
IOC3	0.116739	0.422198
IOC4	0.0881456	0.158959
IPI1	0.110521	0.176072
IPI3	0.0106481	0.0250985
IPP1	-0.0811844	0.431219
IRA1	-0.529615	1.13205
IRC21	0.112302	0.10639
IRC22	0.181597	1.45718
IRC24	-0.0540231	0.170616
IRC25	0.364436	0.448139
IRC5	-0.370132	0.16299
IRC6	-0.274079	0.437065
IRE1	0.73464	0.760474
IRR1	-0.0159944	0.0191311
ISF1	0.190836	0.227279
ISN1	0.137643	1.21215
IST1	0.353607	1.57554
IST2	0.0326716	0.105242
ISW1	0.374771	0.809327
ISW2	0.268839	0.446218
ITC1	0.0329075	0.052863
IVY1	0.162724	1.19908
IWR1	-0.194779	1.944
IXR1	-0.0198148	0.0338829
JEM1	-0.0239293	0.0519197
JEN1	-0.663916	2.66559
JIP4	-0.019254	0.0211477
JIP5	-0.0644124	0.0585235
JJJ1	-0.229322	0.207045
K7_YIL064W	-0.348357	0.926432
KAE1	0.246285	1.04623
KAP104	0.107924	1.05682
KAP114	-0.374497	1.24179
KAP120	0.19882	1.3719
KAP122	-0.028904	0.0852999
KAP123	0.0270672	0.103819
KAP95	0.260998	0.631034
KAR2	0.321242	1.67399
KAR3	-0.463456	0.33049
KCC4	0.332036	0.494062
KCS1	-0.0183678	0.0472864
KEI1	-0.0487442	0.209261
KEL1	-0.0366586	0.357339
KEL3	0.0930672	0.668656
KES1	0.0749003	1.40173
KEX1	-0.098409	0.231654
KEX2	0.135324	0.0585317
KIC1	0.0809021	0.237541
KIN1	-0.125865	0.679275
KIN2	0.308435	0.290101
[truncated: 1,962 more rows]

## Sheet: ED Fig 4h
Pure Mito Strain	Total PI				pvalue
WT+ EV	4816182452	4952087210	5125362449		0.0106993
WT + PIS1	6395692776	5670929509	5938637705

## Sheet: ED Fig 4i
Pure Mito Strain	CoQ6 (normalized peak area)				pvalue
WT+EV	278385273	2.80552e+08	2.79566e+08		0.000793224
WT+PIS1	3.52285e+08	343162726	3.71324e+08

## Sheet: ED Fig 4j
Pure Mito Strain	PPHB6 (normalized peak area)				pvalue
WT+EV	3534079	5.29623e+06	4.56351e+06		0.00997466
WT+PIS1	2.05638e+06	2.02844e+06	2.20437e+06

## Sheet: ED Fig 4k
Pure Mito Strain	Log2(CoQ6:PPHB6 ratio)
WT+EV	0.292073	-0.280373	-0.070628
WT+PIS1	1.41296	1.39484	1.38864

[truncated: 18 more sheets: ED Fig 4l, ED Fig 4m, ED Fig 4n, ED Fig 4o, ED Fig 4p, ED Fig 4q, ED Fig 4r, ED Fig 4s, ED Fig 4t, ED Fig 4u, ED Fig 4v, ED Fig 4w, ED Fig 4x, ED Fig 4y, ED Fig 4aa, ED Fig 4ab, ED Fig 4ac, ED Fig 4ad]
