# Supplementary material for: Fmp30p is a mitochondrial phosphatidylinositol hydrolase that modulates CoQ biosynthesis
Source: Nat Commun. 2026 May 30;17:7013. doi: 10.1038/s41467-026-73766-x (PMC13392021; doi:10.1038/s41467-026-73766-x)
Supplement: Supplementary file 4 — Source Data [file 41467_2026_73766_MOESM4_ESM.zip › 2026_Baker_Guerra_Source_Data_Supp_Figure_5.xlsx]

## Sheet: ED Fig 5a
NAPE species	Vehicle			LEI-401 (20 uM)
50:1	96444	48227.1	72936	233812	274617	298791
52:1	16309	24316	22397.3	26182	36271.9	23763.5
52:2	72210	109745	91264.1	602778	741779	703337
52:3	2658	0	4338.36	59679.5	119107	103234
54:1	601439	607593	617801	803911	1.03831e+06	1.12339e+06
54:2	0	0	0	37013.9	92141.2	66185.2
54:3	7641	9538.37	0	223075	215289	144873
56:1	399957	334019	370939	374962	587291	442558
56:2	324667	236022	254071	216435	343909	421658
56:5	220243	136337	301848	300403	477942	538671
56:6	7864	1693.18	987.78	8417.75	8595.64	19169.5

## Sheet: ED Fig 5b
	Vehicle			LEI-401 (20 uM)
CoQ10	67929282	6.40736e+07	6.92058e+07	6.18811e+07	7.51078e+07	71816278

## Sheet: ED Fig 5c
Knockout	Log2 FC (CoQ6)	-log10(p-value)
UPS2	1.64255	2.58092
MDM32	1.58218	2.13153
MDM38	1.31553	1.39859
FMP30	1.18754	2.48558
AIM25	1.08963	1.40061
COQ11	1.02263	2.30045
FDC1	1.01965	4.00167
MPM1	0.995742	0.644114
MDM35	0.981878	1.31856
TAZ1	0.975153	0.819864
FMP41	0.974779	2.07534
YDR282C	0.941374	0.619583
SSQ1	0.813783	0.914093
KGD2	0.782662	0.689556
MIC26	0.747529	2.44113
ISU1	0.734608	0.371617
YNL200C	0.731854	1.44535
MIX17	0.722734	2.08512
ACO1	0.666884	0.668912
ARO10	0.616873	0.335191
PHB2	0.614403	2.0361
BNA4	0.613751	1.08324
EMC1	0.59569	1.03406
FMP21	0.578407	0.438626
KGD1	0.57738	0.584375
GRX5	0.571626	0.42949
YLF2	0.564504	0.704379
SYM1	0.549395	0.542498
FMP52	0.535647	2.58185
GEP4	0.534844	0.429646
ICP55	0.531426	1.37976
MDV1	0.512688	0.594853
RCR1	0.50674	0.483935
FMP10	0.496375	1.02036
FMP40	0.486559	0.362321
UPS3	0.486352	0.829574
DNM1	0.465288	1.44998
PHB1	0.461398	1.37915
YHM2	0.456139	0.236105
EMC2	0.443534	0.739969
MRP10	0.438367	0.596122
CLD1	0.419058	0.204776
EMC5	0.409639	0.631542
GEM1	0.362131	0.368104
HFD1	0.340272	0.728188
ESBP6	0.327261	0.495136
FMP25	0.306304	0.235401
CHA1	0.298189	0.355786
COX10	0.288544	0.419023
YBR242W	0.284341	0.389707
EMC3	0.262355	0.37388
IDH1	0.256451	0.183273
MPC2	0.251821	0.429401
RDL2	0.246947	0.176526
PUF2	0.239335	0.22938
MIX23	0.233076	0.235155
MRX3	0.222728	0.168063
CIR1	0.20377	0.152673
NIF3	0.192302	0.1476
TOR1	0.181899	0.244255
EMC4	0.169812	0.247698
MEF2	0.162166	0.116856
ACO2	0.151705	0.116229
MRP7	0.13769	0.268315
LIP2	0.135544	0.0887004
SCH9	0.132089	0.141136
TOM70	0.131504	0.0782277
OM45	0.121941	0.140215
PLB2	0.0986951	0.0648093
MPC1	0.0768263	0.104745
CIR2	0.0719575	0.0618649
AFG1	0.0542278	0.0458885
YPR098C	0.0537596	0.0399575
SDH1	0.0526717	0.0326671
AIM45	0.0516172	0.0421925
FAT3	0.0425711	0.0133113
YNK1	0.0395745	0.0759201
IMO32	0.0365003	0.0317179
FIS1	0.0341089	0.025763
MRX4	0.0330696	0.047401
OM14	0.026662	0.0229177
YAL044W-A	0.0233834	0.0214707
YKR070W	0.0176932	0.0152783
EMC6	0.0143214	0.0105474
PTH1	0.0129692	0.0109325
ATG1	0.00965124	0.00905798
YFR045W	-0.00200125	0.182986
YJL045W	-0.0229898	0.00915569
PUF1	-0.0251989	0.0147522
YME2	-0.0403889	0.0343987
YLR253W	-0.0589626	0.0428751
MPA43	-0.0712326	0.0654603
MIX14	-0.0740696	0.0824985
SUR7	-0.0760901	0.0432953
AIM1	-0.091178	0.0831767
ATP3	-0.0958244	0.239101
MCR1	-0.097135	0.0615347
FMP16	-0.101653	0.0888967
PHO5	-0.103047	0.104749
CAF4	-0.103816	0.0801732
YME1	-0.122754	0.230634
MRPL11	-0.131189	0.202043
YDR109C	-0.134491	0.251535
TIM13	-0.135091	0.259789
ARG5	-0.139479	0.127016
MDM30	-0.150956	0.410983
ISU2	-0.151927	0.161079
FMP42	-0.154311	0.149538
MRP1	-0.1616	0.186962
ISC1	-0.165544	0.0755574
YDL157C	-0.167197	0.137304
COX23	-0.167376	0.33102
PTC5	-0.188296	0.109823
IML2	-0.19323	0.171454
YBR230W-A	-0.209474	0.654056
ATG5	-0.226364	0.471243
SHE9	-0.243387	0.159748
FRA2	-0.277638	0.288139
PTC7	-0.291191	0.422011
YGR015C	-0.294448	0.162517
FSF1	-0.295562	0.312392
SOD2	-0.296805	0.17197
QCR7	-0.315563	1.26494
YLH47	-0.338893	0.630133
DIC1	-0.361268	0.296868
PIL1	-0.382294	0.29019
MMM1	-0.384315	0.852202
YPR011C	-0.406548	0.711133
SCO2	-0.419314	0.409983
YKR018C	-0.426799	0.486594
PUF3	-0.450684	0.374224
TIM8	-0.490939	0.747737
FMP27	-0.513154	0.593137
YPL109C	-0.535105	1.04945
ERG3	-0.553025	0.566392
YMC1	-0.555924	0.755529
SHY1	-0.579087	0.830111
MDM36	-0.623953	0.535346
MDM10	-0.658887	2.07527
RDL1	-0.69375	0.530865
LMO1	-0.708396	0.66289
MPC3	-0.717954	0.874221
MZM1	-0.768415	0.85023
AFG3	-0.78069	0.86794
MET3	-0.824526	1.4228
COX12	-0.84524	1.29837
NUM1	-0.854178	0.774758
POR1	-0.855105	0.722637
MDM12	-0.891977	0.900309
RIP1	-1.02303	0.753045
MEF1	-1.12224	1.05023
IDH2	-1.17203	0.775444
ERG5	-1.22747	0.774852
PTC6	-1.2562	2.13049
MGM1	-1.36239	1.79034
VPS39	-1.89425	2.86405
HEM25	-2.05461	4.03442
ATP1	-2.25524	2.23251
YJR120W	-2.52777	3.20809
YTA12	-3.00982	0.906311
ATP12	-3.31703	1.65804
FZO1	-3.80141	3.43159
ATP2	-3.96211	4.14752
COQ10	-3.99323	3.19568
2026-10-01	-5.41504	1.73688
COQ1	-8.40233	3.01213
COQ4	-8.57154	3.94515
COQ6	-8.62388	3.46124
COQ5	-8.64612	3.67054
COQ9	-8.88798	4.59406
COQ8	-8.92227	4.1472
COQ7	-9.0345	3.62208
COQ2	-9.23772	3.88235
COQ3	-9.31667	5.03455

## Sheet: ED Fig 5d
Cell Line	CoQ10 log2 FC (KO/WT)	-log10 Pvalue
ACO2-KO (Lipidomics_Batch6)	-0.284757	0.545917
ADCK1-KO (Lipidomics_Batch_1)	0.0512705	0.174887
ADCK2-KO1 (Lipidomics_Batch_1)	1.42849	6.37299
ADCK2-KO2 (Lipidomics_Batch_1)	-0.0284301	0.0927688
ADCK5-KO (Lipidomics_Batch_1)	0.431482	2.23444
AKAP1-KO1 (Lipidomics_Batch_1)	0.365033	4.05479
AKAP1-KO2 (Lipidomics_Batch6)	0.170435	0.204762
ALDH18A1-KO1 (Lipidomics_Batch5)	0.581867	1.32486
ALDH18A1-KO2 (Lipidomics_Batch7A)	-0.309041	0.646155
ATF5-KO1 (Lipidomics_Batch_1)	0.729518	4.29714
ATF5-KO2 (Lipidomics_Batch6)	-0.016256	0.0329378
ATPAF2-KO1 (Lipidomics_Batch5)	-0.214383	1.00995
ATPAF2-KO2 (Lipidomics_Batch7A)	-0.687431	1.27611
BCKDHA-KO1 (Lipidomics_Batch5)	-0.369535	0.942131
BCKDHA-KO2 (Lipidomics_Batch7A)	-0.512338	1.05277
C12orf10-KO1 (Lipidomics_Batch3)	0.615894	1.15885
C12orf10-KO2 (Lipidomics_Batch6)	0.556421	1.12323
C14orf159-KO1 (Lipidomics_Batch2)	-0.250943	0.693232
C14orf159-KO2 (Lipidomics_Batch3)	0.308282	1.74105
C15orf40-KO1 (Lipidomics_Batch2)	-0.197146	0.883614
C15orf40-KO2 (Lipidomics_Batch3)	-0.278423	0.578108
C15orf61-KO1 (Lipidomics_Batch4)	-0.0189784	0.107714
C15orf61-KO2 (Lipidomics_Batch4)	0.189068	0.47112
C20orf24-KO1 (Lipidomics_Batch3)	0.167391	0.483314
C20orf24-KO2 (Lipidomics_Batch4)	0.632898	2.16902
C2orf69-KO1 (Lipidomics_Batch3)	0.104542	0.467147
C2orf69-KO2 (Lipidomics_Batch3)	-0.0800199	0.520088
C3orf33-KO1 (Lipidomics_Batch3)	0.132781	0.478266
C3orf33-KO2 (Lipidomics_Batch3)	0.00525189	0.0367043
C6orf203-KO (Lipidomics_Batch_1)	-0.0447417	0.25619
CCDC51-KO1 (Lipidomics_Batch3)	-0.241922	1.85604
CCDC51-KO2 (Lipidomics_Batch3)	0.156468	0.494383
CECR5-KO1 (Lipidomics_Batch2)	-0.461248	0.69342
CECR5-KO2 (Lipidomics_Batch2)	0.493337	1.49228
CISD2-KO1 (Lipidomics_Batch_1)	0.790207	4.48816
CISD2-KO2 (Lipidomics_Batch4)	-0.0771725	0.178569
CLPP-KO1 (Lipidomics_Batch5)	0.178686	0.40207
CLPP-KO2 (Lipidomics_Batch6)	0.22655	1.20177
COQ2-KO1 (Lipidomics_Batch6)	-6.30962	2.74068
COQ2-KO2 (Lipidomics_Batch6)	-6.71676	3.59155
COQ5-KO (Lipidomics_Batch_1)	-4.37993	7.72971
COQ7-KO (Lipidomics_Batch_1)	-6.14093	9.58201
COQ8A-KO1 (Lipidomics_Batch_1)	0.203045	0.998994
COQ8A-KO2 (Lipidomics_Batch6)	-0.278616	0.870429
COQ8A/COQ8B-KO (Lipidomics_Batch_1)	-2.88739	7.43631
COQ8B-KO (Lipidomics_Batch_1)	-0.954704	5.59475
COQ9-KO (Lipidomics_Batch_1)	-2.07122	5.1507
COX6A1-KO1 (Lipidomics_Batch5)	0.059948	0.38471
COX6A1-KO2 (Lipidomics_Batch7A)	-0.375237	1.7893
CPOX-KO1 (Lipidomics_Batch6)	0.450434	2.00127
CPOX-KO2 (Lipidomics_Batch7A)	-0.551037	2.08279
CPT2-KO (Lipidomics_Batch4)	-0.310365	1.54165
CYC1-KO (Lipidomics_Batch4)	-0.411996	1.65644
DCAKD-KO1 (Lipidomics_Batch3)	0.597309	2.25666
DCAKD-KO2 (Lipidomics_Batch2)	0.114616	0.299998
DGUOK-KO1 (Lipidomics_Batch5)	1.00904	1.64131
DGUOK-KO2 (Lipidomics_Batch6)	0.0826616	0.55603
DHRS1-KO1 (Lipidomics_Batch3)	-0.0382283	0.45085
DHRS1-KO2 (Lipidomics_Batch3)	0.162632	1.40888
DHRS4-KO (Lipidomics_Batch_1)	0.325543	1.99085
DHTKD1-KO1 (Lipidomics_Batch5)	-0.063952	0.309008
DHTKD1-KO2 (Lipidomics_Batch7A)	-0.626506	1.77969
ECHS1-KO1 (Lipidomics_Batch4)	0.489712	1.10109
ECHS1-KO2 (Lipidomics_Batch7A)	0.0650428	0.192489
ETFB-KO1 (Lipidomics_Batch5)	-0.259923	1.20222
ETFB-KO2 (Lipidomics_Batch7A)	-0.49958	1.66761
ETHE1-KO1 (Lipidomics_Batch5)	0.312098	0.876661
ETHE1-KO2 (Lipidomics_Batch6)	-0.340139	1.11136
FAM136A-KO1 (Lipidomics_Batch2)	-0.0855216	0.28891
FAM136A-KO2 (Lipidomics_Batch4)	0.337897	1.66254
FAM195A-KO1 (Lipidomics_Batch_1)	0.209183	2.75162
FAM195A-KO2 (Lipidomics_Batch4)	0.0371412	0.0694183
FASTKD2-KO1 (Lipidomics_Batch4)	0.251231	0.642618
FASTKD2-KO2 (Lipidomics_Batch7A)	0.0249483	0.0997934
FUNDC2-KO1 (Lipidomics_Batch2)	0.491268	2.45709
GLOD4-KO1 (Lipidomics_Batch2)	0.571384	2.10585
GLOD4-KO2 (Lipidomics_Batch3)	0.639626	2.71285
GLRX5-KO1 (Lipidomics_Batch4)	-0.136045	0.566347
GLRX5-KO2 (Lipidomics_Batch5)	-0.274431	2.36925
GLS-KO (Lipidomics_Batch5)	0.806172	0.889005
GNG5-KO1 (Lipidomics_Batch3)	0.133519	0.337449
GNG5-KO2 (Lipidomics_Batch4)	0.52487	1.6173
GOLPH3-KO (Lipidomics_Batch_1)	0.534259	3.77704
GPD2-KO1 (Lipidomics_Batch5)	0.138939	0.279079
GPD2-KO2 (Lipidomics_Batch7A)	-0.62385	1.79449
HTRA2-KO1 (Lipidomics_Batch4)	-0.139037	0.823199
HTRA2-KO2 (Lipidomics_Batch6)	-0.240225	0.476497
IMMT-KO1 (Lipidomics_Batch5)	0.395377	1.21516
IMMT-KO2 (Lipidomics_Batch6)	-0.408385	1.02766
ISOC2-KO1 (Lipidomics_Batch3)	0.76419	4.37233
ISOC2-KO2 (Lipidomics_Batch4)	0.303061	1.64286
KIAA0100-KO1 (Lipidomics_Batch2)	0.690188	2.00372
KIAA0100-KO2 (Lipidomics_Batch2)	0.226098	0.824021
L2HGDH-KO1 (Lipidomics_Batch5)	-0.40585	1.70638
L2HGDH-KO2 (Lipidomics_Batch7A)	0.238345	0.352736
LETMD1-KO1 (Lipidomics_Batch3)	0.0632568	0.347075
LETMD1-KO2 (Lipidomics_Batch2)	0.0523405	0.0932986
LIAS-KO1 (Lipidomics_Batch5)	0.386199	1.01108
LIAS-KO2 (Lipidomics_Batch7A)	0.374459	0.720852
LYPLA1-KO1 (Lipidomics_Batch_1)	0.289609	3.1176
LYPLA1-KO2 (Lipidomics_Batch4)	-0.0842396	0.185013
LYRM2-KO1 (Lipidomics_Batch2)	0.566547	2.86079
LYRM2-KO2 (Lipidomics_Batch4)	0.23941	1.1071
MAVS-KO1 (Lipidomics_Batch_1)	0.307243	2.40799
MAVS-KO2 (Lipidomics_Batch6)	-0.365191	0.882946
MDH2-KO1 (Lipidomics_Batch5)	-0.369257	2.74687
MDH2-KO2 (Lipidomics_Batch7A)	-0.269903	1.22631
MECR-KO1 (Lipidomics_Batch4)	-0.0223649	0.0367422
MECR-KO2 (Lipidomics_Batch5)	0.478758	1.51095
METTL5-KO1 (Lipidomics_Batch_1)	0.293463	2.03976
METTL5-KO2 (Lipidomics_Batch6)	-0.0746712	0.111688
MFF-KO1 (Lipidomics_Batch4)	-0.154984	0.676252
MFF-KO2 (Lipidomics_Batch5)	0.39368	1.5701
MFN2-KO1 (Lipidomics_Batch4)	0.0242585	0.0838109
MFN2-KO2 (Lipidomics_Batch6)	0.221242	1.39992
MGME1-KO1 (Lipidomics_Batch5)	0.958435	2.34352
MGME1-KO2 (Lipidomics_Batch7A)	-0.320974	1.35371
MICU1-KO (Lipidomics_Batch5)	-0.667335	1.25701
MINOS1-KO (Lipidomics_Batch_1)	0.951444	3.2578
MPC1-KO1 (Lipidomics_Batch4)	0.684241	2.21037
MPV17-KO1 (Lipidomics_Batch6)	0.485172	1.39746
MPV17-KO2 (Lipidomics_Batch7A)	0.29495	2.37664
MRPS22-KO (Lipidomics_Batch6)	-0.572464	1.09683
MTFR1L-KO1 (Lipidomics_Batch2)	0.757713	2.54736
MTFR1L-KO2 (Lipidomics_Batch2)	0.651284	1.56861
MTHFD2-KO1 (Lipidomics_Batch5)	0.216395	1.06511
MTHFD2-KO2 (Lipidomics_Batch7A)	-0.681647	2.08842
MTO1-KO1 (Lipidomics_Batch5)	-0.13348	0.624658
MTO1-KO2 (Lipidomics_Batch7A)	0.231256	0.338961
MUT-KO1 (Lipidomics_Batch4)	-0.0289284	0.182284
MUT-KO2 (Lipidomics_Batch7A)	-0.32149	1.47181
NADK2-KO1 (Lipidomics_Batch5)	0.530529	1.98111
NADK2-KO2 (Lipidomics_Batch6)	-0.366929	1.86915
NDUFS3-KO1 (Lipidomics_Batch5)	0.429385	2.86042
NDUFS3-KO2 (Lipidomics_Batch6)	0.478973	1.30996
NIPSNAP3A-KO1 (Lipidomics_Batch2)	0.37237	0.787205
NIPSNAP3A-KO2 (Lipidomics_Batch3)	0.311996	0.820167
NT5DC2-KO1 (Lipidomics_Batch3)	-0.0613044	1.35114
NT5DC2-KO2 (Lipidomics_Batch4)	0.285695	1.44459
OCIAD1-KO1 (Lipidomics_Batch3)	-0.116409	2.00289
OCIAD1-KO2 (Lipidomics_Batch3)	-0.678968	3.84668
OXLD1-KO (Lipidomics_Batch_1)	0.242173	0.717053
OXNAD1-KO1 (Lipidomics_Batch3)	0.324807	0.777152
OXNAD1-KO2 (Lipidomics_Batch6)	0.314703	0.559342
PINK1-KO1 (Lipidomics_Batch4)	-0.0502404	0.19825
PINK1-KO2 (Lipidomics_Batch6)	0.791552	2.67791
PLD6-KO (Lipidomics_Batch5)	-0.256375	1.01407
PPTC7-KO (Lipidomics_Batch_1)	1.18481	4.78098
PREPL-KO1 (Lipidomics_Batch2)	0.336628	1.84376
PREPL-KO2 (Lipidomics_Batch2)	0.479478	1.23712
PRODH-KO (Lipidomics_Batch6)	0.421956	1.25762
PUSL1-KO1 (Lipidomics_Batch2)	0.304354	1.33285
PUSL1-KO2 (Lipidomics_Batch6)	-0.346712	0.624872
PYURF-KO (Lipidomics_Batch_1)	-1.33836	4.73967
RSAD1-KO1 (Lipidomics_Batch3)	-0.255352	0.628907
RSAD1-KO2 (Lipidomics_Batch3)	-0.235353	0.518928
SCCPDH-KO1 (Lipidomics_Batch3)	0.587027	2.90112
SCCPDH-KO2 (Lipidomics_Batch2)	0.148994	0.460446
SIRT3-KO1 (Lipidomics_Batch4)	0.121047	0.291878
SIRT3-KO2 (Lipidomics_Batch7A)	-0.512168	1.75928
SLC16A1-KO1 (Lipidomics_Batch5)	-0.256178	2.3666
SLC16A1-KO2 (Lipidomics_Batch6)	-0.297784	1.6011
SLC25A1-KO1 (Lipidomics_Batch4)	-0.382759	0.848584
SLC25A1-KO2 (Lipidomics_Batch7A)	-0.785399	2.14991
SLC25A30-KO (Lipidomics_Batch_1)	0.130274	0.551885
SLC25A38-KO (Lipidomics_Batch_1)	0.325341	2.51064
SLC25A44-KO (Lipidomics_Batch2)	0.411537	0.976955
SLC30A9-KO (Lipidomics_Batch2)	-0.561738	2.76127
SOD2-KO (Lipidomics_Batch5)	0.940838	2.14915
SPRYD4-KO1 (Lipidomics_Batch3)	0.147126	0.352966
SPRYD4-KO2 (Lipidomics_Batch2)	0.871995	3.33991
TAZ-KO1 (Lipidomics_Batch4)	0.107539	0.171815
TAZ-KO2 (Lipidomics_Batch6)	-0.11352	0.229083
TIMM17B-KO1 (Lipidomics_Batch5)	0.0676785	0.8563
TIMM17B-KO2 (Lipidomics_Batch7A)	-0.117762	0.294876
TIMM8A-KO1 (Lipidomics_Batch5)	0.671781	1.65668
TIMM8A-KO2 (Lipidomics_Batch6)	-0.249204	1.68633
TMEM126A-KO1 (Lipidomics_Batch2)	0.653898	2.48436
TMEM126A-KO2 (Lipidomics_Batch2)	0.00532577	0.0197594
TMEM177-KO1 (Lipidomics_Batch_1)	0.975587	4.59438
TMEM177-KO2 (Lipidomics_Batch4)	0.220813	0.932828
TMEM205-KO1 (Lipidomics_Batch2)	0.631597	2.18327
TMEM205-KO2 (Lipidomics_Batch3)	0.687696	1.60381
TOMM7-KO1 (Lipidomics_Batch5)	-0.0744597	0.369205
TSFM-KO (Lipidomics_Batch6)	0.048028	0.0878615
TSPO-KO1 (Lipidomics_Batch_1)	0.331709	3.20587
TSPO-KO2 (Lipidomics_Batch4)	-0.165568	0.692624
USMG5-KO1 (Lipidomics_Batch_1)	0.927687	5.1819
USMG5-KO2 (Lipidomics_Batch4)	0.210144	1.07085
ZADH2-KO1 (Lipidomics_Batch2)	0.125027	0.158637
ZADH2-KO2 (Lipidomics_Batch3)	0.53854	1.79527

## Sheet: ED Fig 5f
Mean abundance of OxPhos subunits across gel slices
	U2OS + GFP					U2OS + PIPLC
Slice	CI	CIII	CIV	CV	CII	CI	CIII	CIV	CV	CII
60	0.0213314	0.0264936	0.0954606	0.00661465	0	0.0298155	0.0433966	0.11638	0.0176311	0
59	0.270466	0.064429	0.490122	0.0944278	0.0161357	0.400511	0.102404	0.556985	0.155229	0.0198743
58	0.21592	0.18388	0.259711	0.0853072	0.0391003	0.265283	0.192366	0.255953	0.0943434	0.0461072
57	0.0899545	0.0424629	0.0703981	0.0178386	0.0537054	0.161133	0.120303	0.1105	0.0429019	0.0839972
56	0.118882	0.0132111	0.0293664	0.0144707	0.0685845	0.143838	0.0283735	0.0560478	0.0316832	0.0673427
55	0.0807642	0.0113047	0.101856	0.0190098	0.0622619	0.0640306	0.0180697	0.0419956	0.0290286	0.0382093
54	0.0544525	0.00719329	0.0687583	0.0127291	0.0406421	0.0448486	0.015517	0.0583797	0.0254128	0.0278496
53	0.108114	0.0226848	0.130451	0.016509	0.0240723	0.047829	0.0129373	0.0710852	0.0217268	0.0239721
52	0.0534308	0.0080285	0.0740212	0.0115345	0.0871602	0.0682899	0.0249536	0.0968077	0.0235326	0.11316
51	0.0424627	0.017346	0.071871	0.00784989	0.529883	0.0804155	0.0605539	0.10545	0.0266048	0.872288
50	0.0639833	0.0460138	0.0646767	0.00811509	1	0.0722789	0.0588627	0.0535595	0.0135974	0.707506
49	0.0897827	0.0579706	0.0449234	0.00387993	0.580288	0.105882	0.0714824	0.0506067	0.00907582	0.463912
48	0.0629024	0.0645768	0.0441697	0.00398782	0.319697	0.0572808	0.06717	0.0311163	0.00777395	0.228061
47	0.0508834	0.0508736	0.0615078	0.00426922	0.175886	0.0617674	0.0837725	0.0828364	0.00865183	0.180073
46	0.0485747	0.047207	0.151216	0.00420579	0.140795	0.0475516	0.0692121	0.161523	0.00591692	0.132838
45	0.0249385	0.0415744	0.35579	0.0046529	0.104208	0.0381571	0.0558743	0.385947	0.00658929	0.106911
44	0.0308292	0.0298339	0.64224	0.00355433	0.0683716	0.0323904	0.0378853	0.505617	0.00549076	0.0622655
43	0.030238	0.0247822	0.568764	0.00725195	0.0444248	0.0411451	0.0396359	0.59781	0.00879729	0.0465863
42	0.0290592	0.0226078	0.450924	0.0143958	0.0265202	0.0312563	0.0264167	0.420128	0.0109011	0.0201658
41	0.0412805	0.0244035	0.409321	0.0347844	0.0222236	0.0404781	0.0328626	0.397312	0.0485477	0.0183884
40	0.052431	0.0331964	0.352911	0.0404396	0.0135605	0.0504033	0.0332056	0.329541	0.0384018	0.0118497
39	0.0435625	0.018372	0.229709	0.0208326	0.00626244	0.0496065	0.0297111	0.242689	0.0491728	0.00896927
38	0.0467214	0.0156936	0.22373	0.0179635	0.0083518	0.0508786	0.0180607	0.179544	0.0323697	0.00588803
37	0.0503984	0.0459372	0.228401	0.0190616	0.00398335	0.0696759	0.0307448	0.209688	0.043889	0.00763437
36	0.0310809	0.606587	0.207516	0.0121466	0.00238977	0.0507036	0.316147	0.169099	0.0318679	0.00469259
35	0.0288682	0.984596	0.254633	0.00954289	0.00114641	0.0449242	0.914054	0.17741	0.0227672	0.00345372
34	0.0227499	0.476295	0.191918	0.00838121	0.00068828	0.0437971	0.744789	0.190407	0.0171927	0.00258988
33	0.0288386	0.303304	0.20346	0.0127134	0.00109446	0.0391943	0.304119	0.130378	0.0151823	0.00236326
32	0.0309659	0.133076	0.152063	0.0317301	0.00025498	0.0463204	0.134187	0.108825	0.020217	0.00366983
31	0.0487424	0.0615662	0.135959	0.299474	0.00091864	0.0806296	0.0833435	0.082386	0.0739114	0.0016678
30	0.0792884	0.0946721	0.207406	1	0.00081315	0.131642	0.100323	0.122344	0.707422	0.00166609
29	0.0415844	0.0821833	0.188351	0.306018	0.00013034	0.0982666	0.100262	0.163022	0.719507	0.00324262
28	0.0409749	0.062854	0.150423	0.0441832	0	0.0596108	0.0661636	0.122127	0.176078	0.00137149
27	0.0356884	0.0312603	0.0929941	0.019673	0.00077875	0.0671373	0.0398589	0.0728286	0.0833929	0.0025517
26	0.0510096	0.0197669	0.0710359	0.0169163	0.0004413	0.0676597	0.0193892	0.0433961	0.0515004	0.00062666
25	0.0644302	0.015818	0.0479389	0.0265882	0.00024439	0.0903112	0.0150608	0.0337081	0.0609109	0.00058293
24	0.107268	0.0108573	0.042885	0.0377	5.8583e-05	0.10842	0.0119044	0.032727	0.0490883	0.0024864
23	0.0678282	0.0113072	0.0341748	0.0276718	0.00030927	0.0522759	0.00776948	0.020647	0.0262543	0.00097845
22	0.0877148	0.0529362	0.0438269	0.041271	0.00014199	0.0839536	0.0332702	0.0314811	0.0331488	0.00101952
21	0.357573	0.146645	0.0895359	0.321291	0.00075061	0.336012	0.125497	0.0574292	0.193903	0.00133306
20	0.827963	0.258477	0.197918	0.0934423	0.00058876	0.478651	0.158941	0.104983	0.0482467	0.00112493
19	0.89371	0.278971	0.242919	0.0203991	0.00119039	0.63423	0.198068	0.140781	0.0152324	0.00105236
18	0.729598	0.219586	0.242173	0.00959518	0.00023849	0.419869	0.128734	0.133365	0.0102093	0.00083551
17	0.544053	0.166933	0.208008	0.00930778	0.00034798	0.262338	0.0844815	0.0927822	0.00781283	0.00064209
16	0.290337	0.0933091	0.162274	0.0107303	0.00043781	0.242908	0.0837876	0.111635	0.0108945	0.0007021
15	0.256215	0.0907817	0.13737	0.020425	0.00116473	0.123309	0.0443158	0.0477661	0.00853863	0.00134129
14	0.164415	0.0563346	0.0950425	0.0140388	0.00031084	0.126879	0.040385	0.057656	0.0068961	0.00098073
13	0.255884	0.0779768	0.0805473	0.00452691	0.00093903	0.193752	0.0614801	0.0526919	0.00294228	0.00044521
12	0.27334	0.089835	0.0909826	0.00282713	0.00055695	0.104491	0.0319948	0.0372981	0.00245337	0.00081528
11	0.32275	0.102212	0.125349	0.00242426	0.00106202	0.207891	0.0621382	0.0684789	0.00336031	0.00123121
10	0.200095	0.06315	0.0861647	0.00110585	0.00094876	0.0969414	0.0309031	0.038402	0.00221281	0.00125643
9	0.0958171	0.0365376	0.0463122	0.00065361	0.00057132	0.0546843	0.0195397	0.0175654	0.00238056	0.00091734
8	0.102158	0.0366098	0.0488918	0.00074854	0.00255378	0.0569016	0.0202975	0.0275737	0.00192085	0.00070957
7	0.0808654	0.0300417	0.0412278	0.00062497	0.00105353	0.0329923	0.0141438	0.0132491	0.00198658	0.00058056
6	0.0477647	0.0209327	0.0262386	0.00069282	0.00102743	0.0167224	0.00727618	0.0071869	0.00058534	0.00132462
5	0.0261086	0.0166721	0.0188068	0.00073386	0.00188815	0.0124505	0.00965449	0.00923436	0.00158011	0.00058982
4	0.0144469	0.012496	0.0227662	0.00115981	0.00248844	0.00652491	0.00753322	0.00880039	0.0016211	0.00142837
3	0.00452986	0.00920286	0.0141066	0.0012408	0.00314412	0.00311613	0.00421312	0.00625618	0.00144817	0.00099806
2	0.00719735	0.014464	0.0232946	0.00222332	0.00528835	0.00290253	0.00475073	0.00721077	0.00127933	0.00164515
1	0.00072385	0.00240253	0.00341306	0.00031293	0.00070326	0.00112329	0.0011153	0.00102685	0.00058807	6.1816e-05
